# Supplementary material for: Identification of extracellular miRNA in archived serum samples by next-generation sequencing from RNA extracted using multiple methods
Source: Mol Biol Rep. 2016 Aug 10;43(10):1165–78. doi: 10.1007/s11033-016-4043-6 (PMC5025515; doi:10.1007/s11033-016-4043-6)
Supplement: Supplementary file 1 — Supplementary material 1 (XLSX 1598 kb) [file 11033_2016_4043_MOESM1_ESM.xlsx]

## Sheet: summarised_mirna_counts.txt (2
method		Trizol+glycogen	Trizol+glycogen	Trizol+glycogen		Trizol+Ms2	Trizol+Ms2	Trizol+Ms2		Trizol+ytRNA	Trizol+ytRNA	Trizol+ytRNA		miRVANA	miRVANA	miRVANA		exosome+mirVANA	exosome+mirVANA	exosome+mirVANA		miRNAeasy	miRNAeasy	miRNAeasy		exosome+trizol	exosome+trizol	exosome+trizol		trizol	trizol	trizol		trizol+Ms2+glycogen	trizol+Ms2+glycogen	trizol+Ms2+glycogen		trizol+ytRNA+glycogen	trizol+ytRNA+glycogen	trizol+ytRNA+glycogen		trizol+ytRNA_pool	trizol+ytRNA_pool	trizol+ytRNA_pool	trizol+ytRNA_pool		chromologic	chromologic	chromologic
sample type		unpooled	unpooled	unpooled		unpooled	unpooled	unpooled		unpooled	unpooled	unpooled		unpooled	unpooled	unpooled		unpooled	unpooled	unpooled		unpooled	unpooled	unpooled		unpooled	unpooled	unpooled		unpooled	unpooled	unpooled		unpooled	unpooled	unpooled		unpooled	unpooled	unpooled		pooled	pooled	pooled	pooled		pooled	pooled	pooled
miRNA original file	miRNA list from nine samples	ORPH1_t_ATCACG_L008_R1_001.fastq.fastq.fastq.sam	ORPH2_t_CGATGT_L008_R1_001.fastq.fastq.fastq.sam	ORPH3_t_TTAGGC_L008_R1_001.fastq.fastq.fastq.sam	average	ORPH4_t_TGACCA_L008_R1_001.fastq.fastq.fastq.sam	ORPH5_t_ACAGTG_L008_R1_001.fastq.fastq.fastq.sam	ORPH6_t_GCCAAT_L008_R1_001.fastq.fastq.fastq.sam	average	ORPH7_t_CAGATC_L008_R1_001.fastq.fastq.fastq.sam	ORPH8_t_ACTTGA_L008_R1_001.fastq.fastq.fastq.sam	ORPH9_t_GATCAG_L008_R1_001.fastq.fastq.fastq.sam	average	ora_10_2_1.fastq.fastq.sam	ora_11_1_1.fastq.fastq.sam	ora_12_1_1.fastq.fastq.sam	average	ora_13_1_1.fastq.fastq.sam	ora_14_1_1.fastq.fastq.sam	ora_15_8_1.fastq.fastq.sam	average	ora_16_1_1.fastq.fastq.sam	ora_17_1_1.fastq.fastq.sam	ora_18_1_1.fastq.fastq.sam	average	ora_19_8_1.fastq.fastq.sam	ora_20_8_1.fastq.fastq.sam	ora_21_2_1.fastq.fastq.sam	average	ora_22_2_1.fastq.fastq.sam	ora_23_2_1.fastq.fastq.sam	ora_24_2_1.fastq.fastq.sam	average	ora_25_6_1.fastq.fastq.sam	ora_26_6_1.fastq.fastq.sam	ora_27_6_1.fastq.fastq.sam	average	ora_28_6_1.fastq.fastq.sam	ora_29_6_1.fastq.fastq.sam	ora_30_6_1.fastq.fastq.sam	average	ora_pooled_10_6_1.fastq.fastq.sam	ora_pooled_11_6_1.fastq.fastq.sam	ora_pooled_12_6_1.fastq.fastq.sam	ora_pooled_12_6_2.fastq.fastq.sam	average	ora_pooled_13_6_1.fastq.fastq.sam	ora_pooled_14_6_1.fastq.fastq.sam	ora_pooled_15_6_1.fastq.fastq.sam
hsa-let-7a-2-3p	hsa-let-7a-2-3p	93	191	135	139.667	1273	378	241	630.667	1537	293	121	650.333	1	8	39	16	2	1	0	1	0	0	0	0	0	2	1	1	2	0	4	2	21	3	0	8	0	0	0	0	71	40	127	57	79.3333	0	12	6
hsa-let-7a-3p	hsa-let-7a-3p	6	24	9	13	233	35	30	99.3333	151	34	27	70.6667	0	1	6	2.33333	1	4	3	2.66667	0	4	4	2.66667	0	1	0	0.333333	1	0	0	0.333333	0	0	0	0	0	0	0	0	163	87	308	135	186	0	1	0
hsa-let-7a-5p	hsa-let-7a-5p	6	14	8	9.33333	977	44	30	350.333	1948	181	81	736.667	1	1	11	4.33333	5	7	2	4.66667	1	0	1	0.666667	2	3	3	2.66667	2	1	2	1.66667	7	21	11	13	2	0	0	0.666667	1064	531	1311	580	968.667	3	17	4
hsa-let-7b-3p	hsa-let-7b-3p	12	56	37	35	889	55	28	324	1862	167	79	702.667	0	150	86	78.6667	3	5	0	2.66667	0	0	0	0	0	2	0	0.666667	0	1	0	0.333333	0	2	0	0.666667	0	0	0	0	739	350	873	459	654	0	3	0
hsa-let-7b-5p	hsa-let-7b-5p	6	13	9	9.33333	1035	59	26	373.333	1866	158	60	694.667	1	26	23	16.6667	2	4	0	2	1	0	0	0.333333	2	1	2	1.66667	1	1	1	1	10	7	2	6.33333	0	0	0	0	355	197	513	151	355	1	14	3
hsa-let-7c	hsa-let-7c	7	13	8	9.33333	1003	42	28	357.667	1953	177	78	736	2	2	12	5.33333	5	6	2	4.33333	1	0	1	0.666667	2	5	2	3	2	1	2	1.66667	8	21	11	13.3333	2	0	0	0.666667	1109	553	1463	623	1041.67	3	15	4
hsa-let-7d-3p	hsa-let-7d-3p	9	30	7	15.3333	374	44	34	150.667	336	48	19	134.333	1	3	7	3.66667	1	3	0	1.33333	0	0	0	0	2	6	0	2.66667	1	2	1	1.33333	0	1	0	0.333333	0	0	0	0	227	138	422	131	262.333	0	6	1
hsa-let-7d-5p	hsa-let-7d-5p	8	9	10	9	930	33	22	328.333	1942	176	65	727.667	0	0	86	28.6667	1	1	0	0.666667	0	0	0	0	1	8	1	3.33333	2	2	0	1.33333	0	1	0	0.333333	1	0	0	0.333333	1032	506	1294	572	944	1	1	0
hsa-let-7e-3p	hsa-let-7e-3p	94	201	136	143.667	554	161	107	274	1761	421	187	789.667	0	8	12	6.66667	1	1	0	0.666667	1	0	0	0.333333	0	5	2	2.33333	1	0	0	0.333333	5	1	0	2	0	0	0	0	242	122	333	113	232.333	0	1	1
hsa-let-7e-5p	hsa-let-7e-5p	6	19	8	11	1673	61	37	590.333	2197	223	91	837	0	2	68	23.3333	0	2	1	1	0	0	0	0	2	11	1	4.66667	1	0	2	1	4	1	0	1.66667	0	0	0	0	93	56	129	44	92.6667	0	5	0
hsa-let-7f-1-3p	hsa-let-7f-1-3p	12	52	32	32	618	52	30	233.333	123	25	25	57.6667	0	62	24	28.6667	7	2	0	3	0	1	0	0.333333	2	1	0	1	0	0	1	0.333333	0	0	0	0	0	0	0	0	141	99	196	61	145.333	0	1	1
hsa-let-7f-2-3p	hsa-let-7f-2-3p	106	239	148	164.333	477	207	109	264.333	857	221	117	398.333	0	3	3	2	4	10	3	5.66667	0	2	2	1.33333	0	8	0	2.66667	3	1	1	1.66667	0	0	0	0	1	0	0	0.333333	194	98	350	115	214	0	3	0
hsa-let-7f-5p	hsa-let-7f-5p	5	16	9	10	968	42	28	346	208	40	37	95	2	6	5	4.33333	3	11	4	6	0	1	1	0.666667	3	2	3	2.66667	2	0	3	1.66667	1	3	1	1.66667	0	0	0	0	203	108	216	80	175.667	5	6	3
hsa-let-7g-3p	hsa-let-7g-3p	11	45	14	23.3333	977	77	32	362	1457	259	91	602.333	0	167	131	99.3333	13	7	1	7	0	2	0	0.666667	3	2	1	2	3	1	1	1.66667	0	1	0	0.333333	0	0	0	0	31	14	40	17	28.3333	0	2	1
hsa-let-7g-5p	hsa-let-7g-5p	4	16	4	8	972	48	23	347.667	728	116	25	289.667	0	8	20	9.33333	2	2	2	2	0	1	2	1	1	2	1	1.33333	1	1	3	1.66667	3	0	0	1	0	0	0	0	352	180	698	239	410	1	11	0
hsa-let-7i-3p	hsa-let-7i-3p	4	11	12	9	841	45	32	306	249	36	20	101.667	0	0	34	11.3333	0	2	0	0.666667	0	0	0	0	0	2	0	0.666667	0	1	0	0.333333	0	1	0	0.333333	0	0	0	0	73	49	96	37	72.6667	1	2	0
hsa-let-7i-5p	hsa-let-7i-5p	6	13	3	7.33333	1079	47	21	382.333	175	22	8	68.3333	0	0	12	4	4	2	2	2.66667	0	0	0	0	2	3	1	2	1	0	1	0.666667	2	0	1	1	1	0	0	0.333333	316	151	672	202	379.667	1	6	3
hsa-miR-1	hsa-miR-1	46	137	74	85.6667	517	121	37	225	133	48	58	79.6667	1	126	52	59.6667	1	3	1	1.66667	0	2	2	1.33333	0	2	0	0.666667	1	0	1	0.666667	0	0	0	0	0	0	0	0	125	81	224	68	143.333	0	0	0
hsa-miR-100-3p	hsa-miR-100-3p	3	2	2	2.33333	86	4	18	36	248	41	23	104	0	0	6	2	0	0	0	0	0	0	1	0.333333	2	5	1	2.66667	1	0	0	0.333333	0	0	0	0	0	0	0	0	2502	1028	3805	1136	2445	0	2	0
hsa-miR-100-5p	hsa-miR-100-5p	59	71	52	60.6667	816	132	52	333.333	2559	496	217	1090.67	1	6	20	9	5	18	0	7.66667	0	1	2	1	2	5	4	3.66667	3	4	3	3.33333	7	2	0	3	0	0	0	0	17747	9104	40187	11795	22346	2	8	4
hsa-miR-101-3p	hsa-miR-101-3p	7	20	4	10.3333	172	17	16	68.3333	716	130	34	293.333	0	9	11	6.66667	0	2	7	3	0	0	0	0	1	8	1	3.33333	0	1	4	1.66667	1	0	0	0.333333	0	0	0	0	524	284	1182	384	663.333	0	3	0
hsa-miR-101-5p	hsa-miR-101-5p	4	19	1	8	596	29	14	213	446	75	52	191	0	11	3	4.66667	1	0	3	1.33333	0	0	0	0	1	1	0	0.666667	0	0	2	0.666667	0	0	0	0	0	0	0	0	272	150	724	213	382	0	1	0
hsa-miR-103a-2-5p	hsa-miR-103a-2-5p	8	17	6	10.3333	1269	240	152	553.667	734	113	38	295	0	1	9	3.33333	1	1	0	0.666667	0	2	1	1	1	1	1	1	0	0	0	0	0	0	0	0	0	0	0	0	50	42	133	66	75	0	1	0
hsa-miR-103a-3p	hsa-miR-103a-3p	6	18	5	9.66667	532	44	45	207	1208	184	81	491	0	13	9	7.33333	3	11	0	4.66667	0	0	2	0.666667	4	12	0	5.33333	3	1	0	1.33333	4	1	0	1.66667	0	0	0	0	195	133	409	158	245.667	2	6	1
hsa-miR-103b	hsa-miR-103b	6	18	5	9.66667	531	44	45	206.667	1209	184	80	491	0	13	9	7.33333	3	11	0	4.66667	0	0	2	0.666667	4	12	0	5.33333	3	1	0	1.33333	4	1	0	1.66667	0	0	0	0	195	133	409	158	245.667	2	6	1
hsa-miR-105-3p	hsa-miR-105-3p	2	25	7	11.3333	437	34	21	164	518	58	22	199.333	0	2	7	3	1	4	1	2	0	0	1	0.333333	0	4	1	1.66667	0	0	0	0	3	1	0	1.33333	0	0	0	0	2328	1464	1556	487	1782.67	0	0	0
hsa-miR-105-5p	hsa-miR-105-5p	6	28	7	13.6667	661	46	19	242	380	64	40	161.333	0	5	5	3.33333	9	22	0	10.3333	0	1	2	1	0	4	0	1.33333	1	0	0	0.333333	1	1	0	0.666667	0	0	0	0	284	212	864	320	453.333	0	4	0
hsa-miR-106a-3p	hsa-miR-106a-3p	5	5	1	3.66667	717	16	14	249	80	6	6	30.6667	0	6	3	3	1	0	1	0.666667	0	0	0	0	0	0	0	0	1	0	1	0.666667	0	0	0	0	0	0	0	0	102	44	124	39	90	0	1	0
hsa-miR-106a-5p	hsa-miR-106a-5p	8	16	1	8.33333	870	56	29	318.333	762	116	28	302	0	7	6	4.33333	0	0	0	0	0	0	1	0.333333	0	3	0	1	0	0	1	0.333333	0	0	0	0	0	0	0	0	50	25	83	22	52.6667	0	2	0
hsa-miR-106b-3p	hsa-miR-106b-3p	75	194	138	135.667	640	122	63	275	2799	442	94	1111.67	11	733	405	383	81	55	3	46.3333	2	5	3	3.33333	12	7	15	11.3333	35	32	40	35.6667	2	0	0	0.666667	0	0	0	0	445	264	653	217	454	1	3	0
hsa-miR-106b-5p	hsa-miR-106b-5p	7	18	4	9.66667	837	49	32	306	185	30	12	75.6667	0	6	9	5	0	2	0	0.666667	0	0	1	0.333333	1	3	0	1.33333	1	0	0	0.333333	0	0	0	0	0	0	0	0	86	44	89	43	73	0	3	0
hsa-miR-107	hsa-miR-107	6	19	3	9.33333	529	47	49	208.333	1193	178	78	483	0	14	10	8	3	10	0	4.33333	0	0	2	0.666667	4	5	0	3	2	0	0	0.666667	3	1	0	1.33333	0	0	0	0	228	150	498	189	292	2	7	1
hsa-miR-10a-3p	hsa-miR-10a-3p	11	85	28	41.3333	891	120	51	354	427	79	68	191.333	0	1	3	1.33333	0	1	0	0.333333	0	0	0	0	0	0	0	0	0	1	0	0.333333	0	0	0	0	0	0	0	0	340	181	450	139	323.667	0	1	0
hsa-miR-10a-5p	hsa-miR-10a-5p	25	61	15	33.6667	907	119	55	360.333	3606	681	281	1522.67	0	6	7	4.33333	1	14	3	6	1	1	1	1	0	5	0	1.66667	2	2	2	2	70	20	1	30.3333	0	0	0	0	481	276	889	289	548.667	12	48	16
hsa-miR-10b-3p	hsa-miR-10b-3p	13	99	28	46.6667	858	122	36	338.667	3784	550	229	1521	1	7	11	6.33333	12	16	2	10	0	1	1	0.666667	2	11	3	5.33333	1	1	1	1	0	1	0	0.333333	0	0	0	0	10170	6100	15150	4827	10473.3	1	18	0
hsa-miR-10b-5p	hsa-miR-10b-5p	6	34	11	17	1025	72	41	379.333	3445	615	237	1432.33	5	19	13	12.3333	11	28	0	13	1	2	0	1	1	17	3	7	4	1	2	2.33333	190	33	4	75.6667	1	0	0	0.333333	520	311	884	297	571.667	83	199	104
hsa-miR-1178-3p	hsa-miR-1178-3p	8	47	14	23	968	60	25	351	217	24	25	88.6667	0	4	10	4.66667	0	7	0	2.33333	0	0	1	0.333333	1	6	0	2.33333	0	1	1	0.666667	0	0	0	0	0	0	0	0	60	40	108	41	69.3333	0	12	0
hsa-miR-1178-5p	hsa-miR-1178-5p	4	15	4	7.66667	1031	20	20	357	391	52	33	158.667	0	0	7	2.33333	0	2	0	0.666667	0	0	0	0	0	0	0	0	1	0	0	0.333333	2	0	0	0.666667	0	0	0	0	16	13	12	7	13.6667	1	2	0
hsa-miR-1179	hsa-miR-1179	7	15	11	11	170	11	7	62.6667	1728	146	57	643.667	0	0	1	0.333333	1	1	0	0.666667	0	0	0	0	1	1	0	0.666667	1	0	1	0.666667	1	0	0	0.333333	0	0	0	0	642	398	1075	374	705	3	0	1
hsa-miR-1180	hsa-miR-1180	19	59	11	29.6667	1556	95	66	572.333	2281	356	203	946.667	0	6	13	6.33333	2	5	0	2.33333	0	0	0	0	1	13	1	5	5	2	3	3.33333	7	5	0	4	0	0	0	0	1123	774	1316	414	1071	5	24	5
hsa-miR-1181	hsa-miR-1181	18	121	22	53.6667	1713	70	32	605	4613	757	467	1945.67	0	38	44	27.3333	1	2	2	1.66667	0	0	0	0	1	22	2	8.33333	1	2	2	1.66667	28	3	0	10.3333	0	0	0	0	141	86	265	94	164	1	18	1
hsa-miR-1182	hsa-miR-1182	35	71	51	52.3333	1722	73	20	605	405	73	41	173	0	9	8	5.66667	0	1	1	0.666667	0	0	0	0	0	0	1	0.333333	2	1	0	1	2	0	0	0.666667	0	0	0	0	127	88	238	89	151	0	9	0
hsa-miR-1183	hsa-miR-1183	9	36	9	18	1295	93	53	480.333	3777	656	199	1544	0	38	10	16	1	2	1	1.33333	0	0	1	0.333333	2	6	1	3	0	1	2	1	0	0	0	0	0	0	1	0.333333	3646	2270	3215	1195	3043.67	0	4	1
hsa-miR-1184	hsa-miR-1184	9	31	9	16.3333	1529	67	46	547.333	291	41	18	116.667	0	7	17	8	1	1	0	0.666667	0	0	1	0.333333	0	9	1	3.33333	2	3	3	2.66667	3	3	0	2	0	0	0	0	101	54	148	52	101	1	3	1
hsa-miR-1185-1-3p	hsa-miR-1185-1-3p	6	20	9	11.6667	2915	275	166	1118.67	1689	255	121	688.333	0	0	12	4	0	10	0	3.33333	1	0	0	0.333333	0	1	0	0.333333	0	0	1	0.333333	6	2	0	2.66667	0	0	0	0	97	56	119	81	90.6667	0	13	0
hsa-miR-1185-2-3p	hsa-miR-1185-2-3p	4	18	10	10.6667	2247	59	25	777	1857	291	160	769.333	0	0	12	4	1	8	0	3	1	0	0	0.333333	0	1	0	0.333333	0	0	0	0	3	2	0	1.66667	0	0	0	0	109	69	127	74	101.667	1	13	0
hsa-miR-1185-5p	hsa-miR-1185-5p	5	8	3	5.33333	1607	37	31	558.333	225	41	23	96.3333	0	1	1	0.666667	0	2	1	1	0	0	0	0	0	5	0	1.66667	0	0	0	0	0	1	0	0.333333	0	0	0	0	230	139	403	133	257.333	0	6	0
hsa-miR-1193	hsa-miR-1193	179	261	113	184.333	1159	136	54	449.667	806	227	101	378	2	7	12	7	3	3	0	2	0	0	0	0	1	19	0	6.66667	1	1	2	1.33333	6	1	0	2.33333	0	0	0	0	358	212	607	205	392.333	1	6	1
hsa-miR-1197	hsa-miR-1197	2	14	12	9.33333	575	20	14	203	350	78	31	153	1	20	21	14	1	4	2	2.33333	0	0	0	0	2	2	2	2	3	3	8	4.66667	1	2	0	1	0	0	0	0	37	31	97	45	55	0	1	0
hsa-miR-1200	hsa-miR-1200	10	31	11	17.3333	1169	103	50	440.667	364	71	35	156.667	0	0	12	4	2	1	0	1	0	0	0	0	0	5	0	1.66667	0	0	0	0	2	0	0	0.666667	0	0	0	0	182	114	234	88	176.667	0	8	0
hsa-miR-1202	hsa-miR-1202	5	38	11	18	1470	56	39	521.667	18541	5062	2442	8681.67	0	1	6	2.33333	0	4	0	1.33333	0	0	0	0	0	2	0	0.666667	1	0	2	1	1	0	0	0.333333	0	0	0	0	3113	1736	3088	1072	2645.67	0	9	0
hsa-miR-1203	hsa-miR-1203	12	36	9	19	2402	62	50	838	977	185	61	407.667	1	2	3	2	1	0	1	0.666667	0	0	0	0	1	12	1	4.66667	2	1	0	1	0	0	0	0	0	0	0	0	175	121	257	144	184.333	0	7	0
hsa-miR-1204	hsa-miR-1204	4	17	4	8.33333	689	40	17	248.667	240	30	16	95.3333	0	0	1	0.333333	0	1	0	0.333333	0	0	0	0	2	0	1	1	1	1	0	0.666667	2	2	0	1.33333	0	0	0	0	70	34	97	30	67	0	1	0
hsa-miR-1205	hsa-miR-1205	2	15	7	8	1144	43	30	405.667	598	88	50	245.333	0	0	3	1	1	0	0	0.333333	0	0	0	0	0	2	1	1	0	0	0	0	5	0	0	1.66667	0	0	0	0	306	179	515	154	333.333	1	4	0
hsa-miR-1206	hsa-miR-1206	4	5	5	4.66667	282	23	14	106.333	76	9	14	33	0	1	3	1.33333	4	0	0	1.33333	0	0	1	0.333333	0	1	0	0.333333	2	0	1	1	0	0	0	0	0	0	0	0	276	167	390	144	277.667	0	0	1
hsa-miR-1207-3p	hsa-miR-1207-3p	10	26	12	16	945	34	17	332	448	80	53	193.667	0	37	39	25.3333	3	0	0	1	0	0	0	0	0	0	0	0	0	1	0	0.333333	0	0	0	0	0	0	0	0	11	4	8	1	7.66667	0	4	0
hsa-miR-1207-5p	hsa-miR-1207-5p	8	32	15	18.3333	1989	68	19	692	640	81	69	263.333	0	5	18	7.66667	1	0	2	1	0	0	0	0	0	3	1	1.33333	0	1	1	0.666667	2	0	0	0.666667	0	0	0	0	337	198	342	104	292.333	0	8	0
hsa-miR-1208	hsa-miR-1208	16	54	17	29	842	63	38	314.333	870	184	111	388.333	2	16	13	10.3333	7	16	1	8	0	2	1	1	4	20	1	8.33333	8	2	6	5.33333	20	9	0	9.66667	1	0	0	0.333333	2085	1524	2059	622	1889.33	2	134	0
hsa-miR-122-3p	hsa-miR-122-3p	0	4	4	2.66667	471	87	51	203	179	21	11	70.3333	0	3	10	4.33333	0	3	0	1	1	0	0	0.333333	0	0	1	0.333333	0	0	0	0	0	0	0	0	0	0	0	0	135	73	170	61	126	0	0	0
hsa-miR-1224-3p	hsa-miR-1224-3p	25	60	37	40.6667	1893	53	37	661	1121	168	64	451	0	86	63	49.6667	6	3	0	3	1	0	0	0.333333	1	1	1	1	0	0	0	0	2	1	0	1	0	0	0	0	41	27	48	22	38.6667	0	13	1
hsa-miR-1224-5p	hsa-miR-1224-5p	38	89	34	53.6667	2238	79	36	784.333	567	98	40	235	0	10	10	6.66667	15	14	1	10	0	1	0	0.333333	0	14	1	5	5	2	4	3.66667	4	1	0	1.66667	0	0	0	0	1751	1100	3855	1812	2235.33	0	2	0
hsa-miR-1225-3p	hsa-miR-1225-3p	6	67	8	27	1624	51	26	567	1297	191	128	538.667	0	7	27	11.3333	0	0	0	0	0	0	1	0.333333	1	8	2	3.66667	1	1	3	1.66667	2	0	0	0.666667	0	0	0	0	228	129	256	117	204.333	1	7	0
hsa-miR-1225-5p	hsa-miR-1225-5p	10	63	12	28.3333	904	71	37	337.333	3927	591	159	1559	0	5	10	5	1	1	1	1	0	2	0	0.666667	1	15	1	5.66667	2	0	0	0.666667	9	3	0	4	0	0	0	0	207	115	359	113	227	1	5	2
hsa-miR-122-5p	hsa-miR-122-5p	35	50	37	40.6667	673	205	167	348.333	222	23	7	84	0	23	31	18	4	1	0	1.66667	0	0	0	0	0	6	0	2	0	0	0	0	3	0	0	1	0	0	0	0	105	76	139	69	106.667	0	2	1
hsa-miR-1226-3p	hsa-miR-1226-3p	163	403	207	257.667	1219	385	201	601.667	1405	287	241	644.333	0	14	16	10	4	3	0	2.33333	0	0	0	0	5	17	5	9	4	3	9	5.33333	3	1	0	1.33333	0	0	0	0	312	218	545	168	358.333	0	3	0
hsa-miR-1226-5p	hsa-miR-1226-5p	9	39	11	19.6667	1081	58	24	387.667	643	88	61	264	0	32	35	22.3333	1	2	0	1	0	0	0	0	0	3	0	1	2	1	1	1.33333	0	1	0	0.333333	0	0	0	0	1193	778	1265	389	1078.67	0	2	0
hsa-miR-1227-3p	hsa-miR-1227-3p	70	140	86	98.6667	1701	87	38	608.667	1285	302	228	605	62	1008	443	504.333	50	6	6	20.6667	0	0	1	0.333333	18	17	287	107.333	549	757	768	691.333	1	0	0	0.333333	0	0	0	0	1184	864	827	225	958.333	0	0	0
hsa-miR-1227-5p	hsa-miR-1227-5p	7	58	11	25.3333	834	51	16	300.333	786	101	35	307.333	0	2	9	3.66667	0	0	0	0	0	0	0	0	0	13	0	4.33333	3	2	1	2	0	0	0	0	0	0	0	0	89	52	176	54	105.667	0	5	0
hsa-miR-1228-3p	hsa-miR-1228-3p	5	53	7	21.6667	689	46	50	261.667	492	65	43	200	0	49	27	25.3333	2	3	1	2	0	0	0	0	0	14	1	5	1	1	0	0.666667	16	1	0	5.66667	0	0	0	0	136	91	122	53	116.333	1	8	1
hsa-miR-1228-5p	hsa-miR-1228-5p	10	62	11	27.6667	780	44	30	284.667	1139	130	52	440.333	0	5	11	5.33333	1	0	0	0.333333	0	0	0	0	1	7	0	2.66667	0	0	0	0	9	1	1	3.66667	0	0	0	0	440	285	375	133	366.667	0	5	1
hsa-miR-1229-3p	hsa-miR-1229-3p	26	59	47	44	1594	94	49	579	985	120	51	385.333	3	297	190	163.333	18	8	4	10	0	1	1	0.666667	11	8	15	11.3333	33	39	52	41.3333	7	0	1	2.66667	0	0	0	0	71	49	186	50	102	1	4	1
hsa-miR-1229-5p	hsa-miR-1229-5p	8	28	18	18	2383	61	31	825	998	109	35	380.667	0	2	6	2.66667	1	0	0	0.333333	0	1	0	0.333333	0	5	0	1.66667	1	0	0	0.333333	7	0	0	2.33333	0	0	0	0	49	27	54	24	43.3333	0	5	0
hsa-miR-1231	hsa-miR-1231	26	72	34	44	745	91	45	293.667	1369	358	281	669.333	0	6	13	6.33333	4	4	4	4	0	1	1	0.666667	3	18	4	8.33333	2	2	2	2	20	6	0	8.66667	0	0	0	0	1282	922	977	267	1060.33	2	112	2
hsa-miR-1233-1-5p	hsa-miR-1233-1-5p	7	53	11	23.6667	1103	76	48	409	1309	183	99	530.333	0	5	1	2	2	3	2	2.33333	0	2	1	1	0	9	0	3	2	2	7	3.66667	4	0	0	1.33333	0	0	0	0	61	45	140	48	82	0	5	0
hsa-miR-1233-3p	hsa-miR-1233-3p	15	49	21	28.3333	1522	89	43	551.333	685	90	66	280.333	0	81	57	46	11	0	1	4	0	0	0	0	1	20	0	7	2	1	0	1	2	0	0	0.666667	0	0	0	0	116	67	128	29	103.667	0	3	0
hsa-miR-1234-3p	hsa-miR-1234-3p	19	81	20	40	841	66	18	308.333	1436	165	46	549	0	7	12	6.33333	21	27	1	16.3333	0	1	3	1.33333	4	2	1	2.33333	3	0	2	1.66667	4	2	0	2	0	0	0	0	33	27	34	10	31.3333	0	5	0
hsa-miR-1234-5p	hsa-miR-1234-5p	2	117	21	46.6667	1743	54	63	620	993	168	117	426	0	0	11	3.66667	0	0	0	0	0	0	0	0	7	0	0	2.33333	0	0	0	0	25	10	1	12	0	0	0	0	0	1	1	0	0.666667	1	49	1
hsa-miR-1236-3p	hsa-miR-1236-3p	20	33	44	32.3333	3395	95	62	1184	994	136	63	397.667	0	0	3	1	1	1	1	1	0	0	0	0	1	2	2	1.66667	0	0	3	1	1	0	0	0.333333	0	0	0	0	1611	840	4195	1156	2215.33	0	9	0
hsa-miR-1236-5p	hsa-miR-1236-5p	11	41	14	22	1024	39	22	361.667	1613	240	157	670	0	115	71	62	6	2	2	3.33333	0	0	0	0	0	1	2	1	0	4	0	1.33333	1	0	0	0.333333	0	0	0	0	2055	1084	4777	1343	2638.67	0	1	0
hsa-miR-1237-3p	hsa-miR-1237-3p	13	61	25	33	1251	79	28	452.667	1375	328	111	604.667	0	66	75	47	4	3	0	2.33333	1	0	0	0.333333	2	11	0	4.33333	2	1	1	1.33333	2	1	0	1	0	0	0	0	196	125	399	195	240	0	7	0
hsa-miR-1237-5p	hsa-miR-1237-5p	14	82	22	39.3333	978	64	35	359	2332	427	184	981	0	5	10	5	0	3	0	1	0	0	0	0	0	19	1	6.66667	7	2	3	4	72	16	2	30	0	0	0	0	129	84	110	49	107.667	2	27	0
hsa-miR-1238-3p	hsa-miR-1238-3p	5	43	5	17.6667	931	53	32	338.667	915	124	55	364.667	0	0	15	5	1	2	3	2	0	2	3	1.66667	0	14	3	5.66667	0	0	0	0	0	0	0	0	0	0	0	0	250	195	505	154	316.667	1	4	0
hsa-miR-1238-5p	hsa-miR-1238-5p	10	37	10	19	1455	100	69	541.333	5982	909	313	2401.33	0	4	5	3	0	2	1	1	1	1	1	1	0	1	0	0.333333	2	0	1	1	1	0	0	0.333333	0	0	0	0	1251	752	2059	623	1354	1	3	1
hsa-miR-1243	hsa-miR-1243	4	15	6	8.33333	300	34	20	118	510	91	38	213	0	154	113	89	12	3	0	5	0	0	0	0	0	0	0	0	0	0	0	0	0	0	0	0	0	0	0	0	339	199	628	257	388.667	0	1	1
hsa-miR-124-3p	hsa-miR-124-3p	5117	7811	7408	6778.67	6448	2652	725	3275	431	100	60	197	4836	21725	12187	12916	1174	363	3814	1783.67	3	0	6	3	13151	12953	12315	12806.3	34672	35127	46981	38926.7	3	5	1	3	0	1	0	0.333333	116	58	115	40	96.3333	2	11	4
hsa-miR-1244	hsa-miR-1244	2	12	7	7	440	25	14	159.667	674	114	96	294.667	0	3	6	3	3	0	1	1.33333	0	0	0	0	1	10	0	3.66667	0	1	1	0.666667	0	2	0	0.666667	0	0	0	0	4521	2795	3655	1230	3657	0	4	0
hsa-miR-1245a	hsa-miR-1245a	4	11	8	7.66667	303	33	18	118	179	32	12	74.3333	2	63	52	39	182	165	0	115.667	3	12	14	9.66667	1	5	0	2	2	0	0	0.666667	1	0	0	0.333333	0	0	0	0	69	45	97	34	70.3333	0	2	2
hsa-miR-1245b-3p	hsa-miR-1245b-3p	2	14	7	7.66667	467	38	21	175.333	100	23	13	45.3333	2	62	54	39.3333	179	163	0	114	3	11	15	9.66667	1	1	1	1	3	0	0	1	1	0	0	0.333333	0	0	0	0	155	99	298	99	184	0	3	1
hsa-miR-1245b-5p	hsa-miR-1245b-5p	4	11	7	7.33333	210	23	9	80.6667	86	21	6	37.6667	2	63	53	39.3333	178	163	0	113.667	3	11	14	9.33333	1	1	0	0.666667	1	0	0	0.333333	0	0	0	0	0	0	0	0	93	49	123	44	88.3333	0	3	0
hsa-miR-124-5p	hsa-miR-124-5p	33	62	24	39.6667	664	67	44	258.333	388	69	35	164	0	107	65	57.3333	9	5	0	4.66667	0	0	1	0.333333	0	5	1	2	2	0	1	1	0	2	0	0.666667	0	0	0	0	107	55	187	53	116.333	0	5	1
hsa-miR-1246	hsa-miR-1246	9	24	13	15.3333	343	54	22	139.667	146	19	17	60.6667	0	1	6	2.33333	1	2	0	1	0	0	0	0	0	3	0	1	0	0	0	0	8	2	0	3.33333	0	0	0	0	180	108	362	103	216.667	1	6	1
hsa-miR-1247-3p	hsa-miR-1247-3p	45975	59673	43282	49643.3	62960	23770	6590	31106.7	6352	1710	1501	3187.67	4822	26849	15253	15641.3	1435	476	3870	1927	2	1	13	5.33333	13332	13162	12206	12900	34622	34965	46861	38816	3	6	1	3.33333	0	0	0	0	848	517	1805	611	1056.67	1	11	5
hsa-miR-1247-5p	hsa-miR-1247-5p	88	129	100	105.667	1869	177	69	705	9735	1612	848	4065	2	88	36	42	4	8	1	4.33333	0	0	1	0.333333	4	17	5	8.66667	11	9	8	9.33333	1	1	0	0.666667	0	0	0	0	1574	1032	3704	1321	2103.33	0	21	0
hsa-miR-1248	hsa-miR-1248	1	13	1	5	698	37	25	253.333	844	225	197	422	0	0	2	0.666667	1	0	1	0.666667	0	0	0	0	1	4	0	1.66667	1	0	0	0.333333	1	2	0	1	0	0	0	0	1775	1159	1562	497	1498.67	0	2	0
hsa-miR-1249	hsa-miR-1249	11	83	35	43	5413	103	50	1855.33	554	95	55	234.667	0	190	124	104.667	12	10	0	7.33333	0	0	0	0	0	5	2	2.33333	1	2	4	2.33333	42	12	0	18	0	0	0	0	149	110	220	86	159.667	0	18	2
hsa-miR-1250	hsa-miR-1250	20	51	21	30.6667	1232	52	22	435.333	309	38	26	124.333	0	4	19	7.66667	1	0	0	0.333333	0	0	0	0	2	7	0	3	3	2	3	2.66667	20	4	0	8	0	0	0	0	64	55	109	62	76	1	14	4
hsa-miR-1251	hsa-miR-1251	7	12	5	8	292	22	11	108.333	224	36	21	93.6667	0	1	10	3.66667	4	5	0	3	0	0	0	0	0	2	1	1	0	2	0	0.666667	2	0	0	0.666667	0	0	0	0	67	34	117	43	72.6667	0	9	0
hsa-miR-1252	hsa-miR-1252	121	155	112	129.333	524	109	37	223.333	572	188	47	269	1	11	6	6	1	1	1	1	0	0	0	0	0	1	0	0.333333	2	0	1	1	0	0	0	0	0	0	0	0	285	141	373	108	266.333	0	2	0
hsa-miR-1253	hsa-miR-1253	5	20	6	10.3333	518	40	33	197	235	28	20	94.3333	1	10	13	8	2	10	1	4.33333	0	0	1	0.333333	0	10	2	4	0	1	1	0.666667	19	2	0	7	0	0	0	0	138	66	124	62	109.333	0	4	2
hsa-miR-1254	hsa-miR-1254	27	65	24	38.6667	1391	80	32	501	917	184	146	415.667	0	26	14	13.3333	2	1	0	1	0	0	2	0.666667	0	13	2	5	4	3	7	4.66667	3	0	0	1	0	0	0	0	853	644	1044	360	847	1	10	0
hsa-miR-1255a	hsa-miR-1255a	5	23	8	12	1758	29	30	605.667	296	53	62	137	0	7	4	3.66667	1	1	0	0.666667	0	0	0	0	1	3	0	1.33333	1	0	0	0.333333	2	0	0	0.666667	0	0	0	0	99	60	164	71	107.667	0	0	0
hsa-miR-1255b-2-3p	hsa-miR-1255b-2-3p	249	382	244	291.667	561	147	37	248.333	324	60	64	149.333	6	239	164	136.333	15	6	8	9.66667	0	0	1	0.333333	33	43	20	32	37	47	66	50	1	0	0	0.333333	0	0	0	0	107	73	145	55	108.333	0	1	0
hsa-miR-1255b-5p	hsa-miR-1255b-5p	248	383	244	291.667	584	147	38	256.333	352	60	66	159.333	6	238	162	135.333	15	6	8	9.66667	0	0	1	0.333333	33	43	20	32	38	47	66	50.3333	1	0	0	0.333333	0	0	0	0	118	78	153	60	116.333	0	1	0
hsa-miR-1256	hsa-miR-1256	7	13	4	8	707	16	10	244.333	196	30	23	83	0	5	8	4.33333	4	6	1	3.66667	0	1	0	0.333333	0	4	0	1.33333	2	0	1	1	2	2	0	1.33333	0	0	0	0	136	55	187	72	126	0	1	2
hsa-miR-1257	hsa-miR-1257	2	8	5	5	748	37	18	267.667	354	55	19	142.667	0	15	17	10.6667	0	1	0	0.333333	0	0	0	0	0	4	0	1.33333	1	2	0	1	1	0	0	0.333333	0	0	0	0	221	119	296	108	212	0	4	0
hsa-miR-1258	hsa-miR-1258	26	53	19	32.6667	413	46	23	160.667	404	95	37	178.667	0	4	29	11	0	3	0	1	0	0	0	0	4	7	6	5.66667	11	6	10	9	0	0	0	0	0	0	0	0	214	129	352	117	231.667	0	13	0
hsa-miR-125a-3p	hsa-miR-125a-3p	11	38	11	20	1630	51	26	569	611	108	61	260	0	1	1	0.666667	2	0	0	0.666667	0	0	1	0.333333	0	0	4	1.33333	1	1	0	0.666667	2	0	0	0.666667	0	0	0	0	166	100	168	80	144.667	1	2	0
hsa-miR-125a-5p	hsa-miR-125a-5p	5	13	4	7.33333	1609	40	15	554.667	635	78	61	258	0	10	14	8	0	2	0	0.666667	0	0	0	0	2	1	0	1	0	2	0	0.666667	1	1	0	0.666667	0	0	0	0	112	60	184	69	118.667	1	18	0
hsa-miR-125b-1-3p	hsa-miR-125b-1-3p	15	26	19	20	1789	273	159	740.333	468	97	44	203	0	2	15	5.66667	1	0	0	0.333333	0	0	0	0	0	4	0	1.33333	3	0	2	1.66667	2	3	0	1.66667	0	0	0	0	507	337	464	154	436	1	1	0
hsa-miR-125b-2-3p	hsa-miR-125b-2-3p	4	21	11	12	1578	282	167	675.667	1566	264	97	642.333	1	11	23	11.6667	17	26	1	14.6667	0	3	4	2.33333	0	8	2	3.33333	0	4	3	2.33333	2	3	0	1.66667	0	0	0	0	10457	5964	23708	7813	13376.3	3	12	1
hsa-miR-125b-5p	hsa-miR-125b-5p	3	10	5	6	873	24	15	304	507	73	43	207.667	0	0	4	1.33333	2	0	1	1	0	0	0	0	1	7	1	3	2	1	2	1.66667	1	1	0	0.666667	0	0	0	0	249	130	283	112	220.667	0	7	1
hsa-miR-1260a	hsa-miR-1260a	4	44	5	17.6667	768	27	22	272.333	950	148	58	385.333	1	56	27	28	2	4	0	2	0	0	0	0	0	5	0	1.66667	0	1	0	0.333333	4	0	0	1.33333	0	0	0	0	89	53	149	32	97	0	9	0
hsa-miR-1260b	hsa-miR-1260b	6	30	4	13.3333	690	26	11	242.333	862	115	46	341	1	32	21	18	1	4	1	2	0	0	0	0	6	3	0	3	10	1	4	5	2	0	0	0.666667	0	0	0	0	46	28	66	23	46.6667	0	11	0
hsa-miR-1261	hsa-miR-1261	2	8	4	4.66667	347	23	11	127	303	70	34	135.667	0	1	1	0.666667	0	0	1	0.333333	0	0	0	0	0	4	1	1.66667	0	0	2	0.666667	2	1	0	1	0	0	0	0	122	52	232	93	135.333	0	2	0
hsa-miR-1262	hsa-miR-1262	4	15	4	7.66667	746	29	14	263	705	205	68	326	0	0	7	2.33333	1	1	1	1	0	0	0	0	1	2	0	1	1	4	0	1.66667	1	0	0	0.333333	0	0	0	0	406	220	611	236	412.333	0	10	0
hsa-miR-1263	hsa-miR-1263	9	18	3	10	888	41	42	323.667	533	76	48	219	0	33	33	22	4	4	0	2.66667	2	0	0	0.666667	0	4	0	1.33333	1	2	0	1	1	0	0	0.333333	0	0	0	0	417	250	501	158	389.333	0	2	2
hsa-miR-126-3p	hsa-miR-126-3p	121	168	59	116	332	109	40	160.333	262	30	13	101.667	1	16	30	15.6667	50	69	0	39.6667	2	19	10	10.3333	1	1	0	0.666667	4	0	0	1.33333	1	0	0	0.333333	0	0	0	0	306	156	523	189	328.333	0	4	0
hsa-miR-1264	hsa-miR-1264	2	37	4	14.3333	498	25	12	178.333	249	27	21	99	0	0	2	0.666667	0	1	0	0.333333	0	0	0	0	1	0	0	0.333333	1	0	2	1	0	0	0	0	0	0	0	0	193	109	232	103	178	1	0	1
hsa-miR-1265	hsa-miR-1265	35	44	27	35.3333	2282	80	68	810	259	43	16	106	0	5	14	6.33333	0	0	1	0.333333	0	0	0	0	1	2	2	1.66667	0	1	0	0.333333	0	1	0	0.333333	0	0	0	0	1530	818	4160	1268	2169.33	0	1	0
hsa-miR-126-5p	hsa-miR-126-5p	312	283	174	256.333	483	131	43	219	115	18	8	47	1	1	0	0.666667	5	27	1	11	0	0	0	0	0	0	1	0.333333	4	0	0	1.33333	0	0	0	0	0	0	0	0	300	169	580	203	349.667	2	4	4
hsa-miR-1266	hsa-miR-1266	23	60	16	33	883	85	42	336.667	2854	464	170	1162.67	10	40	56	35.3333	75	72	7	51.3333	6	15	15	12	7	9	1	5.66667	17	7	13	12.3333	38	11	0	16.3333	0	0	0	0	325	223	540	204	362.667	4	24	7
hsa-miR-1267	hsa-miR-1267	5	18	7	10	819	53	40	304	265	30	32	109	0	0	3	1	0	3	0	1	0	1	1	0.666667	1	3	0	1.33333	1	0	1	0.666667	0	2	0	0.666667	0	0	0	0	180	118	287	109	195	0	4	0
hsa-miR-1268a	hsa-miR-1268a	100	176	91	122.333	714	75	48	279	1715	271	183	723	16	222	77	105	4	6	11	7	0	0	0	0	43	50	32	41.6667	72	75	104	83.6667	3	1	0	1.33333	0	0	0	0	55	43	87	41	61.6667	1	14	4
hsa-miR-1268b	hsa-miR-1268b	102	183	92	125.667	903	82	49	344.667	1825	276	185	762	16	222	77	105	4	6	11	7	0	0	0	0	43	52	32	42.3333	72	75	104	83.6667	4	1	0	1.66667	0	0	0	0	63	48	101	44	70.6667	1	14	4
hsa-miR-1269a	hsa-miR-1269a	7	36	11	18	875	66	27	322.667	274	43	24	113.667	0	14	17	10.3333	1	1	0	0.666667	0	0	0	0	2	17	0	6.33333	1	0	0	0.333333	0	1	0	0.333333	0	0	0	0	54	32	89	28	58.3333	0	3	1
hsa-miR-1269b	hsa-miR-1269b	5	29	11	15	690	46	20	252	274	52	27	117.667	1	4	8	4.33333	0	0	1	0.333333	0	0	0	0	0	2	0	0.666667	1	1	1	1	1	2	0	1	0	0	0	0	56	36	76	22	56	0	2	2
hsa-miR-1270	hsa-miR-1270	4	30	7	13.6667	960	50	20	343.333	255	44	29	109.333	0	2	9	3.66667	0	4	0	1.33333	0	0	1	0.333333	1	4	0	1.66667	0	1	0	0.333333	0	0	0	0	0	0	0	0	135	96	203	97	144.667	0	7	0
hsa-miR-1271-3p	hsa-miR-1271-3p	6	55	12	24.3333	429	61	43	177.667	323	37	15	125	0	3	10	4.33333	1	1	0	0.666667	0	0	0	0	0	0	0	0	0	1	0	0.333333	0	0	0	0	0	0	0	0	47	31	56	22	44.6667	0	0	0
hsa-miR-1271-5p	hsa-miR-1271-5p	5	53	5	21	563	30	18	203.667	324	59	30	137.667	0	6	11	5.66667	1	1	0	0.666667	0	0	0	0	0	4	0	1.33333	2	0	1	1	0	0	0	0	0	0	0	0	149	89	145	57	127.667	0	9	0
hsa-miR-1272	hsa-miR-1272	6	18	10	11.3333	503	44	39	195.333	250	42	24	105.333	0	2	6	2.66667	0	3	0	1	0	0	0	0	1	4	1	2	2	1	3	2	0	1	1	0.666667	0	0	0	0	340	196	443	129	326.333	1	3	0
hsa-miR-1273a	hsa-miR-1273a	7	26	8	13.6667	1924	281	171	792	174	25	17	72	0	2	7	3	2	13	2	5.66667	0	0	0	0	1	2	0	1	3	0	1	1.33333	5	2	0	2.33333	0	0	0	0	294	229	851	301	458	2	10	0
hsa-miR-1273c	hsa-miR-1273c	8	27	4	13	1781	62	36	626.333	685	95	61	280.333	0	1	4	1.66667	1	2	1	1.33333	0	0	0	0	0	39	0	13	7	2	4	4.33333	14	2	0	5.33333	0	0	0	0	96	69	203	76	122.667	2	26	1
hsa-miR-1273d	hsa-miR-1273d	4	23	9	12	979	46	21	348.667	2104	221	118	814.333	0	3	12	5	0	2	1	1	0	0	0	0	0	2	0	0.666667	1	0	0	0.333333	3	0	0	1	0	0	0	0	194	116	272	113	194	3	1	0
hsa-miR-1273e	hsa-miR-1273e	21	36	22	26.3333	1512	46	20	526	1096	191	79	455.333	1	18	19	12.6667	1	3	1	1.66667	0	0	2	0.666667	2	10	1	4.33333	2	0	2	1.33333	0	0	0	0	0	0	0	0	541	332	660	249	511	1	3	0
hsa-miR-1273f	hsa-miR-1273f	7	20	11	12.6667	1856	50	20	642	1790	155	53	666	0	116	121	79	8	2	1	3.66667	0	0	0	0	0	3	0	1	2	0	2	1.33333	3	1	0	1.33333	0	0	0	0	82	45	142	60	89.6667	1	4	1
hsa-miR-1273g-3p	hsa-miR-1273g-3p	5	24	6	11.6667	955	45	12	337.333	585	103	56	248	1	42	27	23.3333	9	68	1	26	0	6	11	5.66667	0	3	1	1.33333	2	0	1	1	12	6	2	6.66667	0	0	0	0	220	146	377	130	247.667	21	18	5
hsa-miR-1273g-5p	hsa-miR-1273g-5p	5	22	10	12.3333	629	42	23	231.333	1746	150	57	651	0	2	36	12.6667	1	0	2	1	0	0	0	0	0	0	0	0	2	1	3	2	21	3	0	8	0	0	0	0	47	33	87	41	55.6667	1	13	4
hsa-miR-127-3p	hsa-miR-127-3p	60	116	34	70	1053	112	79	414.667	589	96	52	245.667	2	35	25	20.6667	12	84	13	36.3333	4	11	15	10	11	49	5	21.6667	11	6	21	12.6667	17	8	3	9.33333	1	2	3	2	1182	764	1134	369	1026.67	22	59	14
hsa-miR-1275	hsa-miR-1275	3	28	19	16.6667	2795	542	339	1225.33	963	141	50	384.667	0	0	3	1	0	0	1	0.333333	0	1	0	0.333333	1	5	0	2	2	0	0	0.666667	3	0	0	1	0	0	0	0	14	5	20	13	13	0	7	3
hsa-miR-127-5p	hsa-miR-127-5p	6	28	10	14.6667	1061	39	29	376.333	270	52	37	119.667	0	2	0	0.666667	1	1	0	0.666667	0	0	0	0	1	5	0	2	0	0	1	0.333333	9	0	0	3	0	0	0	0	87	32	94	38	71	0	7	0
hsa-miR-1276	hsa-miR-1276	4	25	6	11.6667	1092	37	30	386.333	712	105	67	294.667	0	2	6	2.66667	0	0	0	0	0	0	0	0	0	10	0	3.33333	2	0	0	0.666667	3	0	0	1	0	0	0	0	292	191	727	229	403.333	1	1	0
hsa-miR-1277-3p	hsa-miR-1277-3p	6	4	4	4.66667	135	10	12	52.3333	68	16	19	34.3333	0	0	1	0.333333	2	0	0	0.666667	0	0	0	0	0	3	0	1	0	0	0	0	0	0	0	0	0	0	0	0	149	107	208	82	154.667	0	0	0
hsa-miR-1277-5p	hsa-miR-1277-5p	13	8	6	9	70	22	19	37	23	2	11	12	0	0	1	0.333333	0	0	0	0	0	0	0	0	0	0	0	0	0	0	0	0	0	0	0	0	0	0	0	0	84	66	158	79	102.667	0	0	0
hsa-miR-1278	hsa-miR-1278	4	11	0	5	139	18	25	60.6667	104	13	14	43.6667	0	0	5	1.66667	0	6	0	2	0	0	0	0	0	0	0	0	0	0	0	0	0	0	0	0	0	0	0	0	161	75	318	96	184.667	0	0	1
hsa-miR-1279	hsa-miR-1279	3	9	5	5.66667	119	18	14	50.3333	91	9	11	37	0	0	0	0	0	0	0	0	0	0	0	0	0	0	0	0	0	0	0	0	0	0	0	0	0	0	0	0	72	43	130	35	81.6667	0	0	0
hsa-miR-128	hsa-miR-128	5	76	9	30	1144	44	36	408	1751	370	149	756.667	1	13	29	14.3333	4	2	1	2.33333	0	0	0	0	6	23	5	11.3333	4	0	4	2.66667	2	1	1	1.33333	0	0	0	0	9807	5238	21962	6850	12335.7	1	2	2
hsa-miR-1281	hsa-miR-1281	8	23	24	18.3333	1365	67	56	496	398	72	33	167.667	0	1	9	3.33333	0	0	0	0	0	0	0	0	1	3	1	1.66667	2	1	0	1	9	0	0	3	0	0	0	0	13	6	16	11	11.6667	0	12	1
hsa-miR-1282	hsa-miR-1282	4	9	4	5.66667	411	29	12	150.667	187	22	8	72.3333	0	0	0	0	0	1	0	0.333333	0	0	0	0	0	6	1	2.33333	0	0	1	0.333333	1	0	0	0.333333	0	0	0	0	56	35	91	26	60.6667	0	3	0
hsa-miR-1283	hsa-miR-1283	550	680	461	563.667	1307	361	133	600.333	677	226	112	338.333	9	636	331	325.333	44	13	2	19.6667	0	0	0	0	5	7	10	7.33333	25	23	20	22.6667	0	0	0	0	0	0	0	0	179	81	259	96	173	0	12	0
hsa-miR-1284	hsa-miR-1284	8	19	1	9.33333	834	28	22	294.667	1157	189	79	475	1	1	2	1.33333	3	0	0	1	0	1	0	0.333333	0	0	0	0	0	1	0	0.333333	2	0	0	0.666667	0	0	0	0	157	105	333	116	198.333	0	2	0
hsa-miR-1285-3p	hsa-miR-1285-3p	8	19	1	9.33333	322	31	18	123.667	874	232	196	434	0	85	42	42.3333	3	1	2	2	0	0	0	0	0	6	1	2.33333	0	0	1	0.333333	0	0	0	0	0	0	0	0	1263	906	972	272	1047	0	2	0
hsa-miR-1285-5p	hsa-miR-1285-5p	9	14	2	8.33333	312	32	19	121	986	252	224	487.333	0	85	44	43	3	1	1	1.66667	0	0	0	0	1	5	1	2.33333	0	0	1	0.333333	0	0	0	0	0	0	0	0	1635	1151	1188	362	1324.67	0	3	0
hsa-miR-1286	hsa-miR-1286	13	42	9	21.3333	769	40	27	278.667	393	78	61	177.333	0	59	41	33.3333	4	1	0	1.66667	0	0	0	0	0	5	1	2	1	0	1	0.666667	0	0	0	0	0	0	0	0	83	52	106	45	80.3333	0	3	0
hsa-miR-1287	hsa-miR-1287	8	25	11	14.6667	933	67	40	346.667	2254	317	145	905.333	1	97	56	51.3333	5	2	1	2.66667	0	0	0	0	7	6	8	7	10	9	9	9.33333	4	3	0	2.33333	0	0	0	0	1863	1044	3383	1107	2096.67	1	5	2
hsa-miR-1288	hsa-miR-1288	5	31	6	14	1344	47	18	469.667	1148	171	96	471.667	0	5	18	7.66667	1	0	0	0.333333	0	1	1	0.666667	1	11	0	4	0	0	0	0	1	1	0	0.666667	0	0	0	0	1083	637	1126	378	948.667	0	6	1
hsa-miR-1289	hsa-miR-1289	27	117	53	65.6667	699	144	55	299.333	1364	309	151	608	0	2	4	2	0	2	0	0.666667	0	1	0	0.333333	0	5	0	1.66667	1	2	1	1.33333	3	0	0	1	0	1	0	0.333333	796	466	1651	454	971	1	7	1
hsa-miR-1290	hsa-miR-1290	4	18	8	10	120	25	8	51	430	56	49	178.333	0	2	5	2.33333	1	1	0	0.666667	0	0	0	0	0	1	0	0.333333	0	0	0	0	0	0	0	0	0	0	0	0	173	105	357	99	211.667	0	2	0
hsa-miR-1291	hsa-miR-1291	7	32	13	17.3333	914	48	24	328.667	1650	339	221	736.667	1	49	59	36.3333	186	158	1	115	6	9	11	8.66667	0	4	0	1.33333	3	3	1	2.33333	0	0	0	0	0	0	0	0	395	235	516	148	382	3	2	1
hsa-miR-129-1-3p	hsa-miR-129-1-3p	5	12	2	6.33333	1431	36	11	492.667	217	21	12	83.3333	0	2	5	2.33333	0	0	0	0	0	0	0	0	0	0	0	0	1	0	0	0.333333	0	0	0	0	0	0	0	0	289	161	782	238	410.667	0	0	0
hsa-miR-1292-3p	hsa-miR-1292-3p	38	81	34	51	1654	80	41	591.667	1549	229	135	637.667	0	18	19	12.3333	1	2	1	1.33333	0	0	0	0	0	17	1	6	4	3	8	5	19	3	0	7.33333	0	0	0	0	525	324	536	174	461.667	3	50	2
hsa-miR-129-2-3p	hsa-miR-129-2-3p	4	17	1	7.33333	1416	34	11	487	220	23	13	85.3333	0	2	6	2.66667	0	0	0	0	0	0	0	0	0	0	0	0	1	0	0	0.333333	0	0	0	0	0	0	0	0	285	159	772	238	405.333	0	0	0
hsa-miR-1292-5p	hsa-miR-1292-5p	34515	41673	29848	35345.3	48271	16482	3860	22871	2458	976	1167	1533.67	78	11019	6085	5727.33	681	112	12	268.333	0	4	6	3.33333	24	61	296	127	595	782	787	721.333	6	0	0	2	0	0	0	0	241	158	390	124	263	0	10	0
hsa-miR-1293	hsa-miR-1293	6	25	7	12.6667	589	26	10	208.333	317	53	35	135	0	93	50	47.6667	14	16	1	10.3333	1	2	3	2	0	3	1	1.33333	0	0	0	0	5	1	0	2	0	0	0	0	54	35	113	44	67.3333	1	1	0
hsa-miR-1294	hsa-miR-1294	10	19	7	12	846	92	50	329.333	1839	158	58	685	0	3	3	2	4	5	1	3.33333	0	0	0	0	0	6	1	2.33333	0	1	0	0.333333	4	0	0	1.33333	0	0	0	0	930	547	1242	424	906.333	1	4	0
hsa-miR-1295a	hsa-miR-1295a	3	48	8	19.6667	763	79	56	299.333	984	149	55	396	0	62	44	35.3333	7	2	0	3	0	0	0	0	0	5	0	1.66667	2	1	5	2.66667	1	1	0	0.666667	0	0	0	0	792	474	825	263	697	0	1	2
hsa-miR-1295b-3p	hsa-miR-1295b-3p	7	24	6	12.3333	453	60	36	183	887	130	62	359.667	0	9	8	5.66667	4	2	1	2.33333	0	0	0	0	0	9	0	3	4	3	3	3.33333	4	1	0	1.66667	0	0	0	0	1078	642	1435	513	1051.67	1	6	0
hsa-miR-1295b-5p	hsa-miR-1295b-5p	4	49	8	20.3333	653	78	55	262	988	148	59	398.333	0	61	44	35	6	2	0	2.66667	0	0	0	0	0	5	0	1.66667	2	1	5	2.66667	0	1	0	0.333333	0	0	0	0	752	458	756	250	655.333	0	2	2
hsa-miR-129-5p	hsa-miR-129-5p	13	33	8	18	307	42	23	124	4677	1254	1086	2339	0	3	9	4	1	1	1	1	1	0	0	0.333333	0	7	0	2.33333	4	1	1	2	2	0	0	0.666667	0	0	0	0	7933	6315	5453	1603	6567	0	6	0
hsa-miR-1296	hsa-miR-1296	15	44	23	27.3333	1634	95	42	590.333	504	74	41	206.333	1	1	7	3	2	1	0	1	0	0	0	0	0	2	2	1.33333	0	0	1	0.333333	16	4	0	6.66667	0	0	0	0	56	34	65	28	51.6667	1	23	5
hsa-miR-1297	hsa-miR-1297	2	15	4	7	134	13	18	55	431	45	14	163.333	0	3	0	1	0	0	0	0	0	0	0	0	0	0	0	0	0	0	0	0	1	0	0	0.333333	0	0	0	0	291	158	314	129	254.333	0	2	0
hsa-miR-1298	hsa-miR-1298	11	38	17	22	697	62	31	263.333	469	77	65	203.667	0	2	2	1.33333	1	0	1	0.666667	0	0	0	0	1	4	3	2.66667	3	0	1	1.33333	1	0	0	0.333333	0	0	0	0	257	116	493	167	288.667	1	3	0
hsa-miR-1299	hsa-miR-1299	12	120	24	52	590	153	70	271	946	206	132	428	0	56	29	28.3333	18	27	0	15	3	0	0	1	0	2	0	0.666667	4	1	1	2	10	4	0	4.66667	0	0	0	0	8275	6158	10772	3333	8401.67	2	26	0
hsa-miR-1301	hsa-miR-1301	4	27	8	13	1152	31	17	400	531	94	60	228.333	0	1	16	5.66667	1	0	0	0.333333	0	0	1	0.333333	0	8	0	2.66667	3	0	1	1.33333	1	0	0	0.333333	0	0	0	0	101	76	155	54	110.667	0	5	0
hsa-miR-1302	hsa-miR-1302	2	9	5	5.33333	166	27	10	67.6667	146	23	12	60.3333	0	0	9	3	0	0	0	0	0	0	0	0	1	0	1	0.666667	0	0	0	0	0	1	0	0.333333	0	0	0	0	325	196	475	147	332	0	0	0
hsa-miR-1303	hsa-miR-1303	9	46	11	22	1087	61	29	392.333	2447	339	124	970	0	480	423	301	33	11	0	14.6667	1	0	0	0.333333	0	8	2	3.33333	2	1	3	2	7	0	0	2.33333	0	0	0	0	6575	3442	15372	4144	8463	4	1	3
hsa-miR-1304-3p	hsa-miR-1304-3p	13	36	9	19.3333	1359	120	68	515.667	3010	448	142	1200	0	113	64	59	22	12	0	11.3333	1	3	1	1.66667	0	8	0	2.66667	2	0	2	1.33333	1	0	0	0.333333	0	0	0	0	858	507	1851	740	1072	2	2	0
hsa-miR-1304-5p	hsa-miR-1304-5p	8	28	8	14.6667	1275	92	39	468.667	2216	366	94	892	0	0	17	5.66667	15	11	0	8.66667	1	2	1	1.33333	0	2	0	0.666667	1	0	2	1	1	0	0	0.333333	0	0	0	0	408	249	885	435	514	2	2	0
hsa-miR-1305	hsa-miR-1305	6	13	21	13.3333	935	27	23	328.333	344	34	35	137.667	0	2	31	11	8	9	0	5.66667	1	3	0	1.33333	0	3	0	1	0	0	1	0.333333	0	0	0	0	0	0	0	0	396	205	1015	311	538.667	0	3	0
hsa-miR-1306-3p	hsa-miR-1306-3p	12	37	9	19.3333	580	32	15	209	1560	319	220	699.667	0	0	6	2	0	2	0	0.666667	0	0	0	0	0	7	1	2.66667	2	1	1	1.33333	3	0	0	1	0	0	0	0	139	93	202	88	144.667	0	3	0
hsa-miR-1306-5p	hsa-miR-1306-5p	61	105	52	72.6667	2777	116	55	982.667	696	93	59	282.667	0	4	19	7.66667	0	4	0	1.33333	0	0	0	0	1	2	0	1	0	0	0	0	1	0	0	0.333333	0	0	0	0	623	369	629	197	540.333	0	5	1
hsa-miR-1307-3p	hsa-miR-1307-3p	16	106	17	46.3333	1775	129	61	655	2210	466	316	997.333	0	3	32	11.6667	1	4	2	2.33333	0	3	1	1.33333	0	12	3	5	1	1	1	1	9	2	1	4	0	0	0	0	463	294	591	291	449.333	0	6	0
hsa-miR-1307-5p	hsa-miR-1307-5p	20	104	15	46.3333	1298	76	56	476.667	1590	361	156	702.333	0	180	84	88	12	4	1	5.66667	0	0	0	0	0	12	1	4.33333	7	1	3	3.66667	8	2	0	3.33333	0	0	0	0	811	395	2252	723	1152.67	2	17	1
hsa-miR-130a-3p	hsa-miR-130a-3p	6	5	1	4	1366	29	11	468.667	155	23	10	62.6667	1	0	2	1	1	1	1	1	0	0	0	0	0	0	0	0	1	2	0	1	0	0	0	0	0	0	0	0	251	146	470	113	289	0	1	0
hsa-miR-130a-5p	hsa-miR-130a-5p	11	34	10	18.3333	574	79	61	238	157	52	21	76.6667	0	32	50	27.3333	137	139	0	92	6	34	17	19	1	0	0	0.333333	4	2	1	2.33333	0	1	1	0.666667	0	0	0	0	315	168	551	200	344.667	2	3	1
hsa-miR-130b-3p	hsa-miR-130b-3p	8	12	3	7.66667	1356	34	8	466	162	22	12	65.3333	0	4	11	5	1	1	0	0.666667	0	0	0	0	0	4	0	1.33333	1	1	0	0.666667	1	0	0	0.333333	0	0	0	0	205	131	347	102	227.667	0	4	0
hsa-miR-130b-5p	hsa-miR-130b-5p	593	744	466	601	1003	356	134	497.667	2421	365	184	990	0	3	0	1	3	1	0	1.33333	1	0	0	0.333333	0	9	0	3	1	2	2	1.66667	0	0	1	0.333333	0	0	0	0	5869	3048	14407	3932	7774.67	2	4	2
hsa-miR-1321	hsa-miR-1321	126	188	115	143	1867	106	56	676.333	401	59	34	164.667	1	16	18	11.6667	2	1	2	1.66667	0	0	0	0	0	0	0	0	1	1	0	0.666667	1	0	0	0.333333	0	0	0	0	91	50	153	58	98	1	3	0
hsa-miR-1322	hsa-miR-1322	2	19	2	7.66667	334	30	23	129	2187	498	343	1009.33	1	0	7	2.66667	1	0	0	0.333333	0	0	0	0	0	3	0	1	0	0	0	0	0	0	0	0	0	0	0	0	477	268	529	167	424.667	0	0	0
hsa-miR-1323	hsa-miR-1323	4	21	5	10	1008	38	7	351	638	129	51	272.667	0	2	12	4.66667	1	4	1	2	0	0	0	0	0	7	0	2.33333	1	0	0	0.333333	0	0	1	0.333333	0	0	0	0	542	385	679	217	535.333	0	8	0
hsa-miR-132-3p	hsa-miR-132-3p	6	42	11	19.6667	1091	119	50	420	2154	366	101	873.667	0	0	2	0.666667	0	1	1	0.666667	0	1	0	0.333333	0	9	0	3	0	0	0	0	3	0	0	1	0	0	0	0	451	261	579	209	430.333	0	5	1
hsa-miR-1324	hsa-miR-1324	8	26	3	12.3333	563	36	27	208.667	327	48	17	130.667	0	0	5	1.66667	3	14	5	7.33333	0	1	5	2	0	3	0	1	2	2	0	1.33333	1	0	0	0.333333	0	0	0	0	2717	1678	7097	2144	3830.67	0	4	0
hsa-miR-132-5p	hsa-miR-132-5p	10	31	10	17	360	40	28	142.667	531	87	23	213.667	1	5	14	6.66667	3	6	1	3.33333	0	0	1	0.333333	2	16	1	6.33333	5	1	3	3	0	0	0	0	0	0	1	0.333333	358	217	720	185	431.667	0	12	0
hsa-miR-133a	hsa-miR-133a	15	30	14	19.6667	3295	107	60	1154	2265	209	71	848.333	0	4	26	10	1	1	0	0.666667	0	0	0	0	0	5	1	2	1	1	0	0.666667	0	0	0	0	0	0	0	0	149	98	262	90	169.667	0	5	0
hsa-miR-133b	hsa-miR-133b	15	30	14	19.6667	3282	104	57	1147.67	2246	204	71	840.333	0	4	14	6	1	1	0	0.666667	0	0	0	0	0	4	1	1.66667	1	1	0	0.666667	0	0	0	0	0	0	0	0	415	190	778	232	461	0	5	0
hsa-miR-134	hsa-miR-134	8	20	10	12.6667	1002	36	19	352.333	2023	185	74	760.667	0	9	12	7	2	5	0	2.33333	0	0	0	0	1	4	0	1.66667	1	0	0	0.333333	0	0	0	0	0	0	0	0	305	152	517	167	324.667	0	5	0
hsa-miR-1343	hsa-miR-1343	13	57	21	30.3333	995	81	54	376.667	905	150	77	377.333	0	16	8	8	24	33	1	19.3333	0	1	1	0.666667	0	4	1	1.66667	3	2	5	3.33333	6	2	0	2.66667	0	0	0	0	204	140	344	102	229.333	0	4	0
hsa-miR-135a-3p	hsa-miR-135a-3p	83	113	48	81.3333	955	101	74	376.667	3956	650	427	1677.67	4	495	310	269.667	15	6	7	9.33333	0	0	0	0	24	16	16	18.6667	41	53	56	50	2	0	0	0.666667	0	0	0	0	375	187	602	248	388	1	10	0
hsa-miR-135a-5p	hsa-miR-135a-5p	10	81	21	37.3333	138	103	33	91.3333	431	92	67	196.667	0	2	6	2.66667	1	5	0	2	0	0	0	0	0	2	0	0.666667	2	0	0	0.666667	0	0	0	0	0	0	0	0	102	81	172	58	118.333	0	0	0
hsa-miR-135b-3p	hsa-miR-135b-3p	2	7	4	4.33333	593	31	16	213.333	330	52	21	134.333	0	1	2	1	0	3	0	1	0	0	0	0	0	1	0	0.333333	3	1	0	1.33333	1	0	0	0.333333	0	0	0	0	158	78	248	71	161.333	0	0	1
hsa-miR-135b-5p	hsa-miR-135b-5p	19	103	39	53.6667	202	141	54	132.333	480	109	69	219.333	0	3	5	2.66667	5	3	1	3	0	3	1	1.33333	0	0	0	0	5	1	1	2.33333	0	0	0	0	0	0	0	0	225	139	392	116	252	0	0	0
hsa-miR-136-3p	hsa-miR-136-3p	4	20	8	10.6667	494	38	31	187.667	296	74	55	141.667	1	0	4	1.66667	0	2	0	0.666667	0	0	0	0	1	2	1	1.33333	0	0	1	0.333333	0	0	0	0	0	0	0	0	622	419	1176	533	739	1	1	1
hsa-miR-136-5p	hsa-miR-136-5p	0	9	4	4.33333	685	35	19	246.333	202	42	10	84.6667	0	1	5	2	0	1	0	0.333333	0	0	0	0	1	2	0	1	0	0	0	0	0	0	0	0	0	0	0	0	415	287	802	261	501.333	2	2	0
hsa-miR-137	hsa-miR-137	1	9	5	5	210	27	28	88.3333	277	45	24	115.333	0	1	5	2	1	1	1	1	0	0	0	0	0	14	1	5	0	0	0	0	0	0	0	0	0	0	0	0	214	130	404	134	249.333	0	2	0
hsa-miR-138-1-3p	hsa-miR-138-1-3p	3	18	11	10.6667	1063	39	22	374.667	4170	1117	631	1972.67	1	0	8	3	1	2	0	1	0	0	0	0	2	10	1	4.33333	1	0	1	0.666667	5	0	0	1.66667	0	0	0	0	1806	999	1832	618	1545.67	1	9	0
hsa-miR-138-2-3p	hsa-miR-138-2-3p	8	30	7	15	1265	43	28	445.333	733	101	79	304.333	1	0	5	2	0	1	0	0.333333	0	0	0	0	0	10	1	3.66667	2	0	2	1.33333	1	0	0	0.333333	0	0	0	0	441	218	624	186	427.667	2	6	1
hsa-miR-138-5p	hsa-miR-138-5p	3	21	4	9.33333	686	40	18	248	829	109	88	342	2	0	9	3.66667	0	2	2	1.33333	0	0	0	0	1	7	1	3	3	1	1	1.66667	7	2	0	3	0	0	0	0	173	109	263	147	181.667	1	3	0
hsa-miR-139-3p	hsa-miR-139-3p	6	78	15	33	1113	74	39	408.667	1100	189	96	461.667	1	13	13	9	6	11	1	6	0	0	0	0	1	37	2	13.3333	4	2	1	2.33333	6	6	0	4	1	0	0	0.333333	729	442	959	388	710	1	15	1
hsa-miR-139-5p	hsa-miR-139-5p	269	377	215	287	1290	325	168	594.333	2272	463	152	962.333	6	10	26	14	34	42	3	26.3333	1	6	3	3.33333	1	6	1	2.66667	12	6	7	8.33333	3	4	0	2.33333	1	0	0	0.333333	314	194	715	209	407.667	4	3	0
hsa-miR-140-3p	hsa-miR-140-3p	11	24	5	13.3333	1315	40	29	461.333	1641	206	108	651.667	1	5	15	7	0	4	0	1.33333	0	0	1	0.333333	1	4	0	1.66667	3	2	0	1.66667	3	1	0	1.33333	0	0	0	0	1524	857	2358	774	1579.67	0	8	1
hsa-miR-140-5p	hsa-miR-140-5p	4	4	2	3.33333	1050	33	17	366.667	219	27	16	87.3333	0	0	2	0.666667	0	0	1	0.333333	0	0	0	0	0	3	0	1	0	0	0	0	0	0	0	0	0	0	0	0	135	76	186	69	132.333	0	3	0
hsa-miR-141-3p	hsa-miR-141-3p	4	54	5	21	1112	78	56	415.333	195	25	17	79	0	14	11	8.33333	1	1	1	1	1	0	0	0.333333	0	3	0	1	2	0	1	1	0	0	0	0	0	0	0	0	466	284	516	185	422	3	3	1
hsa-miR-141-5p	hsa-miR-141-5p	9	119	3	43.6667	915	79	46	346.667	852	159	48	353	0	10	8	6	3	1	0	1.33333	0	0	0	0	2	1	0	1	1	0	0	0.333333	0	0	0	0	0	0	0	0	354	236	1039	327	543	0	4	0
hsa-miR-142-3p	hsa-miR-142-3p	7	19	16	14	462	102	86	216.667	409	67	22	166	0	1	2	1	3	3	0	2	0	0	1	0.333333	0	1	1	0.666667	1	1	2	1.33333	0	0	0	0	0	0	0	0	106	62	190	72	119.333	1	0	0
hsa-miR-142-5p	hsa-miR-142-5p	6	9	7	7.33333	305	25	19	116.333	65	13	10	29.3333	0	4	5	3	1	1	0	0.666667	0	0	0	0	1	0	0	0.333333	1	0	0	0.333333	0	0	0	0	0	0	0	0	66	30	69	30	55	0	7	0
hsa-miR-143-3p	hsa-miR-143-3p	8	26	5	13	1100	57	31	396	2043	337	86	822	1	3	5	3	7	4	2	4.33333	0	3	4	2.33333	2	2	4	2.66667	3	0	4	2.33333	7	4	0	3.66667	0	0	0	0	156	115	380	132	217	5	19	8
hsa-miR-143-5p	hsa-miR-143-5p	4	28	6	12.6667	621	26	20	222.333	268	28	18	104.667	0	0	2	0.666667	2	1	0	1	0	0	0	0	0	9	0	3	1	0	0	0.333333	3	0	0	1	0	0	0	0	73	52	84	34	69.6667	0	0	0
hsa-miR-144-3p	hsa-miR-144-3p	3	8	1	4	417	42	46	168.333	612	107	26	248.333	2	0	8	3.33333	0	1	1	0.666667	0	0	0	0	2	1	1	1.33333	1	0	0	0.333333	0	0	0	0	0	0	0	0	451	246	750	256	482.333	0	1	1
hsa-miR-144-5p	hsa-miR-144-5p	3	8	0	3.66667	306	29	20	118.333	654	112	26	264	0	0	2	0.666667	0	1	1	0.666667	0	1	0	0.333333	1	1	1	1	3	0	0	1	0	0	0	0	0	0	0	0	412	285	661	213	452.667	1	0	0
hsa-miR-145-3p	hsa-miR-145-3p	17	115	31	54.3333	314	137	64	171.667	1345	319	167	610.333	0	0	9	3	0	5	0	1.66667	0	0	2	0.666667	0	1	0	0.333333	0	1	0	0.333333	0	0	0	0	0	0	0	0	448	267	807	216	507.333	0	0	0
hsa-miR-145-5p	hsa-miR-145-5p	18	121	37	58.6667	456	168	73	232.333	1411	328	183	640.667	0	9	12	7	2	2	0	1.33333	0	0	1	0.333333	0	2	0	0.666667	2	3	0	1.66667	2	1	0	1	0	0	0	0	508	295	864	235	555.667	0	8	0
hsa-miR-1468	hsa-miR-1468	16	27	7	16.6667	522	61	48	210.333	534	76	47	219	0	10	8	6	2	1	0	1	0	0	0	0	0	6	0	2	0	0	0	0	0	0	0	0	0	0	0	0	359	198	554	153	370.333	0	5	0
hsa-miR-1469	hsa-miR-1469	27	112	25	54.6667	1478	102	72	550.667	2686	511	338	1178.33	0	24	21	15	0	2	1	1	0	0	0	0	2	22	2	8.66667	3	4	5	4	47	10	0	19	0	0	0	0	39	19	70	27	42.6667	2	34	3
hsa-miR-146a-3p	hsa-miR-146a-3p	2	18	10	10	417	25	27	156.333	164	33	20	72.3333	0	16	8	8	2	1	0	1	0	0	0	0	0	4	0	1.33333	1	0	0	0.333333	0	1	1	0.666667	0	0	0	0	274	129	505	145	302.667	0	7	1
hsa-miR-146a-5p	hsa-miR-146a-5p	9	117	25	50.3333	566	129	44	246.333	232	67	62	120.333	1	45	32	26	3	8	0	3.66667	2	0	0	0.666667	1	5	1	2.33333	2	1	0	1	0	2	1	1	0	0	0	0	450	260	558	228	422.667	0	5	0
hsa-miR-146b-3p	hsa-miR-146b-3p	5	34	8	15.6667	565	45	34	214.667	785	117	73	325	0	81	60	47	3	5	0	2.66667	0	2	0	0.666667	0	3	0	1	3	0	0	1	0	0	1	0.333333	0	0	0	0	62	42	100	44	68	0	2	1
hsa-miR-146b-5p	hsa-miR-146b-5p	9	118	24	50.3333	509	145	56	236.667	154	51	53	86	1	45	30	25.3333	3	5	0	2.66667	2	0	0	0.666667	0	4	2	2	0	1	0	0.333333	0	0	2	0.666667	0	0	0	0	246	131	363	147	246.667	0	8	2
hsa-miR-1470	hsa-miR-1470	13	93	15	40.3333	1306	50	26	460.667	786	97	46	309.667	1	4	67	24	1	1	0	0.666667	0	0	0	0	3	36	5	14.6667	7	3	10	6.66667	3	4	0	2.33333	0	0	0	0	56	35	92	43	61	0	9	0
hsa-miR-1471	hsa-miR-1471	21	85	32	46	1107	54	32	397.667	696	94	45	278.333	1	432	208	213.667	26	4	3	11	0	0	0	0	8	15	15	12.6667	24	19	32	25	0	0	0	0	0	0	0	0	130	84	166	66	126.667	0	8	0
hsa-miR-147a	hsa-miR-147a	10	32	9	17	371	34	21	142	173	24	9	68.6667	0	1	2	1	0	1	1	0.666667	0	0	0	0	0	1	0	0.333333	2	0	0	0.666667	0	0	1	0.333333	0	0	0	0	107	47	317	89	157	0	1	0
hsa-miR-147b	hsa-miR-147b	9	30	9	16	527	54	41	207.333	525	122	54	233.667	0	9	8	5.66667	1	1	2	1.33333	0	0	0	0	0	1	0	0.333333	1	0	0	0.333333	0	0	1	0.333333	0	1	0	0.333333	390	191	807	199	462.667	0	1	0
hsa-miR-148a-3p	hsa-miR-148a-3p	9	24	7	13.3333	300	30	20	116.667	2136	358	85	859.667	0	30	22	17.3333	3	7	2	4	0	1	1	0.666667	1	9	3	4.33333	0	0	4	1.33333	3	0	0	1	0	0	0	0	83	35	113	47	77	0	2	1
hsa-miR-148a-5p	hsa-miR-148a-5p	482	896	342	573.333	2478	2008	704	1730	813	1037	477	775.667	8	50	62	40	140	552	32	241.333	2	95	111	69.3333	4	14	2	6.66667	3	1	7	3.66667	2	4	2	2.66667	0	0	0	0	117	124	214	97	151.667	14	6	19
hsa-miR-148b-3p	hsa-miR-148b-3p	7	24	6	12.3333	472	52	39	187.667	629	137	57	274.333	0	30	21	17	0	5	3	2.66667	0	1	0	0.333333	0	11	1	4	1	0	4	1.66667	0	0	1	0.333333	0	0	0	0	161	81	234	71	158.667	1	0	0
hsa-miR-148b-5p	hsa-miR-148b-5p	4	20	5	9.66667	241	42	40	107.667	448	74	24	182	0	2	4	2	0	0	0	0	0	1	0	0.333333	1	2	0	1	0	0	0	0	0	0	0	0	0	0	0	0	106	62	140	45	102.667	0	1	0
hsa-miR-149-3p	hsa-miR-149-3p	46	145	52	81	1644	103	37	594.667	2601	377	124	1034	1	87	92	60	4	1	1	2	1	0	0	0.333333	0	38	6	14.6667	13	5	13	10.3333	49	13	0	20.6667	0	0	0	0	4324	2185	10488	2779	5665.67	3	27	7
hsa-miR-149-5p	hsa-miR-149-5p	10	34	13	19	1211	53	27	430.333	387	65	22	158	0	2	4	2	1	2	1	1.33333	0	0	1	0.333333	0	4	0	1.33333	1	0	2	1	1	0	0	0.333333	0	0	0	0	101	62	184	74	115.667	0	10	0
hsa-miR-150-3p	hsa-miR-150-3p	14	55	24	31	538	49	16	201	2237	435	309	993.667	0	0	3	1	2	1	2	1.66667	0	0	0	0	2	5	1	2.66667	2	0	2	1.33333	1	0	0	0.333333	0	0	0	0	1598	1132	1117	355	1282.33	0	4	1
hsa-miR-150-5p	hsa-miR-150-5p	4	24	10	12.6667	2380	52	27	819.667	1916	172	60	716	0	11	15	8.66667	2	2	2	2	1	1	0	0.666667	2	2	0	1.33333	0	1	0	0.333333	5	1	0	2	0	0	0	0	156	83	219	73	152.667	0	58	0
hsa-miR-151a-3p	hsa-miR-151a-3p	10	21	15	15.3333	457	44	19	173.333	601	187	48	278.667	1	18	25	14.6667	3	11	2	5.33333	0	0	0	0	2	2	1	1.66667	2	0	2	1.33333	0	0	0	0	1	0	0	0.333333	102	53	140	45	98.3333	2	4	0
hsa-miR-151a-5p	hsa-miR-151a-5p	11	45	13	23	584	64	32	226.667	318	64	29	137	0	0	10	3.33333	1	1	0	0.666667	0	0	2	0.666667	0	7	0	2.33333	0	0	2	0.666667	9	2	0	3.66667	0	0	0	0	169	108	216	88	164.333	1	5	2
hsa-miR-151b	hsa-miR-151b	9	39	10	19.3333	563	61	28	217.333	304	57	29	130	0	0	5	1.66667	1	0	0	0.333333	0	0	2	0.666667	0	6	0	2	0	0	1	0.333333	9	2	0	3.66667	0	0	0	0	155	91	172	72	139.333	1	3	1
hsa-miR-152	hsa-miR-152	61	110	49	73.3333	339	39	16	131.333	172	31	7	70	0	7	9	5.33333	2	3	0	1.66667	0	0	0	0	0	3	1	1.33333	0	0	1	0.333333	1	0	0	0.333333	0	0	0	0	143	75	149	57	122.333	0	1	0
hsa-miR-153	hsa-miR-153	5	10	3	6	672	20	10	234	183	24	8	71.6667	0	0	4	1.33333	4	3	1	2.66667	0	0	0	0	1	2	0	1	0	0	0	0	0	0	0	0	0	0	0	0	176	96	310	99	194	0	1	0
hsa-miR-1537	hsa-miR-1537	9	36	11	18.6667	615	52	28	231.667	1218	210	88	505.333	0	7	12	6.33333	0	1	0	0.333333	0	1	0	0.333333	0	18	0	6	0	0	0	0	0	0	0	0	0	0	0	0	779	343	2111	667	1077.67	0	0	0
hsa-miR-1538	hsa-miR-1538	151	417	209	259	1040	392	191	541	2513	595	380	1162.67	0	15	8	7.66667	1	1	0	0.666667	0	0	0	0	0	17	0	5.66667	0	4	2	2	4	1	0	1.66667	0	0	0	0	288	209	247	76	248	0	12	0
hsa-miR-1539	hsa-miR-1539	326	315	188	276.333	1106	162	54	440.667	750	113	48	303.667	0	47	27	24.6667	0	0	1	0.333333	0	0	0	0	0	8	2	3.33333	1	5	5	3.66667	2	0	0	0.666667	0	0	0	0	161	134	224	108	173	0	12	0
hsa-miR-154-3p	hsa-miR-154-3p	9	75	10	31.3333	459	32	22	171	1896	165	69	710	0	16	29	15	0	0	0	0	0	0	0	0	0	4	0	1.33333	0	0	4	1.33333	0	0	0	0	0	0	0	0	221	100	343	126	221.333	1	1	0
hsa-miR-154-5p	hsa-miR-154-5p	16	31	10	19	438	68	36	180.667	429	78	34	180.333	0	11	10	7	3	0	1	1.33333	0	0	1	0.333333	2	7	1	3.33333	0	1	0	0.333333	2	0	0	0.666667	0	0	0	0	132	100	234	75	155.333	1	3	0
hsa-miR-155-3p	hsa-miR-155-3p	1	7	6	4.66667	170	54	78	100.667	401	69	23	164.333	0	0	1	0.333333	0	1	0	0.333333	0	0	0	0	1	1	0	0.666667	0	0	0	0	1	0	0	0.333333	0	0	0	0	199	112	340	106	217	0	1	0
hsa-miR-155-5p	hsa-miR-155-5p	4	11	4	6.33333	686	21	15	240.667	523	91	56	223.333	0	302	228	176.667	19	7	0	8.66667	0	0	0	0	0	7	0	2.33333	0	0	4	1.33333	0	0	0	0	0	0	0	0	406	256	629	263	430.333	0	5	0
hsa-miR-1587	hsa-miR-1587	7	12	5	8	1244	33	16	431	2005	204	89	766	0	14	8	7.33333	1	1	1	1	0	0	0	0	0	16	0	5.33333	0	3	0	1	5	1	0	2	0	0	0	0	937	448	1150	610	845	0	10	1
hsa-miR-15a-3p	hsa-miR-15a-3p	2	21	3	8.66667	420	52	36	169.333	213	23	19	85	0	1	10	3.66667	0	1	0	0.333333	0	0	0	0	2	2	1	1.66667	1	1	0	0.666667	2	1	0	1	0	0	0	0	203	115	291	132	203	0	2	0
hsa-miR-15a-5p	hsa-miR-15a-5p	4	12	4	6.66667	332	19	5	118.667	275	25	10	103.333	0	2	1	1	2	2	0	1.33333	0	0	0	0	0	1	0	0.333333	2	0	0	0.666667	0	0	0	0	0	0	0	0	502	282	867	298	550.333	1	3	0
hsa-miR-15b-3p	hsa-miR-15b-3p	1	7	2	3.33333	243	24	17	94.6667	207	34	11	84	0	1	1	0.666667	1	1	0	0.666667	0	1	0	0.333333	0	1	0	0.333333	1	0	0	0.333333	0	0	0	0	0	0	0	0	206	120	453	148	259.667	1	0	0
hsa-miR-15b-5p	hsa-miR-15b-5p	3	8	1	4	450	24	11	161.667	171	24	7	67.3333	0	1	24	8.33333	1	1	0	0.666667	0	0	0	0	0	1	0	0.333333	0	0	0	0	0	0	0	0	0	0	1	0.333333	350	234	381	183	321.667	1	5	0
hsa-miR-16-1-3p	hsa-miR-16-1-3p	3	20	2	8.33333	406	37	34	159	447	68	53	189.333	0	2	6	2.66667	0	1	0	0.333333	0	0	0	0	0	1	0	0.333333	1	0	0	0.333333	0	0	0	0	0	0	0	0	197	123	326	132	215.333	0	3	0
hsa-miR-16-2-3p	hsa-miR-16-2-3p	3	13	2	6	265	16	17	99.3333	141	21	15	59	0	1	3	1.33333	0	1	0	0.333333	0	1	0	0.333333	1	3	0	1.33333	0	0	0	0	0	0	0	0	0	0	0	0	280	171	306	113	252.333	0	1	0
hsa-miR-16-5p	hsa-miR-16-5p	55	88	59	67.3333	317	71	49	145.667	179	37	30	82	2	29	15	15.3333	8	19	0	9	0	0	0	0	0	5	2	2.33333	0	2	1	1	0	1	0	0.333333	0	0	0	0	563	339	672	286	524.667	3	14	0
hsa-miR-17-3p	hsa-miR-17-3p	4	25	11	13.3333	777	38	16	277	256	40	17	104.333	0	13	22	11.6667	0	1	1	0.666667	0	0	1	0.333333	0	4	1	1.66667	0	0	1	0.333333	1	0	0	0.333333	0	0	0	0	72	37	167	52	92	1	2	0
hsa-miR-17-5p	hsa-miR-17-5p	9	18	1	9.33333	777	48	25	283.333	767	116	30	304.333	0	7	8	5	0	0	0	0	0	0	1	0.333333	0	2	1	1	0	0	1	0.333333	0	0	0	0	0	0	0	0	52	27	89	22	56	0	2	0
hsa-miR-181a-2-3p	hsa-miR-181a-2-3p	33	80	19	44	707	95	43	281.667	912	188	62	387.333	1	12	27	13.3333	4	19	2	8.33333	0	3	3	2	3	3	0	2	4	2	1	2.33333	0	0	0	0	0	0	0	0	102	49	164	72	105	2	1	0
hsa-miR-181a-3p	hsa-miR-181a-3p	16	40	15	23.6667	871	71	48	330	434	77	28	179.667	1	15	23	13	40	45	1	28.6667	1	5	1	2.33333	1	8	2	3.66667	2	0	5	2.33333	0	0	0	0	0	0	0	0	1187	604	3167	1086	1652.67	3	1	1
hsa-miR-181a-5p	hsa-miR-181a-5p	20	66	22	36	2352	120	65	845.667	492	121	46	219.667	1	105	114	73.3333	21	27	16	21.3333	2	0	1	1	10	25	7	14	9	9	10	9.33333	9	6	3	6	6	2	1	3	2791	1635	2865	915	2430.33	15	49	19
hsa-miR-181b-3p	hsa-miR-181b-3p	6	14	7	9	280	31	33	114.667	220	29	11	86.6667	0	5	2	2.33333	1	4	0	1.66667	0	0	1	0.333333	1	0	0	0.333333	1	0	0	0.333333	0	0	0	0	0	0	0	0	125	70	180	62	125	0	2	0
hsa-miR-181b-5p	hsa-miR-181b-5p	17	60	12	29.6667	1010	97	55	387.333	963	168	55	395.333	0	1	4	1.66667	0	1	1	0.666667	0	0	1	0.333333	1	12	0	4.33333	2	1	0	1	2	3	0	1.66667	0	0	0	0	815	522	879	354	738.667	2	10	1
hsa-miR-181c-3p	hsa-miR-181c-3p	17	38	12	22.3333	921	59	39	339.667	490	90	38	206	1	25	36	20.6667	39	42	2	27.6667	1	5	1	2.33333	2	9	4	5	2	1	5	2.66667	2	2	0	1.33333	0	0	0	0	1070	519	2769	891	1452.67	1	3	1
hsa-miR-181c-5p	hsa-miR-181c-5p	21	51	25	32.3333	1458	97	58	537.667	2708	337	167	1070.67	1	3	9	4.33333	5	4	2	3.66667	0	1	1	0.666667	1	17	1	6.33333	3	0	2	1.66667	2	2	0	1.33333	0	0	0	0	6094	3773	5229	1503	5032	2	6	1
hsa-miR-181d	hsa-miR-181d	19	56	12	29	1115	113	79	435.667	819	141	50	336.667	0	1	14	5	1	1	0	0.666667	0	0	0	0	1	5	0	2	0	0	1	0.333333	1	3	0	1.33333	0	0	0	0	494	296	884	278	558	0	2	1
hsa-miR-182-3p	hsa-miR-182-3p	4	9	6	6.33333	438	28	25	163.667	232	34	19	95	0	1	2	1	0	1	0	0.333333	0	0	0	0	2	7	0	3	0	0	0	0	0	0	0	0	0	0	0	0	358	174	475	172	335.667	0	3	1
hsa-miR-1825	hsa-miR-1825	9	36	26	23.6667	1218	53	38	436.333	521	99	44	221.333	0	7	2	3	0	1	1	0.666667	0	1	0	0.333333	1	10	0	3.66667	1	1	7	3	9	0	0	3	0	0	0	0	30	18	42	25	30	0	3	1
hsa-miR-182-5p	hsa-miR-182-5p	12	9	6	9	803	71	56	310	355	49	25	143	0	3	7	3.33333	1	6	0	2.33333	0	2	7	3	1	12	0	4.33333	0	0	0	0	3	0	0	1	4	2	1	2.33333	395	170	832	259	465.667	4	11	11
hsa-miR-1827	hsa-miR-1827	3	13	6	7.33333	389	18	7	138	60	10	16	28.6667	0	6	3	3	0	0	0	0	0	0	0	0	0	0	2	0.666667	0	0	0	0	2	1	0	1	0	0	0	0	252	163	250	102	221.667	0	7	0
hsa-miR-183-3p	hsa-miR-183-3p	2	39	14	18.3333	1993	97	41	710.333	629	138	75	280.667	1	6	10	5.66667	3	4	0	2.33333	1	1	0	0.666667	0	1	0	0.333333	0	1	0	0.333333	2	2	0	1.33333	0	0	0	0	113	77	140	39	110	0	2	1
hsa-miR-183-5p	hsa-miR-183-5p	8	28	9	15	572	34	16	207.333	292	45	26	121	0	6	9	5	10	9	0	6.33333	0	1	1	0.666667	1	1	3	1.66667	3	0	4	2.33333	1	0	1	0.666667	0	0	1	0.333333	195	104	191	89	163.333	0	22	2
hsa-miR-184	hsa-miR-184	11	48	11	23.3333	2172	62	30	754.667	1564	302	109	658.333	0	20	19	13	2	7	4	4.33333	1	0	0	0.333333	2	21	0	7.66667	3	1	1	1.66667	1	0	0	0.333333	0	0	0	0	1529	986	2267	779	1594	1	1	1
hsa-miR-185-3p	hsa-miR-185-3p	96	189	133	139.333	1479	149	80	569.333	467	90	86	214.333	0	1	13	4.66667	1	0	3	1.33333	0	0	0	0	1	5	0	2	3	0	1	1.33333	0	0	0	0	0	0	0	0	22	11	34	10	22.3333	1	8	0
hsa-miR-185-5p	hsa-miR-185-5p	155	398	214	255.667	1232	379	201	604	309	122	102	177.667	0	165	111	92	18	5	0	7.66667	0	0	0	0	0	0	0	0	0	2	0	0.666667	2	1	0	1	0	0	0	0	75	57	135	38	89	0	16	0
hsa-miR-186-3p	hsa-miR-186-3p	4	28	4	12	415	26	6	149	263	38	60	120.333	0	4	6	3.33333	0	4	1	1.66667	1	0	0	0.333333	0	1	0	0.333333	0	1	0	0.333333	0	0	0	0	0	0	0	0	495	341	738	203	524.667	0	7	0
hsa-miR-186-5p	hsa-miR-186-5p	4	8	9	7	941	68	35	348	679	199	63	313.667	0	7	1	2.66667	4	13	0	5.66667	0	1	3	1.33333	1	5	1	2.33333	0	1	0	0.333333	3	1	0	1.33333	0	0	0	0	789	530	918	376	745.667	1	15	2
hsa-miR-187-3p	hsa-miR-187-3p	4	21	4	9.66667	712	34	17	254.333	314	39	15	122.667	0	0	4	1.33333	0	0	0	0	0	0	0	0	0	10	1	3.66667	2	0	0	0.666667	1	0	0	0.333333	0	0	0	0	272	164	317	127	251	0	3	0
hsa-miR-187-5p	hsa-miR-187-5p	17	59	21	32.3333	801	52	35	296	1283	233	100	538.667	2	43	33	26	0	0	0	0	0	1	0	0.333333	1	15	2	6	9	0	13	7.33333	161	42	1	68	0	0	0	0	1319	721	2380	785	1473.33	3	71	8
hsa-miR-188-3p	hsa-miR-188-3p	3	20	6	9.66667	1129	59	37	408.333	4492	1141	603	2078.67	0	0	2	0.666667	0	1	0	0.333333	0	0	0	0	0	1	0	0.333333	0	0	1	0.333333	0	0	0	0	0	0	0	0	1640	928	1609	557	1392.33	0	1	0
hsa-miR-188-5p	hsa-miR-188-5p	7	43	11	20.3333	909	42	14	321.667	199	36	13	82.6667	0	7	11	6	0	0	0	0	0	0	0	0	0	4	0	1.33333	0	1	1	0.666667	0	0	0	0	0	0	0	0	93	57	198	65	116	0	5	0
hsa-miR-18a-3p	hsa-miR-18a-3p	12	20	7	13	928	54	22	334.667	659	189	56	301.333	0	20	39	19.6667	2	1	0	1	0	0	0	0	0	4	0	1.33333	0	0	0	0	0	0	0	0	0	0	0	0	57	40	70	30	55.6667	0	4	0
hsa-miR-18a-5p	hsa-miR-18a-5p	3	37	0	13.3333	671	32	31	244.667	130	17	9	52	0	9	19	9.33333	0	0	0	0	0	1	0	0.333333	0	0	0	0	0	0	1	0.333333	0	1	0	0.333333	0	0	0	0	183	119	216	84	172.667	0	3	1
hsa-miR-18b-3p	hsa-miR-18b-3p	8	12	3	7.66667	3209	56	28	1097.67	921	142	52	371.667	0	3	10	4.33333	1	1	2	1.33333	0	0	0	0	0	8	1	3	1	2	0	1	0	0	0	0	0	0	0	0	1372	842	1487	445	1233.67	0	3	0
hsa-miR-18b-5p	hsa-miR-18b-5p	3	36	2	13.6667	489	27	30	182	419	67	39	175	0	9	8	5.66667	0	0	0	0	0	0	0	0	0	0	0	0	0	0	1	0.333333	0	1	0	0.333333	0	0	0	0	118	84	196	107	132.667	0	3	1
hsa-miR-1908	hsa-miR-1908	17	106	35	52.6667	1355	111	69	511.667	2076	271	74	807	0	114	65	59.6667	10	2	1	4.33333	1	1	1	1	1	22	1	8	1	1	3	1.66667	20	3	0	7.66667	0	0	0	0	4792	2475	11538	3332	6268.33	2	13	2
hsa-miR-1909-3p	hsa-miR-1909-3p	9	77	23	36.3333	1673	55	23	583.667	1352	211	104	555.667	0	9	17	8.66667	2	0	0	0.666667	0	1	0	0.333333	0	18	0	6	8	3	2	4.33333	11	2	0	4.33333	0	0	0	0	25	13	19	5	19	0	13	3
hsa-miR-1909-5p	hsa-miR-1909-5p	8	121	15	48	1116	57	28	400.333	904	175	107	395.333	1	2	6	3	0	0	0	0	0	0	0	0	0	3	1	1.33333	0	0	0	0	0	1	0	0.333333	0	0	0	0	94	52	46	23	64	1	6	0
hsa-miR-190a	hsa-miR-190a	0	3	2	1.66667	69	16	15	33.3333	164	17	8	63	0	1	3	1.33333	0	0	1	0.333333	0	0	0	0	0	0	0	0	0	0	0	0	0	0	0	0	0	0	0	0	260	117	538	191	305	0	4	1
hsa-miR-190b	hsa-miR-190b	0	6	5	3.66667	216	16	6	79.3333	240	38	19	99	0	1	3	1.33333	0	0	2	0.666667	0	0	0	0	0	9	0	3	2	1	0	1	0	0	0	0	0	0	0	0	216	126	304	123	215.333	0	4	1
hsa-miR-1910	hsa-miR-1910	7	110	13	43.3333	749	81	35	288.333	412	67	41	173.333	1	2	12	5	0	0	0	0	0	0	0	0	0	1	1	0.666667	1	0	0	0.333333	0	0	0	0	0	0	0	0	118	76	209	77	134.333	0	8	0
hsa-miR-1911-3p	hsa-miR-1911-3p	5	18	3	8.66667	608	78	39	241.667	495	60	49	201.333	1	16	13	10	0	0	3	1	0	1	0	0.333333	0	28	1	9.66667	5	5	5	5	2	0	0	0.666667	0	0	0	0	347	171	629	202	382.333	0	2	0
hsa-miR-1911-5p	hsa-miR-1911-5p	5	26	4	11.6667	679	48	27	251.333	517	73	37	209	0	12	80	30.6667	0	1	2	1	0	0	0	0	1	9	1	3.66667	4	0	0	1.33333	2	1	0	1	0	0	0	0	1309	792	1315	459	1138.67	0	10	1
hsa-miR-1912	hsa-miR-1912	4	18	5	9	560	43	37	213.333	258	46	23	109	0	14	8	7.33333	3	5	0	2.66667	0	0	0	0	0	1	0	0.333333	1	1	1	1	0	0	0	0	0	0	0	0	86	54	123	55	87.6667	0	0	0
hsa-miR-1913	hsa-miR-1913	8	59	13	26.6667	1566	41	27	544.667	628	86	44	252.667	0	11	61	24	2	1	1	1.33333	0	0	0	0	1	13	1	5	3	3	1	2.33333	10	2	0	4	0	0	0	0	459	302	552	235	437.667	2	10	3
hsa-miR-191-3p	hsa-miR-191-3p	14	38	24	25.3333	841	74	36	317	661	92	32	261.667	0	106	271	125.667	4	2	1	2.33333	0	0	1	0.333333	1	14	1	5.33333	1	0	0	0.333333	0	1	0	0.333333	0	0	0	0	403	252	495	196	383.333	0	2	0
hsa-miR-1914-3p	hsa-miR-1914-3p	22	65	23	36.6667	2366	115	50	843.667	3177	487	137	1267	0	1	15	5.33333	2	1	1	1.33333	0	1	0	0.333333	0	2	0	0.666667	2	2	1	1.66667	0	0	0	0	0	0	0	0	577	365	1010	350	650.667	0	9	1
hsa-miR-1914-5p	hsa-miR-1914-5p	11	72	16	33	1116	65	28	403	1825	293	149	755.667	0	10	17	9	2	0	1	1	0	1	0	0.333333	0	28	0	9.33333	1	0	1	0.666667	3	2	0	1.66667	0	0	0	0	47	34	50	17	43.6667	0	12	2
hsa-miR-1915-3p	hsa-miR-1915-3p	12	127	18	52.3333	1820	78	38	645.333	14686	2622	1480	6262.67	0	10	211	73.6667	2	3	1	2	1	1	3	1.66667	1	25	4	10	7	3	7	5.66667	4	1	0	1.66667	0	0	0	0	5935	3275	13110	3948	7440	1	34	3
hsa-miR-1915-5p	hsa-miR-1915-5p	10	45	17	24	657	48	20	241.667	1016	184	76	425.333	0	3	3	2	0	0	0	0	0	0	0	0	1	15	1	5.66667	0	3	0	1	1	0	0	0.333333	0	0	0	0	77	53	113	32	81	0	7	0
hsa-miR-191-5p	hsa-miR-191-5p	20	110	27	52.3333	1001	168	89	419.333	849	148	90	362.333	3	13	21	12.3333	10	56	5	23.6667	4	3	4	3.66667	2	23	7	10.6667	2	4	3	3	11	10	7	9.33333	1	0	0	0.333333	242	141	386	110	256.333	3	52	10
hsa-miR-192-3p	hsa-miR-192-3p	9	106	24	46.3333	672	121	46	279.667	243	65	63	123.667	0	25	19	14.6667	12	7	1	6.66667	1	0	1	0.666667	1	1	0	0.666667	1	0	0	0.333333	0	0	0	0	0	0	0	0	102	56	153	55	103.667	0	1	0
hsa-miR-192-5p	hsa-miR-192-5p	4	20	3	9	266	25	25	105.333	173	24	13	70	0	15	23	12.6667	0	1	0	0.333333	0	1	0	0.333333	1	4	1	2	1	0	0	0.333333	3	1	0	1.33333	0	0	0	0	209	108	247	90	188	0	8	0
hsa-miR-193a-3p	hsa-miR-193a-3p	12	54	15	27	874	93	40	335.667	961	196	82	413	0	58	44	34	20	37	2	19.6667	0	8	11	6.33333	0	3	1	1.33333	1	0	2	1	0	2	0	0.666667	0	0	0	0	128	78	175	55	127	0	6	0
hsa-miR-193a-5p	hsa-miR-193a-5p	3	39	9	17	653	52	36	247	751	126	56	311	0	5	10	5	1	2	1	1.33333	0	0	0	0	0	8	1	3	3	0	3	2	3	2	0	1.66667	0	0	0	0	583	366	823	281	590.667	0	8	0
hsa-miR-193b-3p	hsa-miR-193b-3p	14	50	19	27.6667	1358	78	24	486.667	473	76	35	194.667	0	25	15	13.3333	2	4	1	2.33333	0	0	2	0.666667	0	3	1	1.33333	0	1	0	0.333333	1	2	0	1	0	0	0	0	194	101	213	90	169.333	0	10	0
hsa-miR-193b-5p	hsa-miR-193b-5p	3	33	8	14.6667	923	65	38	342	683	96	31	270	0	3	5	2.66667	1	4	0	1.66667	0	0	0	0	0	2	0	0.666667	0	1	2	1	12	1	0	4.33333	0	0	0	0	234	162	313	151	236.333	0	7	0
hsa-miR-194-3p	hsa-miR-194-3p	3	24	0	9	692	42	18	250.667	959	143	65	389	1	0	16	5.66667	1	3	0	1.33333	0	0	0	0	0	3	0	1	3	0	5	2.66667	19	3	0	7.33333	0	0	0	0	104	42	290	83	145.333	1	14	4
hsa-miR-194-5p	hsa-miR-194-5p	3	23	3	9.66667	708	51	19	259.333	3825	1070	581	1825.33	0	10	56	22	1	7	0	2.66667	0	0	2	0.666667	1	0	0	0.333333	0	0	3	1	0	0	0	0	0	0	0	0	1727	976	1825	653	1509.33	0	2	0
hsa-miR-195-3p	hsa-miR-195-3p	7	18	7	10.6667	423	36	18	159	224	31	19	91.3333	0	3	2	1.66667	0	0	1	0.333333	0	0	0	0	5	6	2	4.33333	4	0	0	1.33333	1	0	0	0.333333	0	0	0	0	658	374	676	383	569.333	0	0	0
hsa-miR-195-5p	hsa-miR-195-5p	4	9	2	5	241	25	16	94	476	95	46	205.667	0	1	5	2	0	1	1	0.666667	0	0	0	0	1	3	0	1.33333	0	0	1	0.333333	0	0	0	0	0	0	0	0	195	106	224	106	175	0	1	0
hsa-miR-196a-3p	hsa-miR-196a-3p	7	21	8	12	569	38	18	208.333	206	33	15	84.6667	0	9	19	9.33333	4	1	1	2	1	0	0	0.333333	0	0	0	0	0	1	0	0.333333	1	0	0	0.333333	0	0	0	0	448	275	482	187	401.667	1	1	0
hsa-miR-196a-5p	hsa-miR-196a-5p	3	8	3	4.66667	680	42	23	248.333	137	15	6	52.6667	1	9	12	7.33333	2	2	0	1.33333	0	0	0	0	2	2	0	1.33333	1	1	0	0.666667	3	1	0	1.33333	0	0	0	0	469	264	635	228	456	0	0	0
hsa-miR-196b-3p	hsa-miR-196b-3p	37	75	41	51	1194	233	142	523	374	142	61	192.333	2	59	51	37.3333	169	144	1	104.667	1	18	15	11.3333	3	10	1	4.66667	2	1	4	2.33333	7	5	0	4	0	0	0	0	112	63	119	43	98	2	29	2
hsa-miR-196b-5p	hsa-miR-196b-5p	17	29	17	21	732	64	38	278	6386	1786	1172	3114.67	1	6	11	6	1	4	3	2.66667	0	0	1	0.333333	1	1	1	1	1	0	1	0.666667	0	0	0	0	0	0	0	0	2724	1471	2770	883	2321.67	0	3	0
hsa-miR-1972	hsa-miR-1972	7	50	9	22	1114	97	42	417.667	376	64	51	163.667	1	78	58	45.6667	1	0	0	0.333333	0	0	0	0	0	7	4	3.66667	4	2	3	3	1	1	0	0.666667	0	0	0	0	23	12	37	5	24	2	2	0
hsa-miR-1973	hsa-miR-1973	5	18	8	10.3333	587	35	26	216	157	15	13	61.6667	0	3	9	4	0	0	0	0	0	0	0	0	1	3	0	1.33333	0	0	0	0	1	0	0	0.333333	0	0	0	0	95	41	141	52	92.3333	0	4	0
hsa-miR-197-3p	hsa-miR-197-3p	4964	7850	7445	6753	7586	2613	717	3638.67	442	98	63	201	4819	20665	11562	12348.7	1107	365	3872	1781.33	2	0	11	4.33333	13324	13178	12170	12890.7	34429	34714	46611	38584.7	20	7	1	9.33333	0	0	0	0	213	149	299	109	220.333	1	17	6
hsa-miR-197-5p	hsa-miR-197-5p	15	25	25	21.6667	1646	72	44	587.333	1397	227	102	575.333	0	2	4	2	0	0	1	0.333333	0	0	0	0	1	3	0	1.33333	1	1	1	1	1	2	0	1	0	0	0	0	123	74	172	66	123	5	25	6
hsa-miR-1976	hsa-miR-1976	10	20	13	14.3333	766	46	30	280.667	722	197	56	325	0	7	5	4	1	0	0	0.333333	0	0	0	0	0	7	0	2.33333	1	0	0	0.333333	8	1	0	3	0	0	0	0	300	221	224	98	248.333	0	4	0
hsa-miR-198	hsa-miR-198	11	31	14	18.6667	1665	49	24	579.333	513	89	48	216.667	0	2	9	3.66667	0	1	0	0.333333	1	0	0	0.333333	0	3	0	1	0	0	0	0	3	0	0	1	0	0	0	0	82	55	89	48	75.3333	0	7	0
hsa-miR-199a-3p	hsa-miR-199a-3p	10	18	7	11.6667	646	40	38	241.333	77	12	7	32	0	17	24	13.6667	2	1	1	1.33333	0	0	0	0	1	2	1	1.33333	1	0	0	0.333333	0	0	0	0	0	0	0	0	49	39	89	43	59	0	5	1
hsa-miR-199a-5p	hsa-miR-199a-5p	4	16	7	9	1342	75	49	488.667	509	68	50	209	0	14	35	16.3333	2	7	0	3	0	0	0	0	0	7	0	2.33333	0	2	1	1	2	1	0	1	0	0	1	0.333333	147	110	234	95	163.667	0	4	0
hsa-miR-199b-3p	hsa-miR-199b-3p	10	18	7	11.6667	646	40	38	241.333	77	12	7	32	0	17	24	13.6667	2	1	1	1.33333	0	0	0	0	1	2	1	1.33333	1	0	0	0.333333	0	0	0	0	0	0	0	0	49	39	89	43	59	0	5	1
hsa-miR-199b-5p	hsa-miR-199b-5p	2	19	4	8.33333	499	66	45	203.333	423	73	32	176	0	0	1	0.333333	1	2	0	1	0	0	0	0	1	1	0	0.666667	0	1	3	1.33333	0	0	0	0	0	0	0	0	110	73	232	64	138.333	0	1	0
hsa-miR-19a-3p	hsa-miR-19a-3p	1	5	2	2.66667	118	21	19	52.6667	117	15	5	45.6667	0	0	3	1	0	4	0	1.33333	0	0	0	0	0	1	0	0.333333	1	1	0	0.666667	0	0	0	0	0	0	0	0	791	515	967	300	757.667	0	1	0
hsa-miR-19a-5p	hsa-miR-19a-5p	2	2	4	2.66667	613	32	14	219.667	227	30	25	94	0	1	2	1	2	0	0	0.666667	0	0	0	0	0	2	0	0.666667	0	0	0	0	1	0	0	0.333333	0	0	0	0	133	86	199	73	139.333	0	2	0
hsa-miR-19b-1-5p	hsa-miR-19b-1-5p	6	18	5	9.66667	582	72	46	233.333	423	48	18	163	0	0	6	2	1	0	0	0.333333	0	0	0	0	0	2	1	1	2	0	1	1	2	0	0	0.666667	0	0	0	0	323	248	750	254	440.333	3	3	0
hsa-miR-19b-2-5p	hsa-miR-19b-2-5p	6	13	5	8	194	55	27	92	306	35	11	117.333	0	0	5	1.66667	0	0	0	0	0	0	0	0	0	2	1	1	1	0	1	0.666667	0	0	0	0	0	0	0	0	166	141	182	77	163	0	2	0
hsa-miR-19b-3p	hsa-miR-19b-3p	2	17	5	8	263	36	20	106.333	131	24	12	55.6667	0	0	3	1	0	2	1	1	2	0	0	0.666667	1	2	0	1	1	0	0	0.333333	0	0	0	0	0	0	0	0	823	509	955	331	762.333	0	1	0
hsa-miR-200a-3p	hsa-miR-200a-3p	14	67	5	28.6667	1111	87	52	416.667	171	26	15	70.6667	0	406	282	229.333	23	5	2	10	1	0	0	0.333333	0	8	1	3	2	0	3	1.66667	1	0	0	0.333333	0	1	0	0.333333	448	280	520	166	416	4	2	1
hsa-miR-200a-5p	hsa-miR-200a-5p	199	354	284	279	1425	207	63	565	1456	381	171	669.333	12	2048	720	926.667	188	137	8	111	5	30	15	16.6667	28	17	28	24.3333	67	73	85	75	5	2	1	2.66667	0	0	0	0	194	110	262	88	188.667	1	4	2
hsa-miR-200b-3p	hsa-miR-200b-3p	2	17	4	7.66667	390	35	26	150.333	190	27	14	77	0	0	4	1.33333	1	1	0	0.666667	0	0	0	0	0	9	0	3	3	0	0	1	0	0	0	0	0	0	0	0	95	52	153	51	100	1	1	0
hsa-miR-200b-5p	hsa-miR-200b-5p	8	17	3	9.33333	255	33	24	104	484	91	46	207	0	2	3	1.66667	4	2	1	2.33333	0	0	0	0	1	0	0	0.333333	4	0	1	1.66667	0	0	0	0	0	0	0	0	314	216	516	168	348.667	0	4	0
hsa-miR-200c-3p	hsa-miR-200c-3p	7	33	17	19	1102	63	40	401.667	1121	209	76	468.667	0	15	11	8.66667	1	2	1	1.33333	0	0	0	0	0	13	1	4.66667	5	1	1	2.33333	0	0	0	0	0	0	0	0	422	260	850	268	510.667	0	6	0
hsa-miR-200c-5p	hsa-miR-200c-5p	5	73	4	27.3333	1212	60	42	438	459	64	30	184.333	0	0	3	1	1	1	0	0.666667	0	0	0	0	0	5	0	1.66667	0	0	0	0	0	0	0	0	0	0	0	0	777	476	1188	399	813.667	0	1	0
hsa-miR-202-3p	hsa-miR-202-3p	6	17	11	11.3333	710	30	19	253	352	58	38	149.333	0	1	1	0.666667	0	1	1	0.666667	0	0	0	0	0	3	1	1.33333	1	3	4	2.66667	1	1	0	0.666667	0	0	0	0	58	31	82	25	57	0	1	0
hsa-miR-202-5p	hsa-miR-202-5p	1	7	4	4	444	6	9	153	283	46	24	117.667	0	0	0	0	1	4	0	1.66667	0	0	1	0.333333	0	0	0	0	0	0	0	0	0	0	0	0	0	0	0	0	101	52	137	68	96.6667	0	0	0
hsa-miR-203a	hsa-miR-203a	11	28	7	15.3333	185	27	22	78	378	84	30	164	0	2	4	2	6	1	7	4.66667	0	0	0	0	4	7	5	5.33333	4	2	10	5.33333	1	0	0	0.333333	0	0	0	0	137	79	216	49	144	0	4	0
hsa-miR-203b-3p	hsa-miR-203b-3p	12	65	5	27.3333	912	122	43	359	302	133	75	170	1	2	5	2.66667	7	186	9	67.3333	0	14	16	10	3	16	8	9	10	7	13	10	0	0	0	0	0	0	0	0	484	280	1039	319	601	1	3	1
hsa-miR-203b-5p	hsa-miR-203b-5p	10	27	6	14.3333	189	25	21	78.3333	399	86	30	171.667	0	2	4	2	6	0	7	4.33333	0	0	0	0	1	2	1	1.33333	1	0	2	1	1	0	0	0.333333	0	0	0	0	69	52	117	33	79.3333	0	3	0
hsa-miR-204-3p	hsa-miR-204-3p	21	55	40	38.6667	1464	76	18	519.333	340	66	46	150.667	0	5	5	3.33333	6	8	1	5	0	2	1	1	0	2	0	0.666667	2	1	3	2	0	1	0	0.333333	0	0	0	0	72	44	93	41	69.6667	1	3	0
hsa-miR-204-5p	hsa-miR-204-5p	3	26	11	13.3333	2019	44	27	696.667	354	61	30	148.333	0	13	18	10.3333	2	1	2	1.66667	0	1	0	0.333333	0	3	1	1.33333	1	0	3	1.33333	34	4	0	12.6667	0	0	0	0	102	55	122	39	93	10	14	6
hsa-miR-2052	hsa-miR-2052	2	8	2	4	89	19	11	39.6667	116	15	9	46.6667	0	0	3	1	0	0	1	0.333333	0	0	0	0	0	1	0	0.333333	0	0	0	0	0	0	0	0	0	0	0	0	196	123	473	186	264	0	0	0
hsa-miR-2053	hsa-miR-2053	4	10	3	5.66667	354	22	18	131.333	144	26	7	59	0	1	25	8.66667	1	0	0	0.333333	0	0	0	0	0	2	0	0.666667	0	0	0	0	0	0	0	0	0	0	0	0	169	82	225	86	158.667	0	1	0
hsa-miR-205-3p	hsa-miR-205-3p	4	16	3	7.66667	935	32	12	326.333	231	46	20	99	0	53	35	29.3333	1	4	0	1.66667	0	0	0	0	0	1	1	0.666667	2	0	0	0.666667	2	0	0	0.666667	0	0	0	0	504	426	3061	884	1330.33	0	4	0
hsa-miR-2054	hsa-miR-2054	1	1	1	1	40	7	5	17.3333	596	106	21	241	0	1	0	0.333333	0	1	0	0.333333	0	0	0	0	0	0	0	0	0	0	0	0	0	0	0	0	0	0	0	0	103	61	168	56	110.667	2	5	1
hsa-miR-205-5p	hsa-miR-205-5p	21	112	35	56	1002	181	68	417	1359	392	162	637.667	0	121	63	61.3333	6	4	0	3.33333	0	1	2	1	0	31	0	10.3333	2	0	1	1	1	0	0	0.333333	0	0	0	0	512	273	720	290	501.667	0	8	0
hsa-miR-206	hsa-miR-206	46	151	69	88.6667	2341	194	80	871.667	802	301	110	404.333	1	692	519	404	31	6	0	12.3333	0	1	2	1	1	3	0	1.33333	4	0	3	2.33333	6	1	0	2.33333	0	0	0	0	149	79	181	60	136.333	0	1	0
hsa-miR-208a	hsa-miR-208a	9	24	3	12	502	34	39	191.667	251	46	33	110	1	0	3	1.33333	0	2	0	0.666667	0	0	0	0	0	2	2	1.33333	2	0	1	1	0	0	0	0	0	0	0	0	105	67	127	53	99.6667	1	0	0
hsa-miR-208b	hsa-miR-208b	5	20	5	10	382	33	17	144	286	50	19	118.333	1	0	2	1	0	2	1	1	0	0	0	0	0	7	2	3	2	0	0	0.666667	1	0	0	0.333333	0	0	0	0	239	162	415	145	272	0	2	0
hsa-miR-20a-3p	hsa-miR-20a-3p	2	7	4	4.33333	243	22	11	92	336	75	61	157.333	0	1	3	1.33333	0	2	0	0.666667	0	0	1	0.333333	0	1	0	0.333333	1	0	0	0.333333	0	0	0	0	0	0	0	0	85	52	145	50	94	0	0	0
hsa-miR-20a-5p	hsa-miR-20a-5p	6	10	2	6	589	25	18	210.667	302	59	29	130	0	1	0	0.333333	0	0	0	0	0	0	0	0	0	1	0	0.333333	1	0	0	0.333333	0	0	0	0	0	0	0	0	103	49	171	58	107.667	0	2	0
hsa-miR-20b-3p	hsa-miR-20b-3p	9	44	14	22.3333	1516	62	36	538	2255	369	117	913.667	0	3	8	3.66667	3	7	3	4.33333	0	2	1	1	0	2	0	0.666667	0	0	0	0	1	0	0	0.333333	0	0	0	0	90	45	103	41	79.3333	0	3	0
hsa-miR-20b-5p	hsa-miR-20b-5p	6	15	1	7.33333	527	25	19	190.333	707	133	106	315.333	0	5	1	2	0	2	0	0.666667	0	0	0	0	0	5	0	1.66667	0	0	0	0	0	1	0	0.333333	0	0	1	0.333333	138	66	189	57	131	0	1	0
hsa-miR-210	hsa-miR-210	7	49	8	21.3333	1007	70	51	376	452	60	30	180.667	0	94	42	45.3333	14	4	0	6	0	0	0	0	0	6	0	2	0	0	2	0.666667	0	0	1	0.333333	0	0	0	0	147	101	223	82	157	0	3	0
hsa-miR-2110	hsa-miR-2110	21	79	24	41.3333	903	74	36	337.667	449	64	32	181.667	0	12	19	10.3333	7	4	1	4	0	1	0	0.333333	0	15	0	5	2	1	1	1.33333	3	2	0	1.66667	0	0	0	0	309	173	378	115	286.667	0	3	2
hsa-miR-2113	hsa-miR-2113	5	15	3	7.66667	607	18	16	213.667	235	38	20	97.6667	0	1	2	1	0	1	0	0.333333	0	0	0	0	0	10	0	3.33333	1	1	0	0.666667	2	0	0	0.666667	0	0	0	0	91	61	110	45	87.3333	1	4	0
hsa-miR-211-3p	hsa-miR-211-3p	28	83	53	54.6667	3234	92	42	1122.67	638	77	53	256	62	860	571	497.667	58	10	4	24	0	0	0	0	11	9	274	98	530	739	739	669.333	9	1	0	3.33333	0	0	0	0	440	230	613	218	427.667	0	2	0
hsa-miR-2114-3p	hsa-miR-2114-3p	4	20	6	10	1271	61	22	451.333	365	59	26	150	0	3	14	5.66667	0	0	0	0	0	0	0	0	0	12	0	4	0	0	0	0	1	0	0	0.333333	0	0	0	0	311	204	381	138	298.667	0	3	0
hsa-miR-2114-5p	hsa-miR-2114-5p	8	57	31	32	1578	77	30	561.667	1061	254	71	462	0	84	62	48.6667	3	3	0	2	0	0	0	0	2	4	0	2	1	0	0	0.333333	0	0	0	0	0	0	0	0	407	228	671	264	435.333	0	6	0
hsa-miR-2115-3p	hsa-miR-2115-3p	4	15	6	8.33333	571	38	26	211.667	218	39	28	95	0	2	21	7.66667	0	2	0	0.666667	0	0	0	0	1	10	0	3.66667	0	0	0	0	1	0	1	0.666667	0	0	0	0	856	686	899	329	813.667	0	4	0
hsa-miR-2115-5p	hsa-miR-2115-5p	5	22	5	10.6667	839	38	15	297.333	232	31	16	93	0	2	8	3.33333	0	2	0	0.666667	0	0	0	0	1	5	1	2.33333	1	1	2	1.33333	0	0	0	0	0	0	0	0	1031	600	2234	1028	1288.33	0	3	0
hsa-miR-211-5p	hsa-miR-211-5p	7	31	12	16.6667	2416	109	68	864.333	1024	276	92	464	0	12	24	12	0	1	2	1	0	0	0	0	0	9	1	3.33333	1	0	1	0.666667	1	0	0	0.333333	0	0	0	0	146	86	235	74	155.667	1	3	0
hsa-miR-2116-3p	hsa-miR-2116-3p	7	26	8	13.6667	911	36	20	322.333	186	38	22	82	0	2	4	2	0	1	0	0.333333	0	0	1	0.333333	0	3	0	1	1	1	0	0.666667	0	0	0	0	0	0	0	0	70	39	98	48	69	0	1	0
hsa-miR-2116-5p	hsa-miR-2116-5p	3	18	3	8	1026	26	15	355.667	351	64	24	146.333	0	3	1	1.33333	0	1	0	0.333333	0	0	0	0	0	1	0	0.333333	2	2	0	1.33333	1	0	0	0.333333	0	0	0	0	172	95	294	91	187	1	1	0
hsa-miR-2117	hsa-miR-2117	14	30	23	22.3333	502	42	28	190.667	761	215	76	350.667	0	1	11	4	0	0	0	0	0	0	0	0	1	7	0	2.66667	1	0	1	0.666667	1	1	0	0.666667	0	0	0	0	135	74	175	67	128	0	1	0
hsa-miR-212-3p	hsa-miR-212-3p	4	47	6	19	1052	87	33	390.667	314	61	33	136	0	6	14	6.66667	12	14	1	9	1	2	0	1	1	2	0	1	1	1	0	0.666667	2	0	0	0.666667	0	0	0	0	259	151	336	154	248.667	0	8	2
hsa-miR-212-5p	hsa-miR-212-5p	5	13	8	8.66667	1028	50	19	365.667	169	32	7	69.3333	0	1	4	1.66667	0	0	2	0.666667	0	0	0	0	1	1	0	0.666667	2	0	3	1.66667	4	2	0	2	0	0	0	0	199	151	327	122	225.667	0	5	0
hsa-miR-21-3p	hsa-miR-21-3p	7	22	7	12	988	77	47	370.667	647	116	77	280	0	1	63	21.3333	3	7	2	4	0	0	0	0	1	34	3	12.6667	2	1	3	2	3	3	0	2	0	0	0	0	153	110	356	134	206.333	0	1	1
hsa-miR-214-3p	hsa-miR-214-3p	14	58	15	29	583	53	31	222.333	1180	206	124	503.333	1	4	5	3.33333	4	10	0	4.66667	1	0	1	0.666667	3	10	2	5	7	2	2	3.66667	24	8	0	10.6667	0	0	0	0	8610	4978	8090	2515	7226	3	129	0
hsa-miR-214-5p	hsa-miR-214-5p	7	25	7	13	462	61	53	192	379	69	47	165	0	0	16	5.33333	0	1	0	0.333333	0	1	1	0.666667	0	9	0	3	2	0	0	0.666667	0	0	0	0	0	0	0	0	155	78	248	95	160.333	1	1	0
hsa-miR-215	hsa-miR-215	4	13	2	6.33333	179	19	19	72.3333	191	26	13	76.6667	0	16	23	13	1	1	0	0.666667	0	1	0	0.333333	1	6	1	2.66667	1	1	0	0.666667	2	1	0	1	0	0	0	0	254	142	327	127	241	1	7	0
hsa-miR-21-5p	hsa-miR-21-5p	23	74	7	34.6667	676	132	50	286	230	170	81	160.333	1	7	10	6	28	242	8	92.6667	0	19	25	14.6667	0	6	2	2.66667	1	0	2	1	0	0	0	0	0	0	0	0	132	76	241	81	149.667	4	11	1
hsa-miR-216a-3p	hsa-miR-216a-3p	3	30	5	12.6667	564	59	31	218	487	82	78	215.667	0	4	16	6.66667	0	0	1	0.333333	0	1	0	0.333333	0	3	0	1	3	1	0	1.33333	2	1	0	1	0	0	0	0	90	47	92	39	76.3333	0	2	2
hsa-miR-216a-5p	hsa-miR-216a-5p	9	13	3	8.33333	713	22	17	250.667	682	112	59	284.333	0	6	10	5.33333	0	1	0	0.333333	0	0	0	0	0	5	0	1.66667	0	0	1	0.333333	2	0	0	0.666667	0	0	0	0	508	338	1007	446	617.667	1	1	0
hsa-miR-216b	hsa-miR-216b	3	16	6	8.33333	468	35	21	174.667	242	32	13	95.6667	0	0	1	0.333333	1	1	1	1	0	1	2	1	0	3	0	1	0	0	0	0	0	1	0	0.333333	0	0	0	0	42	26	61	22	43	3	5	2
hsa-miR-217	hsa-miR-217	147	399	204	250	744	372	191	435.667	305	133	102	180	0	662	337	333	31	18	2	17	0	0	0	0	1	0	1	0.666667	1	1	1	1	0	0	1	0.333333	0	0	0	0	657	388	707	228	584	0	2	0
hsa-miR-218-1-3p	hsa-miR-218-1-3p	190	438	208	278.667	1451	394	215	686.667	593	193	151	312.333	0	2	26	9.33333	0	0	0	0	0	0	0	0	1	9	0	3.33333	0	2	0	0.666667	2	0	0	0.666667	0	0	0	0	262	146	341	113	249.667	0	3	0
hsa-miR-218-2-3p	hsa-miR-218-2-3p	6	31	8	15	637	32	21	230	379	61	23	154.333	0	1	8	3	3	2	0	1.66667	0	0	0	0	0	2	0	0.666667	0	0	0	0	1	1	0	0.666667	0	0	0	0	108	60	79	36	82.3333	0	4	0
hsa-miR-218-5p	hsa-miR-218-5p	1	7	3	3.66667	239	23	14	92	435	55	21	170.333	0	9	8	5.66667	1	2	0	1	0	1	0	0.333333	1	1	0	0.666667	0	1	0	0.333333	0	0	0	0	0	0	0	0	940	504	2440	833	1294.67	2	0	1
hsa-miR-219-1-3p	hsa-miR-219-1-3p	48	60	41	49.6667	718	89	47	284.667	2473	490	306	1089.67	1	48	215	88	10	8	1	6.33333	0	0	0	0	0	4	3	2.33333	4	4	5	4.33333	1	0	0	0.333333	0	1	0	0.333333	656	389	1585	534	876.667	0	6	0
hsa-miR-219-2-3p	hsa-miR-219-2-3p	4	15	3	7.33333	880	41	23	314.667	247	40	18	101.667	0	0	6	2	2	4	2	2.66667	0	0	0	0	0	9	0	3	2	0	0	0.666667	1	1	0	0.666667	0	0	0	0	127	69	330	96	175.333	1	12	0
hsa-miR-219-5p	hsa-miR-219-5p	3	8	3	4.66667	385	36	26	149	362	61	20	147.667	0	3	8	3.66667	1	1	1	1	0	2	1	1	1	1	0	0.666667	0	0	0	0	0	0	1	0.333333	0	0	0	0	511	318	636	175	488.333	0	1	0
hsa-miR-221-3p	hsa-miR-221-3p	3	8	4	5	1248	61	41	450	288	50	21	119.667	0	5	2	2.33333	3	0	1	1.33333	0	1	0	0.333333	3	5	4	4	2	1	0	1	1	0	0	0.333333	0	0	0	0	93	51	147	57	97	0	3	0
hsa-miR-221-5p	hsa-miR-221-5p	9	7	2	6	229	37	31	99	381	56	30	155.667	0	1	2	1	2	3	0	1.66667	0	0	1	0.333333	1	0	2	1	2	0	1	1	1	1	0	0.666667	0	0	0	0	331	159	605	211	365	0	0	0
hsa-miR-222-3p	hsa-miR-222-3p	4	18	11	11	521	32	19	190.667	509	78	36	207.667	0	15	25	13.3333	0	0	0	0	0	1	0	0.333333	0	16	1	5.66667	1	0	2	1	1	0	0	0.333333	0	0	0	0	366	207	532	218	368.333	0	3	1
hsa-miR-222-5p	hsa-miR-222-5p	4	25	14	14.3333	673	96	65	278	468	66	28	187.333	0	0	6	2	0	0	1	0.333333	0	1	1	0.666667	0	5	0	1.66667	1	0	0	0.333333	1	0	0	0.333333	0	0	0	0	142	98	327	127	189	0	0	0
hsa-miR-223-3p	hsa-miR-223-3p	5	18	2	8.33333	283	31	9	107.667	296	27	13	112	0	0	2	0.666667	3	3	0	2	0	0	0	0	1	20	0	7	1	2	1	1.33333	0	0	0	0	0	0	0	0	825	530	1106	348	820.333	0	1	0
hsa-miR-223-5p	hsa-miR-223-5p	3	9	1	4.33333	233	15	20	89.3333	420	67	21	169.333	0	1	4	1.66667	4	0	0	1.33333	0	0	0	0	0	4	0	1.33333	0	0	1	0.333333	0	0	0	0	0	0	0	0	103	56	169	60	109.333	0	1	0
hsa-miR-22-3p	hsa-miR-22-3p	11	23	9	14.3333	564	38	24	208.667	548	100	48	232	1	1	8	3.33333	3	23	2	9.33333	0	0	1	0.333333	1	12	0	4.33333	0	2	1	1	9	2	0	3.66667	0	0	0	0	194	122	283	100	199.667	2	13	4
hsa-miR-224-3p	hsa-miR-224-3p	5	37	5	15.6667	1252	35	19	435.333	454	68	34	185.333	1	3	8	4	1	2	1	1.33333	1	0	0	0.333333	0	0	0	0	0	1	0	0.333333	1	1	0	0.666667	0	0	0	0	163	99	274	81	178.667	0	2	0
hsa-miR-224-5p	hsa-miR-224-5p	149	376	192	239	777	372	194	447.667	482	179	133	264.667	0	2	6	2.66667	2	0	1	1	1	0	0	0.333333	0	4	1	1.66667	2	0	2	1.33333	0	0	0	0	0	0	0	0	211	125	303	103	213	0	4	0
hsa-miR-22-5p	hsa-miR-22-5p	8	9	4	7	352	23	19	131.333	431	96	49	192	0	1	2	1	4	2	2	2.66667	0	0	1	0.333333	0	4	0	1.33333	0	0	0	0	0	0	0	0	0	0	0	0	75	39	225	89	113	0	4	0
hsa-miR-2276	hsa-miR-2276	2	22	5	9.66667	1401	111	86	532.667	567	153	65	261.667	1	3	6	3.33333	13	21	0	11.3333	0	1	0	0.333333	0	1	0	0.333333	0	4	0	1.33333	1	1	0	0.666667	0	0	0	0	378	288	760	273	475.333	0	5	0
hsa-miR-2277-3p	hsa-miR-2277-3p	8	46	5	19.6667	1047	41	23	370.333	483	62	41	195.333	0	3	37	13.3333	0	1	0	0.333333	0	0	0	0	0	33	0	11	3	1	5	3	45	7	0	17.3333	0	0	0	0	27	16	24	15	22.3333	4	19	5
hsa-miR-2277-5p	hsa-miR-2277-5p	24	81	22	42.3333	1043	95	55	397.667	718	135	70	307.667	0	14	37	17	2	1	0	1	0	0	0	0	0	14	1	5	3	1	2	2	13	7	0	6.66667	0	0	0	0	75	55	110	38	80	2	34	0
hsa-miR-2278	hsa-miR-2278	4	33	6	14.3333	989	66	42	365.667	159	17	8	61.3333	0	4	0	1.33333	1	1	1	1	0	0	0	0	0	3	0	1	1	0	2	1	0	0	0	0	0	0	0	0	35	17	63	30	38.3333	0	1	0
hsa-miR-2355-3p	hsa-miR-2355-3p	3	11	6	6.66667	550	49	29	209.333	838	216	63	372.333	0	3	5	2.66667	1	0	0	0.333333	0	0	0	0	0	2	0	0.666667	1	1	1	1	0	1	0	0.333333	0	0	0	0	137	76	173	76	128.667	0	2	0
hsa-miR-2355-5p	hsa-miR-2355-5p	3	8	2	4.33333	535	169	136	280	771	124	71	322	0	2	23	8.33333	1	0	0	0.333333	0	1	0	0.333333	0	2	1	1	0	1	0	0.333333	1	0	0	0.333333	0	0	0	0	98	66	185	71	116.333	0	1	0
hsa-miR-2392	hsa-miR-2392	6	121	14	47	2911	72	56	1013	1231	210	96	512.333	58	562	308	309.333	33	5	0	12.6667	0	1	0	0.333333	2	6	265	91	513	707	708	642.667	2	1	0	1	0	0	0	0	1599	1078	1804	517	1493.67	1	6	1
hsa-miR-23a-3p	hsa-miR-23a-3p	60	109	65	78	488	63	31	194	531	73	42	215.333	0	17	17	11.3333	2	3	3	2.66667	0	0	0	0	0	9	2	3.66667	2	3	5	3.33333	1	1	0	0.666667	0	0	0	0	368	218	515	193	367	0	6	1
hsa-miR-23a-5p	hsa-miR-23a-5p	149	389	200	246	1045	387	192	541.333	1057	260	179	498.667	0	0	8	2.66667	0	1	1	0.666667	0	0	0	0	1	17	0	6	2	1	4	2.33333	0	2	0	0.666667	0	0	0	0	344	206	417	166	322.333	0	1	1
hsa-miR-23b-3p	hsa-miR-23b-3p	54	90	59	67.6667	402	48	17	155.667	536	73	44	217.667	0	15	16	10.3333	2	1	2	1.66667	0	0	0	0	0	8	2	3.33333	1	3	5	3	1	1	0	0.666667	0	0	0	0	346	211	479	189	345.333	0	6	1
hsa-miR-23b-5p	hsa-miR-23b-5p	150	372	194	238.667	847	379	212	479.333	1447	430	386	754.333	0	1	3	1.33333	0	2	2	1.33333	0	0	0	0	0	10	0	3.33333	0	0	2	0.666667	39	8	0	15.6667	0	0	0	0	3806	2849	3101	883	3252	0	5	1
hsa-miR-23c	hsa-miR-23c	55	84	55	64.6667	484	38	21	181	382	49	14	148.333	0	15	13	9.33333	1	1	2	1.33333	0	0	1	0.333333	0	4	3	2.33333	0	3	5	2.66667	2	1	0	1	0	0	0	0	282	169	407	183	286	0	0	0
hsa-miR-24-1-5p	hsa-miR-24-1-5p	1	11	2	4.66667	255	18	12	95	179	26	6	70.3333	0	4	5	3	0	0	0	0	0	0	0	0	0	7	0	2.33333	1	0	0	0.333333	4	0	0	1.33333	0	0	0	0	203	89	603	168	298.333	1	3	0
hsa-miR-24-2-5p	hsa-miR-24-2-5p	2	13	5	6.66667	251	20	15	95.3333	219	31	17	89	0	3	20	7.66667	0	0	0	0	0	0	0	0	0	0	0	0	0	0	0	0	2	0	0	0.666667	0	0	0	0	85	55	105	32	81.6667	0	3	0
hsa-miR-24-3p	hsa-miR-24-3p	148	373	198	239.667	999	384	218	533.667	377	141	105	207.667	0	2	35	12.3333	1	2	1	1.33333	0	0	0	0	0	2	0	0.666667	1	0	1	0.666667	2	0	1	1	0	0	0	0	139	88	268	119	165	0	5	1
hsa-miR-2467-3p	hsa-miR-2467-3p	6	14	12	10.6667	1985	284	182	817	492	95	50	212.333	0	1	3	1.33333	1	0	0	0.333333	0	0	0	0	0	3	1	1.33333	0	0	0	0	6	1	0	2.33333	0	0	0	0	45	25	42	22	37.3333	0	4	1
hsa-miR-2467-5p	hsa-miR-2467-5p	8	24	2	11.3333	899	50	21	323.333	185	36	16	79	0	0	1	0.333333	0	0	1	0.333333	0	0	0	0	0	36	0	12	0	0	2	0.666667	1	0	0	0.333333	1	0	0	0.333333	60	31	96	44	62.3333	0	3	0
hsa-miR-25-3p	hsa-miR-25-3p	11	41	8	20	915	82	43	346.667	629	117	73	273	3	16	23	14	5	21	3	9.66667	0	3	3	2	2	2	1	1.66667	3	4	0	2.33333	5	0	1	2	0	0	0	0	285	170	348	153	267.667	0	5	1
hsa-miR-25-5p	hsa-miR-25-5p	8	16	3	9	927	58	26	337	338	53	28	139.667	0	9	14	7.66667	0	5	0	1.66667	0	0	0	0	0	8	0	2.66667	0	1	0	0.333333	5	0	0	1.66667	0	0	0	0	119	75	179	73	124.333	1	3	0
hsa-miR-2681-3p	hsa-miR-2681-3p	1	11	4	5.33333	442	41	33	172	6259	1742	1112	3037.67	0	9	15	8	1	1	3	1.66667	0	0	0	0	2	4	2	2.66667	1	1	4	2	0	1	0	0.333333	0	0	0	0	2834	1537	2904	953	2425	0	0	0
hsa-miR-2681-5p	hsa-miR-2681-5p	34	59	29	40.6667	1693	69	29	597	6398	1803	1172	3124.33	1	1	4	2	0	1	2	1	1	0	0	0.333333	2	4	2	2.66667	1	0	1	0.666667	0	0	0	0	0	0	0	0	3224	1725	3426	1058	2791.67	0	6	0
hsa-miR-2682-3p	hsa-miR-2682-3p	12	37	20	23	2924	476	297	1232.33	244	37	23	101.333	0	9	27	12	1	0	0	0.333333	0	0	0	0	2	5	0	2.33333	0	0	0	0	3	3	0	2	0	0	1	0.333333	192	117	377	115	228.667	1	4	0
hsa-miR-2682-5p	hsa-miR-2682-5p	8	40	10	19.3333	901	49	24	324.667	165	24	15	68	0	2	14	5.33333	0	0	0	0	0	0	2	0.666667	0	3	0	1	1	0	1	0.666667	0	2	0	0.666667	0	0	1	0.333333	86	48	253	79	129	0	2	0
hsa-miR-26a-1-3p	hsa-miR-26a-1-3p	2	6	3	3.66667	147	26	27	66.6667	177	21	12	70	0	1	4	1.66667	0	3	0	1	0	0	0	0	0	1	0	0.333333	0	0	0	0	0	0	0	0	0	0	0	0	133	87	207	64	142.333	0	0	0
hsa-miR-26a-2-3p	hsa-miR-26a-2-3p	2	7	2	3.66667	192	11	12	71.6667	73	8	5	28.6667	0	0	19	6.33333	0	0	0	0	0	0	0	0	0	2	0	0.666667	0	1	1	0.666667	0	0	0	0	0	0	0	0	82	38	118	48	79.3333	0	1	0
hsa-miR-26a-5p	hsa-miR-26a-5p	11	27	10	16	587	64	35	228.667	313	62	31	135.333	1	1	8	3.33333	4	10	6	6.66667	0	0	0	0	1	24	3	9.33333	2	2	5	3	0	1	0	0.333333	2	0	2	1.33333	342	181	373	129	298.667	5	33	3
hsa-miR-26b-3p	hsa-miR-26b-3p	5	10	6	7	1046	25	20	363.667	238	33	19	96.6667	0	6	8	4.66667	1	2	0	1	0	0	1	0.333333	1	4	2	2.33333	1	1	4	2	0	0	0	0	0	0	0	0	98	53	124	44	91.6667	0	1	0
hsa-miR-26b-5p	hsa-miR-26b-5p	1	15	12	9.33333	304	16	23	114.333	316	47	12	125	0	1	5	2	0	2	0	0.666667	0	0	0	0	1	2	1	1.33333	0	1	1	0.666667	3	1	0	1.33333	0	0	0	0	477	235	1476	446	729.333	0	7	0
hsa-miR-27a-3p	hsa-miR-27a-3p	161	410	204	258.333	922	419	216	519	550	196	163	303	1	47	39	29	9	14	7	10	0	0	0	0	1	9	3	4.33333	5	1	10	5.33333	11	4	2	5.66667	1	0	2	1	1311	857	1699	682	1289	9	13	9
hsa-miR-27a-5p	hsa-miR-27a-5p	2	6	1	3	486	21	11	172.667	1361	289	184	611.333	0	0	4	1.33333	1	3	0	1.33333	0	0	0	0	0	3	0	1	0	0	0	0	1	0	0	0.333333	0	0	0	0	302	195	417	138	304.667	1	1	0
hsa-miR-27b-3p	hsa-miR-27b-3p	8	22	8	12.6667	782	80	36	299.333	330	67	48	148.333	1	6	9	5.33333	3	5	7	5	0	0	0	0	1	7	2	3.33333	2	0	3	1.66667	11	4	0	5	1	0	2	1	375	250	877	415	500.667	9	13	9
hsa-miR-27b-5p	hsa-miR-27b-5p	2	10	6	6	380	21	16	139	194	34	11	79.6667	0	0	2	0.666667	5	5	0	3.33333	0	2	1	1	0	5	0	1.66667	2	0	0	0.666667	0	0	0	0	0	0	0	0	121	84	205	51	136.667	0	1	0
hsa-miR-28-3p	hsa-miR-28-3p	7	21	12	13.3333	368	30	31	143	310	43	27	126.667	0	1	5	2	2	2	0	1.33333	0	0	0	0	1	7	1	3	1	0	2	1	1	2	0	1	0	0	0	0	155	90	206	69	150.333	0	13	0
hsa-miR-28-5p	hsa-miR-28-5p	9	33	13	18.3333	553	74	38	221.667	696	205	60	320.333	0	5	10	5	0	1	0	0.333333	0	0	2	0.666667	0	4	0	1.33333	0	0	2	0.666667	8	1	0	3	0	0	0	0	57	26	61	25	48	0	2	0
hsa-miR-2861	hsa-miR-2861	12	69	11	30.6667	986	54	23	354.333	1189	177	81	482.333	0	2	16	6	0	1	0	0.333333	1	0	0	0.333333	0	18	1	6.33333	3	1	3	2.33333	10	1	0	3.66667	0	0	0	0	1878	928	2458	807	1754.67	0	17	1
hsa-miR-2909	hsa-miR-2909	7	18	11	12	1014	75	37	375.333	338	55	29	140.667	0	0	1	0.333333	0	1	1	0.666667	0	0	0	0	0	11	0	3.66667	2	0	0	0.666667	7	1	0	2.66667	0	0	0	0	372	207	427	149	335.333	0	9	0
hsa-miR-296-3p	hsa-miR-296-3p	11	46	21	26	2080	68	28	725.333	1858	163	60	693.667	0	0	9	3	0	0	1	0.333333	0	0	0	0	0	9	0	3	1	1	0	0.666667	12	2	0	4.66667	0	0	0	0	127	74	188	71	129.667	3	13	1
hsa-miR-2964a-3p	hsa-miR-2964a-3p	3	12	4	6.33333	419	40	27	162	384	68	25	159	0	4	8	4	4	2	1	2.33333	0	2	1	1	1	1	0	0.666667	0	1	0	0.333333	0	0	1	0.333333	0	0	0	0	531	330	657	180	506	0	1	0
hsa-miR-2964a-5p	hsa-miR-2964a-5p	3	14	3	6.66667	1095	44	30	389.667	257	40	15	104	0	5	6	3.66667	2	3	2	2.33333	0	0	0	0	0	15	0	5	3	0	0	1	2	1	0	1	0	0	0	0	172	90	253	85	171.667	0	12	0
hsa-miR-296-5p	hsa-miR-296-5p	10	66	23	33	1969	78	26	691	662	90	61	271	0	117	47	54.6667	7	3	1	3.66667	0	0	0	0	0	7	0	2.33333	3	0	0	1	6	0	0	2	0	0	0	0	110	67	165	43	114	1	10	0
hsa-miR-297	hsa-miR-297	4	4	0	2.66667	112	3	5	40	102	14	11	42.3333	0	0	3	1	0	0	0	0	0	0	0	0	0	0	0	0	0	0	0	0	0	0	0	0	0	0	0	0	34	28	46	25	36	0	0	1
hsa-miR-298	hsa-miR-298	3	22	11	12	2992	83	36	1037	1428	217	102	582.333	0	7	15	7.33333	0	1	0	0.333333	0	0	0	0	1	4	2	2.33333	1	1	1	1	2	3	0	1.66667	0	0	0	0	629	386	812	273	609	0	9	1
hsa-miR-299-3p	hsa-miR-299-3p	9	26	7	14	512	34	11	185.667	829	95	26	316.667	0	2	2	1.33333	2	5	0	2.33333	0	0	0	0	0	11	0	3.66667	2	0	0	0.666667	0	1	0	0.333333	0	0	0	0	80	67	140	48	95.6667	0	2	0
hsa-miR-299-5p	hsa-miR-299-5p	35	59	42	45.3333	602	144	56	267.333	1103	198	56	452.333	10	168	155	111	491	608	1	366.667	19	164	111	98	1	11	0	4	2	0	6	2.66667	1	2	1	1.33333	0	0	0	0	1600	1080	2866	1042	1848.67	0	2	3
hsa-miR-29a-3p	hsa-miR-29a-3p	2	41	9	17.3333	719	64	36	273	612	126	63	267	0	170	126	98.6667	17	7	1	8.33333	0	1	0	0.333333	1	11	0	4	0	0	1	0.333333	1	0	0	0.333333	0	1	0	0.333333	328	178	576	187	360.667	1	10	2
hsa-miR-29a-5p	hsa-miR-29a-5p	1	8	9	6	148	14	10	57.3333	164	27	16	69	0	3	1	1.33333	0	1	0	0.333333	0	0	0	0	0	5	1	2	3	1	0	1.33333	0	0	0	0	0	0	0	0	429	214	709	218	450.667	0	1	0
hsa-miR-29b-1-5p	hsa-miR-29b-1-5p	3	15	2	6.66667	752	32	10	264.667	143	20	13	58.6667	0	0	5	1.66667	0	0	0	0	0	0	0	0	0	3	0	1	0	1	0	0.333333	0	0	0	0	0	0	0	0	157	92	233	81	160.667	0	1	0
hsa-miR-29b-2-5p	hsa-miR-29b-2-5p	18	40	19	25.6667	441	36	22	166.333	146	26	15	62.3333	0	21	12	11	1	1	1	1	0	0	1	0.333333	4	13	2	6.33333	3	5	5	4.33333	0	0	0	0	0	0	0	0	81	55	107	42	81	0	5	0
hsa-miR-29b-3p	hsa-miR-29b-3p	2	33	3	12.6667	468	37	33	179.333	142	18	3	54.3333	0	6	5	3.66667	0	0	1	0.333333	0	0	0	0	0	1	0	0.333333	2	0	0	0.666667	0	0	0	0	0	0	0	0	458	284	525	224	422.333	0	3	0
hsa-miR-29c-3p	hsa-miR-29c-3p	3	37	7	15.6667	466	55	27	182.667	589	124	55	256	0	170	123	97.6667	16	2	1	6.33333	0	0	0	0	0	1	0	0.333333	1	1	0	0.666667	0	0	0	0	0	0	0	0	466	296	606	224	456	0	1	0
hsa-miR-29c-5p	hsa-miR-29c-5p	5	23	9	12.3333	1120	84	47	417	2404	523	357	1094.67	1	88	40	43	6	9	1	5.33333	0	1	0	0.333333	1	7	2	3.33333	3	1	3	2.33333	19	3	0	7.33333	0	0	0	0	544	342	432	127	439.333	0	5	1
hsa-miR-300	hsa-miR-300	7	10	17	11.3333	1996	113	53	720.667	328	50	40	139.333	0	0	17	5.66667	1	5	1	2.33333	0	0	1	0.333333	0	6	1	2.33333	3	1	0	1.33333	1	2	0	1	0	0	0	0	28	22	60	21	36.6667	0	1	0
hsa-miR-301a-3p	hsa-miR-301a-3p	1	8	3	4	174	21	20	71.6667	105	8	5	39.3333	0	0	0	0	2	1	0	1	0	2	0	0.666667	1	1	0	0.666667	2	2	0	1.33333	1	0	0	0.333333	0	0	0	0	199	112	227	87	179.333	0	0	0
hsa-miR-301a-5p	hsa-miR-301a-5p	9	89	9	35.6667	584	120	42	248.667	113	137	91	113.667	2	68	66	45.3333	183	337	11	177	2	42	49	31	0	2	1	1	0	0	2	0.666667	46	13	1	20	0	0	0	0	201	119	278	113	199.333	7	9	5
hsa-miR-301b	hsa-miR-301b	3	4	2	3	224	30	22	92	107	12	6	41.6667	0	0	1	0.333333	4	2	0	2	0	2	0	0.666667	1	1	1	1	2	3	0	1.66667	0	0	0	0	0	0	0	0	238	131	284	103	217.667	0	1	0
hsa-miR-302a-3p	hsa-miR-302a-3p	2	20	5	9	748	36	11	265	127	16	9	50.6667	0	1	8	3	1	0	0	0.333333	0	0	0	0	1	2	0	1	1	0	1	0.666667	0	0	0	0	0	0	0	0	126	84	227	76	145.667	0	5	0
hsa-miR-302a-5p	hsa-miR-302a-5p	300	455	241	332	1040	185	100	441.667	368	53	31	150.667	0	39	48	29	1	2	4	2.33333	0	0	1	0.333333	5	10	2	5.66667	6	7	4	5.66667	1	0	0	0.333333	0	0	0	0	102	63	136	36	100.333	0	2	0
hsa-miR-302b-3p	hsa-miR-302b-3p	2	20	4	8.66667	611	36	14	220.333	106	14	11	43.6667	0	2	5	2.33333	1	0	0	0.333333	0	0	0	0	2	2	0	1.33333	0	0	1	0.333333	0	0	0	0	0	0	0	0	129	81	186	58	132	0	2	0
hsa-miR-302b-5p	hsa-miR-302b-5p	7	28	12	15.6667	1468	41	16	508.333	85	12	8	35	0	3	41	14.6667	1	1	0	0.666667	0	0	1	0.333333	0	4	0	1.33333	1	0	1	0.666667	0	0	0	0	0	0	0	0	264	158	457	145	293	0	1	0
hsa-miR-302c-3p	hsa-miR-302c-3p	77	123	51	83.6667	701	70	22	264.333	185	23	18	75.3333	1	27	29	19	1	1	2	1.33333	0	0	0	0	6	3	0	3	3	8	7	6	0	0	0	0	0	0	0	0	95	59	139	55	97.6667	0	2	0
hsa-miR-302c-5p	hsa-miR-302c-5p	63	164	128	118.333	517	79	26	207.333	426	55	31	170.667	11	689	378	359.333	45	11	4	20	0	0	0	0	14	15	15	14.6667	34	35	38	35.6667	0	0	0	0	0	0	0	0	201	123	253	86	192.333	0	2	1
hsa-miR-302d-3p	hsa-miR-302d-3p	2	22	7	10.3333	665	52	40	252.333	570	63	33	222	0	2	7	3	2	2	0	1.33333	0	0	1	0.333333	1	7	1	3	0	0	1	0.333333	0	1	0	0.333333	0	0	0	0	2684	1734	1953	611	2123.67	0	3	0
hsa-miR-302d-5p	hsa-miR-302d-5p	10	26	10	15.3333	621	43	19	227.667	84	19	12	38.3333	0	24	35	19.6667	1	2	3	2	0	0	1	0.333333	4	11	1	5.33333	2	4	3	3	0	0	0	0	0	0	0	0	161	66	224	79	150.333	0	1	0
hsa-miR-302e	hsa-miR-302e	2	23	3	9.33333	570	20	11	200.333	153	31	20	68	0	1	4	1.66667	0	0	0	0	0	0	0	0	1	0	0	0.333333	0	0	1	0.333333	1	0	0	0.333333	0	0	0	0	55	57	55	17	55.6667	0	1	0
hsa-miR-302f	hsa-miR-302f	2	16	3	7	383	27	11	140.333	87	12	10	36.3333	0	1	4	1.66667	0	0	0	0	0	0	0	0	0	11	0	3.66667	0	0	1	0.333333	0	0	0	0	0	0	0	0	37	26	75	26	46	0	1	0
hsa-miR-3064-3p	hsa-miR-3064-3p	113	168	59	113.333	1052	126	62	413.333	206	30	9	81.6667	1	157	136	98	8	4	2	4.66667	0	0	0	0	2	7	5	4.66667	11	14	21	15.3333	5	0	0	1.66667	0	0	0	0	549	371	600	297	506.667	0	5	2
hsa-miR-3064-5p	hsa-miR-3064-5p	13	71	9	31	596	107	41	248	477	163	84	241.333	0	6	33	13	23	200	9	77.3333	0	15	20	11.6667	0	4	0	1.33333	3	0	1	1.33333	2	1	0	1	0	0	0	0	322	158	697	234	392.333	2	3	1
hsa-miR-3065-3p	hsa-miR-3065-3p	3	31	2	12	612	32	29	224.333	1540	310	209	686.333	1	33	24	19.3333	5	2	0	2.33333	0	3	0	1	0	1	0	0.333333	3	0	2	1.66667	7	0	0	2.33333	0	0	0	0	556	298	610	192	488	1	4	0
hsa-miR-3065-5p	hsa-miR-3065-5p	3	15	2	6.66667	563	33	38	211.333	224	32	15	90.3333	0	0	7	2.33333	0	1	1	0.666667	0	0	0	0	1	1	0	0.666667	0	1	0	0.333333	0	0	0	0	0	0	0	0	428	264	567	197	419.667	0	0	0
hsa-miR-3074-3p	hsa-miR-3074-3p	3	43	7	17.6667	388	27	17	144	210	36	12	86	0	2	4	2	1	0	0	0.333333	0	0	0	0	0	10	1	3.66667	2	0	0	0.666667	4	0	0	1.33333	0	0	0	0	80	49	130	40	86.3333	1	3	0
hsa-miR-3074-5p	hsa-miR-3074-5p	150	372	195	239	1120	383	218	573.667	471	153	105	243	0	2	35	12.3333	0	2	1	1	0	0	0	0	0	3	0	1	0	0	1	0.333333	2	0	1	1	0	0	0	0	132	85	262	112	159.667	0	5	1
hsa-miR-30a-3p	hsa-miR-30a-3p	21	81	19	40.3333	831	149	72	350.667	354	111	54	173	1	21	25	15.6667	80	144	0	74.6667	2	21	23	15.3333	1	10	1	4	5	1	3	3	5	2	0	2.33333	0	0	0	0	1945	1121	1490	441	1518.67	3	14	1
hsa-miR-30a-5p	hsa-miR-30a-5p	11	47	6	21.3333	2380	85	59	841.333	1219	306	128	551	1	15	49	21.6667	3	5	8	5.33333	1	0	0	0.333333	2	9	3	4.66667	4	6	2	4	6	3	0	3	1	1	0	0.666667	4016	2279	5077	1477	3790.67	6	22	12
hsa-miR-30b-3p	hsa-miR-30b-3p	38	76	30	48	2181	64	16	753.667	248	51	33	110.667	0	3	11	4.66667	0	0	2	0.666667	0	0	0	0	2	3	1	2	6	2	3	3.66667	0	0	0	0	0	0	0	0	680	512	473	222	555	0	4	0
hsa-miR-30b-5p	hsa-miR-30b-5p	9	38	13	20	1975	94	80	716.333	522	110	42	224.667	0	22	76	32.6667	22	28	3	17.6667	1	3	1	1.66667	0	2	0	0.666667	6	2	4	4	0	0	0	0	1	0	0	0.333333	126	64	206	71	132	2	3	0
hsa-miR-30c-1-3p	hsa-miR-30c-1-3p	4	18	24	15.3333	1860	45	37	647.333	2053	214	90	785.667	0	30	23	17.6667	1	2	0	1	0	0	0	0	1	2	0	1	0	0	0	0	1	0	0	0.333333	0	0	0	0	580	448	375	185	467.667	1	8	1
hsa-miR-30c-2-3p	hsa-miR-30c-2-3p	3	9	7	6.33333	1458	38	20	505.333	988	259	206	484.333	0	4	6	3.33333	1	5	0	2	0	1	0	0.333333	1	2	0	1	0	1	1	0.666667	18	3	0	7	0	0	0	0	1718	1280	1100	375	1366	0	5	2
hsa-miR-30c-5p	hsa-miR-30c-5p	4	13	10	9	2015	66	69	716.667	467	80	27	191.333	1	20	26	15.6667	7	6	2	5	1	1	2	1.33333	0	4	0	1.33333	2	2	3	2.33333	2	0	0	0.666667	1	0	0	0.333333	143	84	212	60	146.333	1	7	0
hsa-miR-30d-3p	hsa-miR-30d-3p	12	31	13	18.6667	665	63	49	259	261	56	26	114.333	1	6	25	10.6667	22	30	0	17.3333	0	11	9	6.66667	0	6	2	2.66667	2	0	2	1.33333	3	0	0	1	0	0	0	0	178	109	229	80	172	3	8	1
hsa-miR-30d-5p	hsa-miR-30d-5p	10	52	7	23	1342	68	45	485	996	170	81	415.667	0	3	12	5	5	6	4	5	1	1	2	1.33333	2	12	3	5.66667	3	3	1	2.33333	4	0	0	1.33333	0	0	0	0	12207	9049	12474	4279	11243.3	3	13	2
hsa-miR-30e-3p	hsa-miR-30e-3p	21	80	18	39.6667	849	145	68	354	794	196	71	353.667	1	9	19	9.66667	27	100	0	42.3333	0	17	24	13.6667	1	10	1	4	4	1	4	3	2	0	0	0.666667	0	0	0	0	1945	1112	1483	434	1513.33	3	12	1
hsa-miR-30e-5p	hsa-miR-30e-5p	5	31	5	13.6667	2264	68	38	790	685	205	61	317	0	15	43	19.3333	5	4	0	3	0	0	0	0	1	1	0	0.666667	0	1	0	0.333333	2	0	1	1	2	0	0	0.666667	302	133	378	134	271	1	4	0
hsa-miR-3115	hsa-miR-3115	3	8	3	4.66667	227	16	9	84	209	28	21	86	0	0	7	2.33333	0	0	0	0	0	0	0	0	1	2	0	1	1	0	0	0.333333	0	0	0	0	0	0	0	0	173	102	228	82	167.667	0	0	0
hsa-miR-3116	hsa-miR-3116	236	540	285	353.667	839	474	225	512.667	604	195	144	314.333	14	4200	2080	2098	191	78	23	97.3333	1	0	0	0.333333	49	65	48	54	117	83	110	103.333	0	1	0	0.333333	0	0	0	0	190	120	261	95	190.333	0	2	1
hsa-miR-3117-3p	hsa-miR-3117-3p	4	32	6	14	186	45	28	86.3333	817	163	93	357.667	0	10	3	4.33333	4	19	0	7.66667	0	0	0	0	0	0	0	0	0	1	0	0.333333	1	0	0	0.333333	0	0	0	0	378	191	1102	354	557	0	0	1
hsa-miR-3117-5p	hsa-miR-3117-5p	0	8	4	4	557	57	45	219.667	506	68	54	209.333	0	1	66	22.3333	3	3	1	2.33333	1	1	0	0.666667	1	8	1	3.33333	2	0	0	0.666667	0	0	0	0	0	0	0	0	585	326	1491	527	800.667	0	2	0
hsa-miR-3118	hsa-miR-3118	2	10	5	5.66667	917	50	17	328	101	17	5	41	0	2	4	2	0	4	1	1.66667	0	0	2	0.666667	1	2	0	1	0	0	0	0	0	1	0	0.333333	0	0	1	0.333333	166	85	256	89	169	0	0	0
hsa-miR-3119	hsa-miR-3119	4	7	4	5	343	21	12	125.333	125	16	10	50.3333	0	3	6	3	1	1	0	0.666667	0	0	0	0	3	3	0	2	0	1	0	0.333333	2	0	0	0.666667	0	0	0	0	151	100	246	78	165.667	0	2	0
hsa-miR-3120-3p	hsa-miR-3120-3p	7	25	7	13	452	61	50	187.667	357	69	48	158	0	0	15	5	0	1	0	0.333333	0	1	1	0.666667	0	5	0	1.66667	1	0	0	0.333333	0	0	0	0	0	0	0	0	131	67	236	91	144.667	1	0	0
hsa-miR-3120-5p	hsa-miR-3120-5p	12	43	9	21.3333	281	43	24	116	1640	285	131	685.333	1	4	1	2	4	6	0	3.33333	1	0	0	0.333333	2	3	1	2	6	1	5	4	38	7	0	15	0	0	0	0	8352	4867	7696	2407	6971.67	3	134	4
hsa-miR-3121-3p	hsa-miR-3121-3p	2	10	1	4.33333	328	25	22	125	656	185	49	296.667	0	2	2	1.33333	0	2	0	0.666667	0	1	0	0.333333	0	2	1	1	0	0	0	0	0	0	0	0	0	0	0	0	42	26	57	30	41.6667	0	5	0
hsa-miR-3121-5p	hsa-miR-3121-5p	2	6	0	2.66667	435	42	27	168	553	173	48	258	0	1	0	0.333333	0	0	0	0	0	0	0	0	0	4	1	1.66667	0	0	1	0.333333	0	0	0	0	0	0	0	0	126	57	247	69	143.333	0	1	0
hsa-miR-3122	hsa-miR-3122	15	50	19	28	1567	74	33	558	581	113	43	245.667	0	28	50	26	6	6	1	4.33333	0	3	0	1	0	10	2	4	1	2	2	1.66667	21	4	1	8.66667	0	0	0	0	285	165	582	236	344	3	3	1
hsa-miR-3123	hsa-miR-3123	4	3	3	3.33333	181	22	20	74.3333	76	10	12	32.6667	0	1	4	1.66667	1	0	0	0.333333	0	0	0	0	0	2	0	0.666667	1	1	0	0.666667	2	0	0	0.666667	0	0	0	0	221	156	270	113	215.667	0	4	0
hsa-miR-3124-3p	hsa-miR-3124-3p	175	328	241	248	1841	270	155	755.333	622	118	84	274.667	0	12	24	12	0	1	1	0.666667	0	0	0	0	0	3	0	1	1	1	0	0.666667	0	0	0	0	0	1	0	0.333333	335	186	644	181	388.333	0	6	0
hsa-miR-3124-5p	hsa-miR-3124-5p	12	41	9	20.6667	707	68	55	276.667	1448	200	126	591.333	0	1	10	3.66667	6	5	2	4.33333	0	2	0	0.666667	0	11	1	4	2	0	0	0.666667	2	0	0	0.666667	0	0	0	0	177	102	233	91	170.667	0	4	0
hsa-miR-3125	hsa-miR-3125	13	33	22	22.6667	1172	50	28	416.667	382	69	30	160.333	0	15	13	9.33333	0	5	0	1.66667	0	0	0	0	1	13	2	5.33333	3	3	5	3.66667	0	0	0	0	0	0	0	0	197	134	327	107	219.333	0	1	1
hsa-miR-3126-3p	hsa-miR-3126-3p	6	36	5	15.6667	644	39	16	233	897	140	65	367.333	0	5	5	3.33333	2	1	0	1	0	0	1	0.333333	0	28	0	9.33333	0	0	0	0	1	0	0	0.333333	0	0	0	0	461	288	799	233	516	0	3	0
hsa-miR-3126-5p	hsa-miR-3126-5p	12	36	20	22.6667	439	51	23	171	546	80	22	216	0	1	2	1	0	0	2	0.666667	0	0	0	0	1	2	0	1	0	1	0	0.333333	4	0	0	1.33333	0	0	0	0	234	105	439	125	259.333	0	2	1
hsa-miR-3127-3p	hsa-miR-3127-3p	1	30	9	13.3333	3629	80	40	1249.67	4136	1113	568	1939	0	1	10	3.66667	0	3	0	1	0	0	0	0	0	10	0	3.33333	1	0	1	0.666667	2	0	0	0.666667	0	0	0	0	1573	877	1573	529	1341	1	5	0
hsa-miR-3127-5p	hsa-miR-3127-5p	37	157	76	90	970	140	41	383.667	3667	930	697	1764.67	1	4	5	3.33333	0	0	0	0	1	0	1	0.666667	1	5	0	2	3	0	4	2.33333	2	0	0	0.666667	0	0	0	0	3687	2286	4958	1830	3643.67	0	6	0
hsa-miR-3128	hsa-miR-3128	5	10	3	6	211	23	10	81.3333	509	90	59	219.333	0	0	2	0.666667	0	1	1	0.666667	0	0	0	0	0	1	1	0.666667	1	0	0	0.333333	6	0	0	2	0	0	0	0	192	130	235	81	185.667	0	2	0
hsa-miR-3129-3p	hsa-miR-3129-3p	5	67	8	26.6667	543	51	34	209.333	263	34	24	107	0	2	1	1	0	1	1	0.666667	0	1	3	1.33333	0	3	0	1	1	0	0	0.333333	2	0	0	0.666667	0	0	0	0	212	103	239	73	184.667	0	0	0
hsa-miR-3129-5p	hsa-miR-3129-5p	5	8	11	8	361	42	35	146	240	34	27	100.333	0	2	3	1.66667	0	2	2	1.33333	0	1	3	1.33333	1	2	1	1.33333	1	1	0	0.666667	1	0	0	0.333333	0	0	0	0	825	435	1001	349	753.667	0	1	0
hsa-miR-3130-3p	hsa-miR-3130-3p	8	37	7	17.3333	1055	52	21	376	797	205	89	363.667	0	8	24	10.6667	1	0	0	0.333333	0	1	0	0.333333	1	5	0	2	3	0	0	1	1	0	0	0.333333	0	0	0	0	750	481	1010	427	747	1	2	0
hsa-miR-3130-5p	hsa-miR-3130-5p	8	46	7	20.3333	1063	52	22	379	803	207	88	366	0	8	22	10	1	0	0	0.333333	0	1	0	0.333333	1	8	0	3	2	0	0	0.666667	1	0	0	0.333333	0	0	0	0	746	479	1011	421	745.333	1	2	0
hsa-miR-3131	hsa-miR-3131	23	119	38	60	2598	125	45	922.667	625	123	78	275.333	1	116	83	66.6667	7	4	0	3.66667	0	0	0	0	2	6	5	4.33333	11	4	9	8	3	1	0	1.33333	0	0	0	0	290	167	728	223	395	0	4	0
hsa-miR-3132	hsa-miR-3132	15	35	18	22.6667	1315	54	47	472	796	219	79	364.667	0	32	21	17.6667	0	5	1	2	0	0	0	0	0	6	0	2	1	0	1	0.666667	7	2	0	3	0	0	0	0	51	29	78	26	52.6667	0	1	0
hsa-miR-3133	hsa-miR-3133	4	28	6	12.6667	305	35	12	117.333	119	29	17	55	0	0	7	2.33333	0	3	1	1.33333	0	1	5	2	0	2	0	0.666667	1	0	1	0.666667	1	1	0	0.666667	0	0	0	0	212	99	357	111	222.667	1	1	0
hsa-miR-3134	hsa-miR-3134	1	3	5	3	647	70	76	264.333	141	20	13	58	0	0	5	1.66667	0	1	0	0.333333	0	0	0	0	0	2	1	1	1	0	0	0.333333	1	0	0	0.333333	0	0	0	0	163	104	281	95	182.667	1	3	2
hsa-miR-3135a	hsa-miR-3135a	4	28	5	12.3333	1573	75	15	554.333	173	33	10	72	1	12	10	7.66667	12	30	0	14	0	4	2	2	1	1	2	1.33333	1	0	0	0.333333	2	2	0	1.33333	0	0	0	0	63	41	110	36	71.3333	5	3	1
hsa-miR-3135b	hsa-miR-3135b	402	453	239	364.667	1679	206	75	653.333	614	95	64	257.667	0	13	16	9.66667	0	3	0	1	0	1	0	0.333333	0	1	1	0.666667	3	0	0	1	2	0	0	0.666667	0	0	0	0	191	126	349	127	222	2	39	0
hsa-miR-3136-3p	hsa-miR-3136-3p	4	22	15	13.6667	453	60	38	183.667	1820	156	66	680.667	0	82	28	36.6667	2	1	0	1	0	0	0	0	0	4	0	1.33333	0	0	1	0.333333	0	1	0	0.333333	0	0	0	0	765	364	934	481	687.667	0	1	0
hsa-miR-3136-5p	hsa-miR-3136-5p	3	13	10	8.66667	1415	59	39	504.333	228	26	10	88	0	1	20	7	0	1	0	0.333333	0	1	1	0.666667	0	5	0	1.66667	1	0	0	0.333333	2	0	0	0.666667	0	0	0	0	99	55	144	57	99.3333	0	3	0
hsa-miR-3137	hsa-miR-3137	11	31	12	18	1067	69	40	392	3109	582	316	1335.67	0	298	228	175.333	23	3	1	9	0	0	0	0	0	4	1	1.66667	2	3	6	3.66667	2	1	0	1	0	0	0	0	1679	1188	1094	325	1320.33	0	6	0
hsa-miR-3138	hsa-miR-3138	129	191	132	150.667	1941	140	56	712.333	405	76	33	171.333	0	3	71	24.6667	7	0	1	2.66667	0	1	1	0.666667	0	7	0	2.33333	3	0	0	1	3	0	0	1	0	0	0	0	91	63	179	65	111	0	2	0
hsa-miR-3139	hsa-miR-3139	9	42	6	19	321	36	27	128	546	85	43	224.667	0	1	4	1.66667	0	1	0	0.333333	0	0	0	0	0	7	0	2.33333	0	1	0	0.333333	8	1	0	3	0	0	0	0	328	180	477	135	328.333	2	4	0
hsa-miR-31-3p	hsa-miR-31-3p	3	7	3	4.33333	210	18	8	78.6667	217	22	9	82.6667	0	8	7	5	2	1	0	1	0	0	0	0	0	6	1	2.33333	0	0	0	0	0	0	0	0	0	0	0	0	139	70	182	59	130.333	0	3	0
hsa-miR-3140-3p	hsa-miR-3140-3p	15	107	32	51.3333	586	128	51	255	469	89	77	211.667	0	10	12	7.33333	12	16	0	9.33333	3	1	0	1.33333	0	1	1	0.666667	2	0	0	0.666667	0	1	1	0.666667	0	0	0	0	610	389	882	290	627	0	1	0
hsa-miR-3140-5p	hsa-miR-3140-5p	4	3	7	4.66667	112	10	20	47.3333	424	47	12	161	0	2	3	1.66667	1	1	0	0.666667	1	0	0	0.333333	0	1	0	0.333333	1	0	0	0.333333	1	1	0	0.666667	0	0	0	0	265	144	304	91	237.667	0	0	0
hsa-miR-3141	hsa-miR-3141	16	104	20	46.6667	1375	46	16	479	548	95	40	227.667	0	4	11	5	0	0	0	0	0	0	0	0	0	11	0	3.66667	2	0	1	1	57	12	0	23	0	0	0	0	23	13	30	13	22	1	14	4
hsa-miR-3142	hsa-miR-3142	22	29	20	23.6667	814	53	41	302.667	386	71	35	164	0	12	29	13.6667	2	63	0	21.6667	0	6	13	6.33333	1	0	0	0.333333	1	1	0	0.666667	1	1	0	0.666667	0	0	0	0	187	95	533	136	271.667	0	3	0
hsa-miR-3143	hsa-miR-3143	11	32	8	17	249	25	21	98.3333	198	14	13	75	0	14	12	8.66667	2	0	0	0.666667	0	1	0	0.333333	2	2	1	1.66667	2	0	0	0.666667	0	0	0	0	0	0	0	0	162	104	231	80	165.667	0	3	1
hsa-miR-3144-3p	hsa-miR-3144-3p	22	153	25	66.6667	1012	196	69	425.667	739	194	124	352.333	1	4	12	5.66667	14	233	8	85	0	16	19	11.6667	1	13	2	5.33333	2	1	1	1.33333	1	0	1	0.666667	0	0	0	0	595	352	814	252	587	2	4	1
hsa-miR-3144-5p	hsa-miR-3144-5p	11	26	15	17.3333	939	86	46	357	435	54	32	173.667	0	3	20	7.66667	1	0	0	0.333333	0	0	0	0	0	1	0	0.333333	3	1	2	2	2	0	0	0.666667	0	0	0	0	216	150	251	105	205.667	0	8	0
hsa-miR-3145-3p	hsa-miR-3145-3p	11	97	24	44	408	137	65	203.333	252	62	57	123.667	0	0	2	0.666667	0	1	0	0.333333	0	0	0	0	2	16	0	6	2	0	0	0.666667	0	0	0	0	0	0	0	0	344	218	557	202	373	0	1	0
hsa-miR-3145-5p	hsa-miR-3145-5p	1	7	4	4	457	47	42	182	320	47	15	127.333	0	2	2	1.33333	0	1	0	0.333333	0	0	0	0	2	2	0	1.33333	0	0	0	0	0	1	0	0.333333	0	0	0	0	2303	1559	2407	739	2089.67	0	4	0
hsa-miR-3146	hsa-miR-3146	3	18	10	10.3333	279	23	16	106	867	116	53	345.333	0	0	11	3.66667	0	7	0	2.33333	0	0	0	0	0	1	0	0.333333	1	0	0	0.333333	0	0	0	0	0	0	0	0	1240	596	1969	794	1268.33	1	2	0
hsa-miR-3147	hsa-miR-3147	23	42	24	29.6667	2007	51	26	694.667	2062	183	69	771.333	0	37	14	17	5	3	0	2.66667	1	0	0	0.333333	0	7	0	2.33333	0	1	0	0.333333	7	0	0	2.33333	0	0	0	0	65	31	81	47	59	1	5	0
hsa-miR-3148	hsa-miR-3148	10	34	9	17.6667	260	48	22	110	471	64	50	195	0	11	11	7.33333	4	5	1	3.33333	0	0	1	0.333333	0	9	1	3.33333	2	0	0	0.666667	3	0	0	1	0	0	0	0	96	64	120	45	93.3333	0	0	0
hsa-miR-3149	hsa-miR-3149	2	3	1	2	214	13	7	78	196	37	21	84.6667	0	6	4	3.33333	0	1	0	0.333333	0	0	0	0	1	5	1	2.33333	0	0	0	0	0	0	1	0.333333	0	0	0	0	127	78	203	78	136	0	1	0
hsa-miR-3150a-3p	hsa-miR-3150a-3p	4	39	12	18.3333	1648	50	21	573	2473	275	114	954	0	2	46	16	0	13	0	4.33333	0	1	1	0.666667	0	5	0	1.66667	1	3	3	2.33333	3	1	0	1.33333	0	0	0	0	346	235	769	268	450	1	12	0
hsa-miR-3150a-5p	hsa-miR-3150a-5p	13	55	12	26.6667	1872	74	61	669	3844	592	342	1592.67	0	4	52	18.6667	2	34	4	13.3333	0	0	4	1.33333	2	6	5	4.33333	4	5	11	6.66667	3	2	0	1.66667	0	0	0	0	395	239	888	285	507.333	1	7	0
hsa-miR-3150b-3p	hsa-miR-3150b-3p	12	56	12	26.6667	1839	73	56	656	3910	608	345	1621	0	5	51	18.6667	2	33	4	13	0	0	4	1.33333	2	8	5	5	4	6	10	6.66667	1	1	0	0.666667	0	0	0	0	434	292	1049	347	591.667	1	7	0
hsa-miR-3150b-5p	hsa-miR-3150b-5p	4	36	12	17.3333	1916	54	23	664.333	2400	255	105	920	0	2	44	15.3333	0	13	0	4.33333	0	2	1	1	0	4	0	1.33333	1	2	3	2	4	1	0	1.66667	0	0	0	0	279	171	569	196	339.667	1	12	0
hsa-miR-3151	hsa-miR-3151	12	24	4	13.3333	575	32	13	206.667	930	112	50	364	0	18	23	13.6667	7	5	1	4.33333	0	1	0	0.333333	0	7	0	2.33333	2	1	4	2.33333	0	0	0	0	0	0	0	0	99	55	125	44	93	0	0	0
hsa-miR-3152-3p	hsa-miR-3152-3p	6	5	0	3.66667	795	33	23	283.667	246	38	19	101	0	1	3	1.33333	0	0	0	0	0	0	0	0	0	9	1	3.33333	0	0	2	0.666667	1	2	0	1	0	0	0	0	139	70	189	66	132.667	0	7	0
hsa-miR-3152-5p	hsa-miR-3152-5p	6	14	5	8.33333	263	32	26	107	283	51	26	120	0	0	5	1.66667	0	0	1	0.333333	0	0	0	0	0	5	1	2	1	1	0	0.666667	1	0	0	0.333333	0	0	0	0	680	364	752	277	598.667	0	2	0
hsa-miR-3153	hsa-miR-3153	522	619	416	519	1538	354	130	674	489	105	85	226.333	0	32	44	25.3333	5	2	0	2.33333	0	0	0	0	0	19	2	7	2	0	2	1.33333	7	2	0	3	0	0	0	0	957	712	2410	1136	1359.67	0	26	0
hsa-miR-3154	hsa-miR-3154	7	31	12	16.6667	4522	96	42	1553.33	1221	181	94	498.667	0	2	10	4	2	2	2	2	0	0	0	0	0	8	2	3.33333	1	0	1	0.666667	3	3	0	2	0	0	0	0	879	606	1188	333	891	2	23	0
hsa-miR-3155a	hsa-miR-3155a	154	417	204	258.333	1575	407	201	727.667	9774	2700	1357	4610.33	1	19	21	13.6667	72	49	1	40.6667	0	7	3	3.33333	0	2	1	1	0	1	1	0.666667	3	3	0	2	0	0	0	0	1593	883	1571	541	1349	5	6	1
hsa-miR-3155b	hsa-miR-3155b	4	23	3	10	1182	54	19	418.333	9639	2595	1261	4498.33	1	19	20	13.3333	72	49	0	40.3333	0	7	3	3.33333	0	2	0	0.666667	0	1	1	0.666667	3	3	0	2	0	0	0	0	1567	874	1535	529	1325.33	5	3	1
hsa-miR-3156-3p	hsa-miR-3156-3p	22	47	28	32.3333	1606	75	48	576.333	1197	168	86	483.667	0	25	31	18.6667	4	4	0	2.66667	0	0	0	0	0	5	1	2	1	1	1	1	0	0	0	0	0	0	0	0	345	212	556	197	371	0	8	0
hsa-miR-3156-5p	hsa-miR-3156-5p	20	41	26	29	2009	75	43	709	1259	177	90	508.667	0	23	32	18.3333	4	5	0	3	0	0	0	0	0	5	1	2	1	1	1	1	0	0	0	0	0	0	0	0	315	190	523	185	342.667	0	7	1
hsa-miR-3157-3p	hsa-miR-3157-3p	6	4	8	6	528	32	15	191.667	185	30	17	77.3333	1	1	58	20	0	0	0	0	0	0	0	0	1	6	0	2.33333	0	2	1	1	0	0	0	0	0	0	0	0	76	38	120	34	78	0	0	0
hsa-miR-3157-5p	hsa-miR-3157-5p	5	23	6	11.3333	1050	57	25	377.333	355	57	28	146.667	0	0	5	1.66667	2	0	0	0.666667	0	0	0	0	1	8	1	3.33333	1	0	0	0.333333	0	0	0	0	0	0	0	0	206	172	448	201	275.333	0	1	0
hsa-miR-3158-3p	hsa-miR-3158-3p	5	24	13	14	2012	52	36	700	506	87	41	211.333	0	1	3	1.33333	0	0	0	0	0	0	0	0	0	3	0	1	0	0	0	0	1	1	0	0.666667	0	0	0	0	77	61	80	45	72.6667	0	12	0
hsa-miR-3158-5p	hsa-miR-3158-5p	5	23	13	13.6667	2344	55	30	809.667	486	77	42	201.667	0	1	1	0.666667	0	0	0	0	0	0	0	0	0	3	0	1	0	0	0	0	1	1	0	0.666667	0	0	0	0	65	51	67	39	61	0	12	0
hsa-miR-3159	hsa-miR-3159	8	29	11	16	1421	93	60	524.667	466	97	47	203.333	0	1	3	1.33333	0	7	1	2.66667	0	0	0	0	0	2	0	0.666667	1	0	1	0.666667	0	0	0	0	0	0	0	0	183	125	282	122	196.667	0	7	0
hsa-miR-31-5p	hsa-miR-31-5p	4	17	2	7.66667	1245	263	189	565.667	308	33	12	117.667	0	3	9	4	0	0	1	0.333333	0	0	0	0	0	2	0	0.666667	1	2	1	1.33333	0	1	0	0.333333	0	0	0	0	633	365	748	280	582	0	5	0
hsa-miR-3160-3p	hsa-miR-3160-3p	6	10	2	6	1018	42	23	361	140	45	23	69.3333	0	2	8	3.33333	1	2	1	1.33333	1	1	1	1	1	4	0	1.66667	0	0	1	0.333333	0	0	0	0	0	0	0	0	177	111	276	83	188	0	0	0
hsa-miR-3160-5p	hsa-miR-3160-5p	7	15	14	12	1349	42	30	473.667	182	53	26	87	0	2	7	3	1	0	1	0.666667	1	1	1	1	1	2	0	1	0	0	1	0.333333	0	0	0	0	0	0	0	0	170	114	281	89	188.333	0	2	0
hsa-miR-3161	hsa-miR-3161	8	33	13	18	413	74	54	180.333	433	115	63	203.667	0	1	1	0.666667	0	1	0	0.333333	0	0	0	0	0	1	0	0.333333	0	2	0	0.666667	0	1	0	0.333333	0	0	0	0	195	134	185	75	171.333	0	3	0
hsa-miR-3162-3p	hsa-miR-3162-3p	12	40	11	21	1984	51	14	683	507	62	26	198.333	0	30	32	20.6667	4	3	0	2.33333	0	0	0	0	2	2	1	1.66667	0	1	1	0.666667	2	0	0	0.666667	0	0	0	0	38	24	105	43	55.6667	4	25	7
hsa-miR-3162-5p	hsa-miR-3162-5p	9	40	14	21	2426	56	27	836.333	896	106	36	346	1	77	52	43.3333	1	7	1	3	0	0	0	0	1	7	4	4	4	2	3	3	4	1	0	1.66667	0	0	0	0	276	194	444	168	304.667	0	3	1
hsa-miR-3163	hsa-miR-3163	4	11	4	6.33333	661	27	11	233	295	61	49	135	0	7	12	6.33333	1	0	0	0.333333	0	1	0	0.333333	0	7	0	2.33333	1	0	0	0.333333	0	0	0	0	0	0	0	0	65	50	108	44	74.3333	0	7	0
hsa-miR-3164	hsa-miR-3164	10	33	18	20.3333	802	57	33	297.333	230	37	16	94.3333	0	4	11	5	6	3	0	3	0	0	2	0.666667	0	5	0	1.66667	1	1	1	1	0	0	0	0	0	0	0	0	450	265	532	180	415.667	0	0	0
hsa-miR-3165	hsa-miR-3165	52	108	55	71.6667	729	40	26	265	158	24	8	63.3333	0	5	8	4.33333	1	4	0	1.66667	0	0	0	0	0	12	0	4	1	0	1	0.666667	4	0	0	1.33333	0	0	0	0	315	160	505	188	326.667	0	1	0
hsa-miR-3166	hsa-miR-3166	7	16	6	9.66667	730	109	49	296	319	49	18	128.667	0	25	31	18.6667	127	116	0	81	5	31	14	16.6667	1	4	0	1.66667	2	0	0	0.666667	0	1	1	0.666667	0	0	0	0	53	28	87	27	56	0	4	1
hsa-miR-3167	hsa-miR-3167	3	22	5	10	450	43	32	175	650	105	89	281.333	0	0	2	0.666667	1	3	1	1.66667	0	0	0	0	0	2	0	0.666667	0	0	0	0	1	1	0	0.666667	0	0	0	0	304	166	576	179	348.667	1	0	0
hsa-miR-3168	hsa-miR-3168	2019	4452	1497	2656	4511	8551	3185	5415.67	5220	5577	2102	4299.67	1259	3329	2558	2382	10960	12661	592	8071	257	1963	1820	1346.67	295	872	297	488	543	438	604	528.333	11	41	57	36.3333	0	0	0	0	229	625	372	92	408.667	432	156	212
hsa-miR-3169	hsa-miR-3169	498	896	391	595	1323	1729	595	1215.67	974	838	354	722	10	581	342	311	75	276	12	121	1	25	28	18	7	13	10	10	24	23	20	22.3333	2	0	0	0.666667	0	0	0	0	125	97	169	68	130.333	2	3	2
hsa-miR-3170	hsa-miR-3170	5	26	3	11.3333	752	41	31	274.667	1138	176	70	461.333	0	5	7	4	5	5	1	3.66667	1	0	0	0.333333	1	7	0	2.66667	1	0	1	0.666667	1	0	0	0.333333	0	0	0	0	113	87	147	82	115.667	0	5	0
hsa-miR-3171	hsa-miR-3171	28	116	51	65	399	125	47	190.333	861	167	87	371.667	0	0	3	1	0	3	0	1	1	0	0	0.333333	0	3	0	1	0	2	0	0.666667	1	0	0	0.333333	0	0	0	0	181	120	286	115	195.667	0	2	0
hsa-miR-3173-3p	hsa-miR-3173-3p	10	36	14	20	781	93	70	314.667	629	178	55	287.333	0	3	4	2.33333	0	1	0	0.333333	0	0	0	0	0	4	2	2	2	0	0	0.666667	0	0	0	0	0	0	0	0	38	22	31	10	30.3333	1	2	0
hsa-miR-3173-5p	hsa-miR-3173-5p	3	24	3	10	1019	45	26	363.333	994	226	91	437	0	1	7	2.66667	0	0	1	0.333333	0	0	0	0	0	5	1	2	3	0	0	1	0	0	0	0	0	0	0	0	431	244	746	224	473.667	1	0	1
hsa-miR-3174	hsa-miR-3174	6	11	6	7.66667	687	28	14	243	261	31	19	103.667	0	0	5	1.66667	4	0	0	1.33333	0	1	0	0.333333	0	4	0	1.33333	0	0	1	0.333333	0	0	0	0	0	0	0	0	216	164	234	90	204.667	0	1	0
hsa-miR-3175	hsa-miR-3175	34	66	59	53	1782	74	41	632.333	686	84	36	268.667	2	4534	2367	2301	208	86	6	100	0	1	1	0.666667	11	25	14	16.6667	38	30	32	33.3333	4	4	0	2.66667	0	0	0	0	185	126	200	71	170.333	0	7	2
hsa-miR-3176	hsa-miR-3176	8	22	10	13.3333	12194	160	76	4143.33	731	176	75	327.333	0	23	16	13	76	67	0	47.6667	1	4	1	2	3	10	4	5.66667	4	4	8	5.33333	2	1	0	1	0	0	0	0	45	23	66	16	44.6667	0	2	0
hsa-miR-3177-3p	hsa-miR-3177-3p	58	123	60	80.3333	710	80	33	274.333	4017	613	213	1614.33	2	56	32	30	7	0	0	2.33333	0	1	0	0.333333	0	7	0	2.33333	2	1	1	1.33333	2	2	0	1.33333	0	0	0	0	738	421	1352	534	837	0	1	0
hsa-miR-3177-5p	hsa-miR-3177-5p	32079	37219	26961	32086.3	43654	13981	2698	20111	793	152	46	330.333	19	25	30	24.6667	1	3	5	3	0	0	0	0	7	16	12	11.6667	27	18	22	22.3333	1	0	0	0.333333	0	0	0	0	88	52	112	37	84	0	6	1
hsa-miR-3178	hsa-miR-3178	14	95	11	40	900	58	34	330.667	2167	483	184	944.667	0	16	46	20.6667	1	0	1	0.666667	0	0	0	0	0	14	2	5.33333	3	0	5	2.66667	14	8	0	7.33333	0	0	0	0	251	120	645	192	338.667	1	13	3
hsa-miR-3179	hsa-miR-3179	17	42	8	22.3333	3284	62	37	1127.67	319	43	18	126.667	0	4	14	6	2	6	0	2.66667	0	0	0	0	1	5	1	2.33333	0	0	2	0.666667	3	0	0	1	0	0	0	0	164	90	184	94	146	2	5	1
hsa-miR-3180	hsa-miR-3180	19	44	16	26.3333	838	83	41	320.667	1456	326	143	641.667	0	10	19	9.66667	2	3	1	2	0	0	0	0	0	1	0	0.333333	0	1	0	0.333333	4	1	0	1.66667	0	0	0	0	174	94	366	124	211.333	1	10	0
hsa-miR-3180-3p	hsa-miR-3180-3p	23	54	19	32	996	91	46	377.667	1566	343	155	688	0	11	22	11	2	4	2	2.66667	0	0	0	0	1	15	3	6.33333	1	3	4	2.66667	5	1	0	2	0	1	0	0.333333	458	247	933	278	546	1	11	0
hsa-miR-3180-5p	hsa-miR-3180-5p	137	252	134	174.333	1724	151	99	658	1199	229	116	514.667	0	24	49	24.3333	2	9	2	4.33333	0	0	0	0	2	18	2	7.33333	5	3	4	4	10	1	0	3.66667	0	1	0	0.333333	360	221	759	214	446.667	1	24	1
hsa-miR-3181	hsa-miR-3181	21	103	36	53.3333	1164	102	52	439.333	957	151	78	395.333	0	24	21	15	47	40	1	29.3333	0	1	3	1.33333	2	2	1	1.66667	3	0	2	1.66667	11	1	0	4	0	0	0	0	123	62	155	71	113.333	1	18	0
hsa-miR-3182	hsa-miR-3182	2	7	6	5	255	39	38	110.667	2197	355	86	879.333	0	2	6	2.66667	3	4	0	2.33333	0	0	1	0.333333	1	0	1	0.666667	1	1	0	0.666667	0	1	0	0.333333	0	0	0	0	984	578	1200	433	920.667	0	3	0
hsa-miR-3183	hsa-miR-3183	28	80	29	45.6667	1813	168	66	682.333	1089	220	114	474.333	0	1	38	13	1	2	0	1	0	2	0	0.666667	0	15	0	5	1	2	3	2	4	0	0	1.33333	0	0	0	0	857	544	1332	459	911	1	5	0
hsa-miR-3184-3p	hsa-miR-3184-3p	26	40	62	42.6667	1962	109	78	716.333	336	53	29	139.333	3	2	14	6.33333	10	44	2	18.6667	0	0	0	0	11	93	13	39	5	0	6	3.66667	10	6	3	6.33333	0	0	0	0	140	76	223	82	146.333	1	19	3
hsa-miR-3184-5p	hsa-miR-3184-5p	25	98	27	50	1698	148	77	641	430	127	59	205.333	1	110	71	60.6667	43	60	0	34.3333	1	3	3	2.33333	0	4	2	2	0	0	0	0	3	1	0	1.33333	0	0	0	0	218	162	314	138	231.333	2	6	1
hsa-miR-3185	hsa-miR-3185	22	105	28	51.6667	1579	157	92	609.333	398	132	69	199.667	2	152	227	127	56	55	1	37.3333	1	6	5	4	0	34	4	12.6667	2	1	4	2.33333	42	12	0	18	0	0	0	0	142	76	237	101	151.667	5	19	2
hsa-miR-3186-3p	hsa-miR-3186-3p	9	29	20	19.3333	1333	50	40	474.333	789	102	42	311	0	17	16	11	0	1	0	0.333333	1	0	0	0.333333	1	2	1	1.33333	1	1	1	1	1	1	0	0.666667	0	0	0	0	63	41	105	40	69.6667	0	4	0
hsa-miR-3186-5p	hsa-miR-3186-5p	83	158	83	108	482	80	49	203.667	259	62	38	119.667	0	6	5	3.66667	4	0	0	1.33333	0	0	0	0	0	2	0	0.666667	2	1	0	1	0	0	0	0	0	0	0	0	322	172	651	226	381.667	1	0	0
hsa-miR-3187-3p	hsa-miR-3187-3p	5	32	6	14.3333	525	44	34	201	598	80	49	242.333	0	2	2	1.33333	0	2	1	1	0	0	0	0	0	5	0	1.66667	2	2	4	2.66667	4	0	0	1.33333	0	0	0	0	82	62	76	36	73.3333	0	4	0
hsa-miR-3187-5p	hsa-miR-3187-5p	47	81	45	57.6667	952	64	38	351.333	380	63	41	161.333	1	15	17	11	3	0	3	2	0	0	0	0	1	9	1	3.66667	4	3	4	3.66667	4	0	0	1.33333	0	0	0	0	55	14	70	13	46.3333	0	11	0
hsa-miR-3188	hsa-miR-3188	3	25	5	11	847	93	82	340.667	5267	1198	553	2339.33	0	0	8	2.66667	0	5	4	3	2	0	0	0.666667	0	2	0	0.666667	2	0	1	1	4	1	0	1.66667	1	0	0	0.333333	3394	2116	3512	1083	3007.33	0	1	0
hsa-miR-3189-3p	hsa-miR-3189-3p	7	13	3	7.66667	1212	51	19	427.333	314	43	27	128	0	4	9	4.33333	5	5	0	3.33333	0	0	0	0	0	14	0	4.66667	0	1	1	0.666667	0	0	0	0	0	0	0	0	92	45	158	47	98.3333	0	5	0
hsa-miR-3189-5p	hsa-miR-3189-5p	8	33	9	16.6667	1141	57	35	411	2866	559	243	1222.67	0	204	105	103	8	1	3	4	1	1	0	0.666667	0	3	1	1.33333	3	1	2	2	0	0	0	0	0	0	0	0	5400	2965	7961	2582	5442	0	3	0
hsa-miR-3190-3p	hsa-miR-3190-3p	31	98	48	59	1545	93	48	562	651	127	57	278.333	0	6	13	6.33333	6	12	1	6.33333	0	1	0	0.333333	1	11	2	4.66667	1	1	1	1	2	2	0	1.33333	0	0	0	0	416	265	447	145	376	0	9	1
hsa-miR-3190-5p	hsa-miR-3190-5p	52	60	42	51.3333	1002	56	18	358.667	499	64	19	194	0	41	212	84.3333	3	6	1	3.33333	0	0	0	0	2	5	1	2.66667	3	2	0	1.66667	2	0	0	0.666667	0	0	0	0	47	29	100	41	58.6667	0	6	0
hsa-miR-3191-3p	hsa-miR-3191-3p	52	63	43	52.6667	1113	61	19	397.667	521	69	24	204.667	0	41	212	84.3333	3	6	2	3.66667	0	0	0	0	2	6	1	3	3	2	0	1.66667	5	1	0	2	0	0	0	0	53	32	103	43	62.6667	0	6	0
hsa-miR-3191-5p	hsa-miR-3191-5p	29	90	46	55	1519	87	44	550	641	123	58	274	0	5	10	5	2	7	1	3.33333	0	0	0	0	1	11	2	4.66667	1	1	2	1.33333	3	3	0	2	0	0	0	0	410	264	436	141	370	0	12	1
hsa-miR-3192	hsa-miR-3192	5	27	13	15	2121	69	15	735	2073	212	85	790	0	46	54	33.3333	0	0	1	0.333333	0	0	0	0	2	3	1	2	0	0	2	0.666667	5	0	0	1.66667	0	0	0	0	120	86	147	56	117.667	0	6	1
hsa-miR-3193	hsa-miR-3193	0	28	8	12	800	51	38	296.333	679	119	48	282	0	9	2	3.66667	2	4	0	2	0	1	1	0.666667	0	2	2	1.33333	1	2	1	1.33333	1	1	1	1	0	0	0	0	555	315	664	219	511.333	1	3	0
hsa-miR-3194-3p	hsa-miR-3194-3p	4	13	4	7	1036	42	25	367.667	465	63	24	184	1	1	2	1.33333	0	0	0	0	0	0	0	0	0	6	0	2	1	0	0	0.333333	2	0	0	0.666667	0	0	0	0	120	85	119	45	108	0	0	0
hsa-miR-3194-5p	hsa-miR-3194-5p	9	29	10	16	1225	47	27	433	2910	618	438	1322	2	0	8	3.33333	1	1	1	1	0	0	0	0	0	16	3	6.33333	1	0	0	0.333333	1	1	0	0.666667	0	0	0	0	523	279	564	197	455.333	0	3	0
hsa-miR-3195	hsa-miR-3195	23	90	32	48.3333	961	58	25	348	9027	1521	829	3792.33	0	48	17	21.6667	0	1	0	0.333333	0	0	0	0	0	17	1	6	3	4	2	3	8	5	0	4.33333	0	0	0	0	101	60	163	48	108	0	26	0
hsa-miR-3196	hsa-miR-3196	5	78	14	32.3333	1203	51	18	424	620	80	56	252	0	1	7	2.66667	0	0	1	0.333333	0	0	0	0	0	12	0	4	1	2	1	1.33333	9	3	0	4	0	0	0	0	82	44	74	56	66.6667	1	15	0
hsa-miR-3197	hsa-miR-3197	112	249	153	171.333	1039	242	120	467	1881	469	421	923.667	0	0	14	4.66667	3	1	1	1.66667	0	0	0	0	0	7	0	2.33333	0	0	6	2	7	6	0	4.33333	0	0	0	0	4516	3375	3000	905	3630.33	0	10	0
hsa-miR-3198	hsa-miR-3198	14	120	44	59.3333	956	136	39	377	1258	232	129	539.667	0	72	64	45.3333	24	21	0	15	3	0	2	1.66667	0	6	0	2	1	0	2	1	1	1	0	0.666667	0	0	0	0	762	555	1045	347	787.333	0	1	0
hsa-miR-3199	hsa-miR-3199	7	24	15	15.3333	1901	84	36	673.667	508	119	49	225.333	0	1	32	11	0	3	0	1	0	0	0	0	1	1	0	0.666667	0	0	0	0	0	0	0	0	0	0	0	0	118	75	143	48	112	0	3	0
hsa-miR-3200-3p	hsa-miR-3200-3p	31	62	35	42.6667	416	51	37	168	1853	275	107	745	0	16	43	19.6667	2	4	0	2	0	0	0	0	0	4	1	1.66667	1	1	0	0.666667	1	0	0	0.333333	0	0	0	0	2822	1836	3217	1101	2625	0	2	0
hsa-miR-3200-5p	hsa-miR-3200-5p	5	20	8	11	825	29	32	295.333	335	39	28	134	0	32	33	21.6667	1	2	1	1.33333	0	0	0	0	0	3	2	1.66667	1	1	1	1	1	2	0	1	0	0	0	0	138	93	200	108	143.667	0	3	0
hsa-miR-3201	hsa-miR-3201	1	7	0	2.66667	74	7	4	28.3333	36	7	7	16.6667	0	0	1	0.333333	0	0	0	0	0	0	0	0	0	0	1	0.333333	0	0	0	0	0	0	0	0	0	0	0	0	105	51	149	68	101.667	0	0	0
hsa-miR-3202	hsa-miR-3202	6	53	28	29	1723	59	22	601.333	193	32	19	81.3333	1	63	51	38.3333	4	4	0	2.66667	0	0	0	0	1	5	1	2.33333	0	1	1	0.666667	2	0	0	0.666667	0	0	0	0	111	57	122	44	96.6667	0	9	1
hsa-miR-320a	hsa-miR-320a	10	13	21	14.6667	1211	42	26	426.333	2054	214	84	784	0	3	9	4	3	0	7	3.33333	0	0	0	0	1	6	3	3.33333	0	1	0	0.333333	2	0	0	0.666667	0	0	0	0	82	55	169	74	102	0	13	1
hsa-miR-320b	hsa-miR-320b	12	11	20	14.3333	1175	44	28	415.667	2041	211	81	777.667	0	4	7	3.66667	1	3	7	3.66667	0	1	0	0.333333	1	6	3	3.33333	0	1	0	0.333333	2	0	0	0.666667	0	0	0	0	51	36	84	31	57	0	7	1
hsa-miR-320c	hsa-miR-320c	9	9	19	12.3333	1619	51	28	566	2037	208	83	776	0	3	7	3.33333	1	3	7	3.66667	0	0	0	0	1	12	3	5.33333	0	1	0	0.333333	2	0	0	0.666667	0	0	0	0	44	37	90	30	57	0	7	1
hsa-miR-320d	hsa-miR-320d	9	7	17	11	934	32	20	328.667	2008	203	79	763.333	0	3	7	3.33333	1	0	7	2.66667	0	0	0	0	1	6	3	3.33333	0	1	0	0.333333	2	0	0	0.666667	0	0	0	0	35	31	86	21	50.6667	0	7	1
hsa-miR-320e	hsa-miR-320e	8	6	9	7.66667	874	18	9	300.333	1779	156	63	666	0	3	4	2.33333	0	0	1	0.333333	0	0	0	0	2	6	1	3	0	1	0	0.333333	1	0	0	0.333333	0	0	0	0	16	20	52	14	29.3333	0	1	0
hsa-miR-323a-3p	hsa-miR-323a-3p	167	229	110	168.667	756	133	50	313	494	79	33	202	2	4	12	6	0	1	0	0.333333	0	0	1	0.333333	0	11	4	5	2	0	1	1	18	2	0	6.66667	0	0	0	0	260	168	418	132	282	0	7	0
hsa-miR-323a-5p	hsa-miR-323a-5p	437	496	306	413	1859	261	97	739	4186	683	450	1773	5	133	92	76.6667	7	7	4	6	0	0	0	0	10	34	23	22.3333	58	50	67	58.3333	5	1	0	2	0	0	0	0	130	86	146	106	120.667	0	22	1
hsa-miR-323b-3p	hsa-miR-323b-3p	40	64	35	46.3333	704	68	43	271.667	798	133	72	334.333	2	3	25	10	0	3	1	1.33333	0	0	5	1.66667	1	10	4	5	1	0	1	0.666667	18	2	0	6.66667	0	0	0	0	374	220	552	224	382	0	7	1
hsa-miR-323b-5p	hsa-miR-323b-5p	25	56	28	36.3333	893	67	46	335.333	2397	223	97	905.667	2	344	159	168.333	20	6	8	11.3333	0	0	1	0.333333	16	23	15	18	25	26	35	28.6667	0	1	0	0.333333	0	0	0	0	180	134	272	94	195.333	1	1	0
hsa-miR-32-3p	hsa-miR-32-3p	4	3	1	2.66667	241	33	27	100.333	154	15	7	58.6667	0	0	3	1	0	0	2	0.666667	0	0	0	0	1	1	0	0.666667	0	0	0	0	0	0	1	0.333333	0	0	0	0	193	111	420	129	241.333	0	1	0
hsa-miR-324-3p	hsa-miR-324-3p	5	54	3	20.6667	1184	55	27	422	4190	587	313	1696.67	0	280	161	147	17	5	4	8.66667	0	0	1	0.333333	1	3	0	1.33333	4	2	3	3	10	1	1	4	0	0	0	0	18757	11140	23157	7340	17684.7	0	7	0
hsa-miR-324-5p	hsa-miR-324-5p	9	16	4	9.66667	1024	35	11	356.667	319	35	19	124.333	0	40	16	18.6667	3	2	0	1.66667	0	0	0	0	0	1	0	0.333333	0	0	0	0	0	0	0	0	0	0	0	0	848	545	629	237	674	1	3	0
hsa-miR-325	hsa-miR-325	4	24	3	10.3333	841	81	54	325.333	271	42	22	111.667	0	0	15	5	4	1	0	1.66667	0	2	0	0.666667	1	1	1	1	2	0	2	1.33333	0	0	0	0	0	0	0	0	335	192	449	134	325.333	0	5	0
hsa-miR-32-5p	hsa-miR-32-5p	131	180	80	130.333	242	105	37	128	135	12	14	53.6667	0	33	34	22.3333	3	2	2	2.33333	0	0	0	0	0	2	1	1	0	3	5	2.66667	2	0	0	0.666667	0	0	1	0.333333	969	463	1330	621	920.667	0	0	1
hsa-miR-326	hsa-miR-326	14	62	35	37	2373	108	46	842.333	401	85	54	180	0	2	11	4.33333	1	3	0	1.33333	0	1	0	0.333333	0	12	0	4	1	3	2	2	5	4	0	3	1	0	0	0.333333	81	43	100	45	74.6667	1	2	0
hsa-miR-328	hsa-miR-328	15	64	36	38.3333	2943	103	43	1029.67	661	124	66	283.667	0	7	9	5.33333	3	4	0	2.33333	1	2	1	1.33333	0	3	0	1	0	0	1	0.333333	3	0	0	1	0	0	0	0	131	115	206	73	150.667	0	12	0
hsa-miR-329	hsa-miR-329	7	22	8	12.3333	1184	257	166	535.667	348	44	20	137.333	0	81	60	47	8	3	1	4	0	0	0	0	0	5	0	1.66667	1	1	0	0.666667	0	0	0	0	0	0	0	0	160	93	250	106	167.667	1	2	0
hsa-miR-330-3p	hsa-miR-330-3p	4	47	8	19.6667	938	123	93	384.667	299	41	20	120	2	22	13	12.3333	72	52	0	41.3333	1	8	4	4.33333	2	5	1	2.66667	0	0	0	0	3	1	0	1.33333	0	0	0	0	284	226	343	139	284.333	5	8	2
hsa-miR-330-5p	hsa-miR-330-5p	8	37	13	19.3333	414	69	29	170.667	414	71	55	180	0	1	5	2	2	6	0	2.66667	0	0	2	0.666667	0	5	0	1.66667	0	0	0	0	1	0	0	0.333333	0	0	0	0	240	129	862	298	410.333	0	3	0
hsa-miR-331-3p	hsa-miR-331-3p	4	32	13	16.3333	1028	44	19	363.667	898	157	94	383	0	2	3	1.66667	5	8	0	4.33333	0	0	0	0	3	11	4	6	3	3	8	4.66667	0	0	0	0	0	0	0	0	287	136	231	77	218	0	2	0
hsa-miR-331-5p	hsa-miR-331-5p	10	42	12	21.3333	441	56	35	177.333	722	119	61	300.667	1	48	30	26.3333	55	70	1	42	2	21	10	11	0	15	1	5.33333	0	1	1	0.666667	1	2	0	1	0	0	0	0	100	42	209	65	117	0	4	0
hsa-miR-335-3p	hsa-miR-335-3p	6	15	5	8.66667	210	33	23	88.6667	145	24	13	60.6667	1	3	4	2.66667	2	1	0	1	0	0	0	0	0	3	0	1	1	0	0	0.333333	0	1	0	0.333333	0	0	0	0	131	62	239	74	144	0	2	0
hsa-miR-335-5p	hsa-miR-335-5p	2	14	2	6	244	62	45	117	110	26	6	47.3333	0	1	2	1	0	1	0	0.333333	0	0	0	0	0	2	0	0.666667	1	0	1	0.666667	0	0	0	0	0	0	0	0	256	126	341	119	241	0	0	0
hsa-miR-337-3p	hsa-miR-337-3p	2	13	4	6.33333	166	20	8	64.6667	296	53	24	124.333	0	0	6	2	0	0	0	0	0	0	0	0	1	1	1	1	2	1	0	1	0	0	0	0	0	0	0	0	155	88	263	86	168.667	0	3	0
hsa-miR-337-5p	hsa-miR-337-5p	22	41	19	27.3333	514	58	25	199	981	157	65	401	0	1	3	1.33333	0	2	0	0.666667	0	0	0	0	0	1	1	0.666667	2	0	0	0.666667	1	1	0	0.666667	0	0	0	0	169	117	192	85	159.333	0	2	0
hsa-miR-338-3p	hsa-miR-338-3p	1	15	2	6	545	33	38	205.333	220	32	15	89	0	0	3	1	0	1	1	0.666667	0	0	0	0	1	1	0	0.666667	0	1	0	0.333333	0	0	0	0	0	0	0	0	376	236	492	176	368	0	0	0
hsa-miR-338-5p	hsa-miR-338-5p	3	30	1	11.3333	607	29	27	221	1501	301	210	670.667	1	4	7	4	1	1	0	0.666667	0	0	0	0	0	2	0	0.666667	3	0	2	1.66667	8	0	0	2.66667	0	0	0	0	479	252	510	155	413.667	1	6	0
hsa-miR-339-3p	hsa-miR-339-3p	14	85	4	34.3333	1876	89	66	677	2202	478	298	992.667	0	6	59	21.6667	3	1	1	1.66667	0	0	0	0	1	37	1	13	2	2	1	1.66667	11	8	0	6.33333	0	0	0	0	149	96	193	68	146	2	15	2
hsa-miR-339-5p	hsa-miR-339-5p	19	55	25	33	923	59	31	337.667	1032	127	81	413.333	0	2	14	5.33333	1	1	2	1.33333	0	0	0	0	1	12	0	4.33333	1	0	2	1	2	1	0	1	0	0	0	0	187	111	342	103	213.333	0	4	0
hsa-miR-33a-3p	hsa-miR-33a-3p	12	38	9	19.6667	428	49	32	169.667	386	77	44	169	0	8	5	4.33333	0	1	0	0.333333	0	2	2	1.33333	0	1	1	0.666667	1	1	0	0.666667	0	0	0	0	0	0	0	0	77	44	162	51	94.3333	0	2	0
hsa-miR-33a-5p	hsa-miR-33a-5p	10	3	5	6	1546	38	25	536.333	439	66	55	186.667	0	0	3	1	4	2	0	2	0	0	0	0	0	1	0	0.333333	1	0	0	0.333333	0	1	0	0.333333	0	0	0	0	150	73	529	216	250.667	0	1	0
hsa-miR-33b-3p	hsa-miR-33b-3p	6	48	9	21	1128	50	27	401.667	293	38	16	115.667	0	3	57	20	1	1	2	1.33333	0	0	1	0.333333	1	28	2	10.3333	2	1	0	1	1	0	0	0.333333	0	0	0	0	118	65	127	43	103.333	0	6	0
hsa-miR-33b-5p	hsa-miR-33b-5p	9	4	3	5.33333	835	28	14	292.333	596	96	78	256.667	1	1	8	3.33333	0	2	0	0.666667	0	0	0	0	0	3	0	1	3	0	2	1.66667	1	0	0	0.333333	0	0	0	0	378	225	332	115	311.667	0	2	0
hsa-miR-340-3p	hsa-miR-340-3p	3	28	3	11.3333	508	28	18	184.667	142	21	7	56.6667	2	24	4	10	11	1	0	4	0	0	0	0	1	4	0	1.66667	1	0	1	0.666667	0	0	0	0	0	0	0	0	209	148	339	101	232	0	1	0
hsa-miR-340-5p	hsa-miR-340-5p	6	9	7	7.33333	414	36	12	154	235	58	49	114	0	3	3	2	0	0	3	1	0	0	0	0	1	1	0	0.666667	0	1	1	0.666667	3	0	0	1	0	0	0	0	109	49	215	62	124.333	0	1	0
hsa-miR-342-3p	hsa-miR-342-3p	10	43	12	21.6667	823	75	65	321	1374	204	75	551	1	4	3	2.66667	3	12	1	5.33333	0	0	0	0	0	7	2	3	1	0	3	1.33333	0	0	0	0	0	0	0	0	991	555	1637	576	1061	0	11	1
hsa-miR-342-5p	hsa-miR-342-5p	5	36	4	15	1197	28	13	412.667	852	159	62	357.667	0	3	5	2.66667	0	0	0	0	0	0	0	0	0	32	0	10.6667	5	1	3	3	17	3	0	6.66667	0	1	0	0.333333	2470	1447	2233	744	2050	0	12	4
hsa-miR-345-3p	hsa-miR-345-3p	579	722	387	562.667	1761	285	107	717.667	989	163	100	417.333	4	572	516	364	47	15	9	23.6667	1	0	0	0.333333	35	40	23	32.6667	85	105	120	103.333	2	1	0	1	0	0	0	0	522	344	812	286	559.333	0	24	0
hsa-miR-345-5p	hsa-miR-345-5p	7	17	2	8.66667	813	44	30	295.667	730	137	69	312	0	0	28	9.33333	1	0	0	0.333333	0	2	1	1	0	2	0	0.666667	1	0	0	0.333333	3	0	0	1	0	0	0	0	263	124	860	292	415.667	0	11	0
hsa-miR-346	hsa-miR-346	6	36	6	16	676	59	44	259.667	531	101	58	230	0	2	5	2.33333	0	1	0	0.333333	0	0	0	0	0	9	0	3	2	1	0	1	1	0	0	0.333333	0	0	0	0	298	167	332	154	265.667	0	5	0
hsa-miR-34a-3p	hsa-miR-34a-3p	2	10	5	5.66667	690	26	16	244	112	18	11	47	0	1	4	1.66667	0	0	0	0	0	0	0	0	0	2	1	1	0	0	0	0	0	0	0	0	0	0	0	0	36	32	65	24	44.3333	0	2	0
hsa-miR-34a-5p	hsa-miR-34a-5p	2	16	7	8.33333	1463	61	41	521.667	1773	142	51	655.333	0	1	4	1.66667	1	3	0	1.33333	0	0	0	0	2	0	1	1	3	2	2	2.33333	3	1	0	1.33333	0	0	0	0	152	91	213	57	152	1	4	0
hsa-miR-34b-3p	hsa-miR-34b-3p	3	17	5	8.33333	827	26	13	288.667	256	48	25	109.667	0	9	12	7	2	1	0	1	1	0	0	0.333333	1	6	0	2.33333	1	0	1	0.666667	1	0	0	0.333333	0	0	0	0	152	80	156	67	129.333	0	1	0
hsa-miR-34b-5p	hsa-miR-34b-5p	4	21	8	11	777	62	40	293	148	24	13	61.6667	0	0	15	5	0	0	0	0	0	0	0	0	0	2	1	1	0	0	0	0	0	1	0	0.333333	0	0	0	0	86	41	167	46	98	0	1	0
hsa-miR-34c-3p	hsa-miR-34c-3p	2	31	7	13.3333	565	28	16	203	383	46	28	152.333	0	1	6	2.33333	0	2	0	0.666667	0	0	0	0	1	2	1	1.33333	1	2	2	1.66667	4	3	0	2.33333	0	0	0	0	531	331	616	178	492.667	1	33	3
hsa-miR-34c-5p	hsa-miR-34c-5p	3	19	10	10.6667	670	52	41	254.333	202	31	21	84.6667	0	0	57	19	0	1	1	0.666667	0	1	1	0.666667	1	1	0	0.666667	0	0	0	0	2	3	0	1.66667	1	0	0	0.333333	225	130	369	126	241.333	1	1	0
hsa-miR-3529-3p	hsa-miR-3529-3p	7	17	4	9.33333	450	38	25	171	103	22	11	45.3333	0	3	49	17.3333	1	5	2	2.66667	0	0	0	0	0	1	0	0.333333	1	0	0	0.333333	3	0	0	1	0	0	0	0	456	254	676	182	462	0	0	0
hsa-miR-3529-5p	hsa-miR-3529-5p	6	26	9	13.6667	732	69	31	277.333	960	173	90	407.667	1	3	164	56	2	11	0	4.33333	1	1	2	1.33333	0	2	0	0.666667	0	1	4	1.66667	2	0	0	0.666667	0	0	0	0	1047	683	1479	398	1069.67	1	2	0
hsa-miR-3591-3p	hsa-miR-3591-3p	36	53	36	41.6667	815	208	165	396	148	24	5	59	0	23	31	18	4	1	0	1.66667	0	0	0	0	0	6	0	2	0	0	0	0	3	0	0	1	0	0	0	0	94	69	110	64	91	0	2	1
hsa-miR-3591-5p	hsa-miR-3591-5p	0	8	6	4.66667	521	93	53	222.333	287	31	15	111	0	5	11	5.33333	1	5	0	2	1	0	1	0.666667	1	1	1	1	0	0	0	0	0	0	0	0	0	0	0	0	105	56	166	56	109	0	0	1
hsa-miR-3605-3p	hsa-miR-3605-3p	28	62	32	40.6667	665	103	88	285.333	490	67	45	200.667	0	18	11	9.66667	0	1	0	0.333333	0	0	0	0	0	6	0	2	0	0	0	0	2	0	0	0.666667	0	0	0	0	63	40	95	30	66	1	1	1
hsa-miR-3605-5p	hsa-miR-3605-5p	3	31	16	16.6667	2428	61	41	843.333	791	200	56	349	0	2	2	1.33333	1	0	0	0.333333	0	0	0	0	1	29	0	10	1	0	1	0.666667	2	0	0	0.666667	0	0	0	0	194	74	230	84	166	0	2	0
hsa-miR-3606-3p	hsa-miR-3606-3p	4	16	6	8.66667	160	28	18	68.6667	62	11	11	28	0	10	9	6.33333	1	5	1	2.33333	0	0	0	0	1	2	1	1.33333	1	0	2	1	1	0	0	0.333333	0	0	0	0	109	69	132	50	103.333	0	1	0
hsa-miR-3606-5p	hsa-miR-3606-5p	0	6	3	3	317	30	20	122.333	67	12	7	28.6667	0	4	10	4.66667	0	2	0	0.666667	0	0	0	0	0	0	0	0	0	0	0	0	0	0	0	0	0	0	0	0	244	128	267	86	213	0	3	0
hsa-miR-3607-3p	hsa-miR-3607-3p	7	20	10	12.3333	779	30	21	276.667	667	117	25	269.667	0	0	9	3	0	6	0	2	0	0	0	0	0	0	0	0	1	1	0	0.666667	0	0	0	0	0	0	0	0	111	89	251	73	150.333	0	6	0
hsa-miR-3607-5p	hsa-miR-3607-5p	2	8	2	4	189	15	16	73.3333	110	15	10	45	0	0	3	1	1	1	0	0.666667	0	0	0	0	1	2	1	1.33333	1	1	2	1.33333	0	0	0	0	0	0	0	0	127	83	101	47	103.667	0	0	0
hsa-miR-3609	hsa-miR-3609	7	17	3	9	349	31	24	134.667	395	74	58	175.667	0	0	12	4	0	1	0	0.333333	0	0	0	0	0	0	0	0	1	1	0	0.666667	0	0	0	0	0	0	0	0	85	38	112	39	78.3333	0	1	1
hsa-miR-3610	hsa-miR-3610	115	277	168	186.667	903	234	118	418.333	1521	382	195	699.333	2	202	223	142.333	130	125	1	85.3333	5	30	17	17.3333	1	9	6	5.33333	8	4	6	6	3	4	5	4	0	0	0	0	141	117	245	65	167.667	20	11	7
hsa-miR-3611	hsa-miR-3611	2	13	4	6.33333	139	16	13	56	82	14	14	36.6667	0	3	3	2	2	8	0	3.33333	0	0	0	0	0	0	0	0	2	0	0	0.666667	1	0	0	0.333333	0	0	0	0	56	27	72	33	51.6667	0	1	0
hsa-miR-3612	hsa-miR-3612	4	13	2	6.33333	396	14	14	141.333	157	22	11	63.3333	0	0	9	3	0	1	1	0.666667	0	0	0	0	0	13	0	4.33333	1	0	0	0.333333	0	0	0	0	0	0	0	0	222	122	458	152	267.333	0	1	0
hsa-miR-3613-3p	hsa-miR-3613-3p	9	32	6	15.6667	1912	37	13	654	1865	170	76	703.667	0	1	15	5.33333	2	1	0	1	0	0	0	0	0	4	1	1.66667	0	0	0	0	22	5	0	9	0	0	0	0	197	93	310	96	200	1	6	1
hsa-miR-3613-5p	hsa-miR-3613-5p	8	21	3	10.6667	191	46	33	90	52	7	16	25	0	0	0	0	0	0	0	0	0	0	0	0	0	0	0	0	0	0	0	0	0	0	0	0	0	0	0	0	300	180	429	165	303	1	1	1
hsa-miR-361-3p	hsa-miR-361-3p	5	30	3	12.6667	657	39	35	243.667	1029	178	101	436	0	5	22	9	2	3	2	2.33333	0	1	0	0.333333	1	3	0	1.33333	0	0	0	0	2	1	0	1	0	0	0	0	450	287	513	262	416.667	0	6	0
hsa-miR-3614-3p	hsa-miR-3614-3p	6	18	9	11	551	37	19	202.333	361	62	37	153.333	0	39	41	26.6667	3	2	1	2	0	0	0	0	5	10	4	6.33333	5	5	8	6	2	4	0	2	0	0	0	0	389	221	587	193	399	0	3	1
hsa-miR-3614-5p	hsa-miR-3614-5p	7	17	8	10.6667	645	52	24	240.333	423	80	43	182	0	41	35	25.3333	3	0	0	1	0	0	0	0	1	13	0	4.66667	4	1	1	2	3	1	1	1.66667	0	0	0	0	275	151	619	181	348.333	1	7	0
hsa-miR-3615	hsa-miR-3615	16	116	21	51	1652	85	54	597	3313	548	360	1407	0	3	8	3.66667	13	9	1	7.66667	0	1	1	0.666667	0	14	4	6	2	3	5	3.33333	4	0	0	1.33333	0	0	0	0	472	258	578	203	436	0	11	1
hsa-miR-361-5p	hsa-miR-361-5p	8	16	4	9.33333	1250	57	61	456	799	116	72	329	0	6	13	6.33333	4	3	0	2.33333	2	1	0	1	0	0	0	0	1	1	2	1.33333	0	0	0	0	0	0	0	0	208	122	338	140	222.667	1	3	0
hsa-miR-3616-3p	hsa-miR-3616-3p	6	24	5	11.6667	440	29	14	161	187	25	8	73.3333	0	1	3	1.33333	1	3	0	1.33333	0	0	0	0	0	3	0	1	1	0	0	0.333333	1	0	0	0.333333	0	0	0	0	341	188	486	161	338.333	0	0	1
hsa-miR-3616-5p	hsa-miR-3616-5p	4	5	0	3	498	22	10	176.667	264	47	47	119.333	0	9	21	10	2	0	0	0.666667	0	0	0	0	0	6	1	2.33333	0	0	0	0	1	0	0	0.333333	0	0	0	0	187	80	346	130	204.333	0	1	0
hsa-miR-3617-3p	hsa-miR-3617-3p	7	39	6	17.3333	1388	47	19	484.667	930	227	89	415.333	0	12	10	7.33333	0	0	0	0	0	0	0	0	0	2	1	1	2	2	5	3	96	29	0	41.6667	0	0	0	0	172	116	196	85	161.333	3	81	8
hsa-miR-3617-5p	hsa-miR-3617-5p	2	7	3	4	932	32	11	325	545	76	42	221	0	9	5	4.66667	1	4	0	1.66667	0	0	0	0	1	3	0	1.33333	0	0	0	0	1	0	0	0.333333	0	0	0	0	1542	921	1881	582	1448	0	5	0
hsa-miR-3618	hsa-miR-3618	3	10	6	6.33333	210	28	17	85	168	44	25	79	0	0	4	1.33333	0	0	1	0.333333	0	0	0	0	0	1	0	0.333333	0	0	0	0	0	0	0	0	0	0	0	0	532	299	701	213	510.667	0	0	1
hsa-miR-3619-3p	hsa-miR-3619-3p	15	58	18	30.3333	2083	80	53	738.667	3983	1074	576	1877.67	0	27	31	19.3333	1	4	0	1.66667	0	0	0	0	0	8	2	3.33333	1	2	2	1.66667	4	0	0	1.33333	0	0	0	0	2225	1253	3233	988	2237	1	8	0
hsa-miR-3619-5p	hsa-miR-3619-5p	5	51	3	19.6667	910	49	36	331.667	967	138	103	402.667	0	8	81	29.6667	1	1	1	1	0	0	0	0	0	7	0	2.33333	4	0	1	1.66667	6	1	0	2.33333	0	0	0	0	76	32	60	24	56	0	5	0
hsa-miR-3620-3p	hsa-miR-3620-3p	9	97	9	38.3333	1733	69	46	616	729	93	61	294.333	0	4	18	7.33333	0	0	0	0	0	0	0	0	0	2	0	0.666667	1	1	4	2	17	4	0	7	0	0	0	0	111	82	196	68	129.667	0	16	4
hsa-miR-3620-5p	hsa-miR-3620-5p	14	25	8	15.6667	1336	45	22	467.667	943	161	74	392.667	0	0	0	0	0	2	0	0.666667	0	0	0	0	0	9	0	3	2	2	0	1.33333	6	0	0	2	0	0	0	0	7	0	14	8	7	0	9	2
hsa-miR-3621	hsa-miR-3621	13	74	24	37	1140	60	41	413.667	838	141	57	345.333	0	141	83	74.6667	8	1	1	3.33333	0	0	0	0	1	5	1	2.33333	1	1	1	1	6	1	0	2.33333	0	0	0	0	460	397	1284	641	713.667	1	16	0
hsa-miR-3622a-3p	hsa-miR-3622a-3p	7	35	6	16	1802	48	16	622	430	51	42	174.333	0	2	1	1	1	0	1	0.666667	0	0	0	0	1	21	0	7.33333	2	1	2	1.66667	6	0	0	2	0	0	0	0	100	81	242	67	141	0	3	0
hsa-miR-3622a-5p	hsa-miR-3622a-5p	12	68	18	32.6667	1284	60	33	459	691	81	44	272	0	10	23	11	1	2	2	1.66667	0	0	0	0	0	5	0	1.66667	2	2	6	3.33333	5	0	0	1.66667	0	0	0	0	227	137	268	98	210.667	0	5	1
hsa-miR-3622b-3p	hsa-miR-3622b-3p	11	66	17	31.3333	1075	57	33	388.333	632	76	40	249.333	0	10	22	10.6667	1	2	2	1.66667	0	0	0	0	0	5	0	1.66667	2	2	5	3	5	0	0	1.66667	0	0	0	0	227	135	264	98	208.667	0	5	1
hsa-miR-3622b-5p	hsa-miR-3622b-5p	7	24	6	12.3333	1732	42	14	596	298	39	26	121	0	2	1	1	1	0	1	0.666667	0	0	0	0	1	20	0	7	2	0	2	1.33333	6	0	0	2	0	0	0	0	92	68	231	63	130.333	0	2	0
hsa-miR-362-3p	hsa-miR-362-3p	2	23	6	10.3333	605	34	17	218.667	692	194	59	315	0	2	5	2.33333	0	0	0	0	0	0	0	0	0	3	0	1	2	0	1	1	0	1	1	0.666667	0	0	0	0	341	183	407	141	310.333	0	1	0
hsa-miR-362-5p	hsa-miR-362-5p	180	426	231	279	1240	442	239	640.333	1207	352	181	580	10	131	142	94.3333	13	4	12	9.66667	0	1	1	0.666667	37	44	22	34.3333	56	77	72	68.3333	0	0	0	0	0	0	0	0	1509	723	1872	952	1368	1	3	0
hsa-miR-363-3p	hsa-miR-363-3p	6	12	5	7.66667	549	37	25	203.667	993	150	41	394.667	0	9	24	11	3	5	0	2.66667	0	0	0	0	1	10	0	3.66667	1	0	2	1	1	0	0	0.333333	0	0	0	0	186	142	396	129	241.333	0	1	0
hsa-miR-363-5p	hsa-miR-363-5p	56	81	57	64.6667	386	44	37	155.667	556	98	42	232	0	46	50	32	4	2	2	2.66667	0	0	0	0	1	6	2	3	2	3	7	4	0	1	0	0.333333	0	0	0	0	195	118	300	129	204.333	0	6	0
hsa-miR-3646	hsa-miR-3646	9	8	2	6.33333	771	27	11	269.667	403	97	69	189.667	0	0	10	3.33333	0	1	0	0.333333	0	0	0	0	0	3	0	1	0	0	0	0	1	0	0	0.333333	0	0	0	0	137	90	222	117	149.667	0	2	0
hsa-miR-3648	hsa-miR-3648	15	134	29	59.3333	1116	81	44	413.667	2291	299	103	897.667	0	14	27	13.6667	2	5	1	2.66667	1	0	1	0.666667	1	18	3	7.33333	4	4	6	4.66667	5	1	0	2	0	0	0	0	4415	2251	10339	2759	5668.33	2	11	3
hsa-miR-3649	hsa-miR-3649	20	47	23	30	623	72	49	248	1427	216	65	569.333	0	586	330	305.333	31	17	0	16	0	0	0	0	0	1	0	0.333333	2	0	2	1.33333	1	0	0	0.333333	0	0	0	0	1240	824	1851	554	1305	0	3	0
hsa-miR-3650	hsa-miR-3650	7	26	5	12.6667	319	33	21	124.333	2234	367	102	901	0	5	5	3.33333	4	4	0	2.66667	0	3	0	1	2	0	0	0.666667	0	0	1	0.333333	0	1	0	0.333333	0	0	0	0	82	53	107	29	80.6667	0	1	0
hsa-miR-3651	hsa-miR-3651	11	46	12	23	1072	48	31	383.667	2546	477	186	1069.67	0	131	89	73.3333	18	12	1	10.3333	1	1	0	0.666667	1	31	0	10.6667	4	3	2	3	1	1	0	0.666667	0	0	0	0	4404	2238	10473	2790	5705	1	10	2
hsa-miR-3652	hsa-miR-3652	6	36	8	16.6667	1822	67	38	642.333	444	79	40	187.667	0	115	46	53.6667	9	1	0	3.33333	0	0	0	0	0	12	0	4	1	0	2	1	12	2	0	4.66667	0	0	0	0	260	133	348	135	247	0	7	1
hsa-miR-3653	hsa-miR-3653	6	8	8	7.33333	527	17	8	184	176	24	21	73.6667	0	7	5	4	3	2	1	2	0	0	0	0	0	11	1	4	0	2	0	0.666667	1	1	1	1	0	0	0	0	144	97	220	64	153.667	1	3	2
hsa-miR-3654	hsa-miR-3654	4	14	1	6.33333	419	29	19	155.667	228	45	17	96.6667	0	4	18	7.33333	4	0	0	1.33333	0	0	0	0	0	6	1	2.33333	0	1	0	0.333333	1	0	0	0.333333	0	0	0	0	86	67	162	59	105	0	2	0
hsa-miR-3655	hsa-miR-3655	9	35	3	15.6667	1545	75	56	558.667	431	93	44	189.333	0	0	59	19.6667	0	0	0	0	0	0	0	0	0	11	0	3.66667	1	0	1	0.666667	1	2	0	1	0	0	0	0	340	230	377	159	315.667	0	3	2
hsa-miR-3656	hsa-miR-3656	13	124	20	52.3333	1280	54	41	458.333	705	84	51	280	0	2	17	6.33333	0	0	0	0	0	0	0	0	0	4	0	1.33333	1	0	0	0.333333	13	3	0	5.33333	0	0	0	0	42	43	71	24	52	0	12	1
hsa-miR-3657	hsa-miR-3657	3	4	6	4.33333	398	30	11	146.333	214	26	16	85.3333	0	1	26	9	0	0	1	0.333333	0	0	0	0	1	0	0	0.333333	0	0	0	0	0	1	0	0.333333	0	0	0	0	134	95	181	64	136.667	0	1	0
hsa-miR-3658	hsa-miR-3658	3	8	5	5.33333	519	28	11	186	452	89	48	196.333	0	0	12	4	1	0	0	0.333333	0	0	0	0	0	2	0	0.666667	0	1	0	0.333333	1	0	0	0.333333	0	0	0	0	762	514	951	257	742.333	0	3	0
hsa-miR-3659	hsa-miR-3659	7	24	8	13	834	67	67	322.667	314	52	27	131	0	9	6	5	2	0	2	1.33333	0	1	0	0.333333	1	2	2	1.66667	1	0	0	0.333333	0	0	0	0	0	0	0	0	81	39	169	45	96.3333	0	7	0
hsa-miR-365a-3p	hsa-miR-365a-3p	5	17	4	8.66667	1182	57	21	420	849	278	89	405.333	0	1	1	0.666667	0	1	0	0.333333	0	0	0	0	0	2	0	0.666667	2	0	1	1	1	0	0	0.333333	0	0	0	0	322	175	388	150	295	0	1	0
hsa-miR-365a-5p	hsa-miR-365a-5p	8	25	10	14.3333	1423	64	23	503.333	278	33	29	113.333	0	4	13	5.66667	8	25	0	11	0	1	0	0.333333	0	13	0	4.33333	1	1	0	0.666667	0	0	0	0	0	0	0	0	578	454	655	232	562.333	0	2	0
hsa-miR-365b-3p	hsa-miR-365b-3p	5	17	4	8.66667	1182	57	21	420	849	278	89	405.333	0	1	1	0.666667	0	1	0	0.333333	0	0	0	0	0	2	0	0.666667	2	0	1	1	1	0	0	0.333333	0	0	0	0	322	175	388	150	295	0	1	0
hsa-miR-365b-5p	hsa-miR-365b-5p	21	35	17	24.3333	1613	58	36	569	679	107	60	282	0	18	21	13	6	10	0	5.33333	0	1	0	0.333333	1	4	0	1.66667	1	2	1	1.33333	0	0	0	0	0	0	0	0	259	149	410	159	272.667	0	3	0
hsa-miR-3660	hsa-miR-3660	5	18	14	12.3333	602	28	20	216.667	636	154	72	287.333	1	7	8	5.33333	3	7	0	3.33333	1	2	0	1	1	12	0	4.33333	3	0	0	1	0	0	0	0	0	0	0	0	814	550	1008	328	790.667	0	6	1
hsa-miR-3661	hsa-miR-3661	54	193	46	97.6667	757	289	91	379	1593	470	213	758.667	2	259	155	138.667	159	425	8	197.333	5	57	50	37.3333	3	28	3	11.3333	3	1	2	2	3	2	1	2	0	0	0	0	1461	870	2467	860	1599.33	6	5	3
hsa-miR-3662	hsa-miR-3662	1	10	5	5.33333	284	22	16	107.333	322	66	51	146.333	0	3	15	6	0	0	2	0.666667	0	0	1	0.333333	0	0	0	0	0	0	0	0	0	0	0	0	0	0	0	0	219	150	377	112	248.667	1	1	0
hsa-miR-3663-3p	hsa-miR-3663-3p	8	77	7	30.6667	956	58	15	343	883	140	84	369	1	2	5	2.66667	3	7	0	3.33333	0	1	2	1	2	8	1	3.66667	1	1	1	1	7	1	0	2.66667	0	0	0	0	253	171	200	68	208	0	5	1
hsa-miR-3663-5p	hsa-miR-3663-5p	8	54	9	23.6667	1122	38	30	396.667	279	46	22	115.667	0	8	15	7.66667	0	0	0	0	0	0	0	0	0	12	0	4	1	1	2	1.33333	1	0	0	0.333333	0	0	0	0	52	39	144	38	78.3333	0	3	0
hsa-miR-3664-3p	hsa-miR-3664-3p	2	23	4	9.66667	222	23	16	87	231	58	20	103	0	0	13	4.33333	0	0	0	0	0	1	0	0.333333	0	0	0	0	2	0	0	0.666667	1	1	0	0.666667	0	0	0	0	81	51	140	49	90.6667	0	1	1
hsa-miR-3664-5p	hsa-miR-3664-5p	1	17	1	6.33333	243	37	28	102.667	503	128	96	242.333	0	1	15	5.33333	2	2	0	1.33333	0	0	0	0	0	2	0	0.666667	2	2	0	1.33333	5	1	0	2	0	0	0	0	77	36	128	40	80.3333	0	1	1
hsa-miR-3665	hsa-miR-3665	10	151	12	57.6667	1060	64	41	388.333	448	54	43	181.667	0	5	20	8.33333	0	1	1	0.666667	0	0	0	0	0	14	0	4.66667	1	0	6	2.33333	13	2	0	5	0	0	0	0	116	58	116	49	96.6667	0	7	0
hsa-miR-3666	hsa-miR-3666	10	24	7	13.6667	664	83	82	276.333	349	37	25	137	0	2	4	2	4	3	0	2.33333	0	0	3	1	0	2	0	0.666667	1	0	0	0.333333	0	0	1	0.333333	0	0	0	0	518	207	1890	598	871.667	0	0	0
hsa-miR-3667-3p	hsa-miR-3667-3p	17	66	52	45	1241	77	44	454	478	97	53	209.333	0	6	6	4	0	0	0	0	0	0	0	0	1	1	0	0.666667	0	0	1	0.333333	18	2	0	6.66667	0	0	0	0	94	65	119	51	92.6667	0	4	1
hsa-miR-3667-5p	hsa-miR-3667-5p	2	16	5	7.66667	1093	26	13	377.333	1946	298	54	766	0	0	10	3.33333	0	0	2	0.666667	0	1	0	0.333333	0	2	1	1	1	0	0	0.333333	21	3	0	8	0	0	0	0	267	138	443	136	282.667	0	4	2
hsa-miR-3668	hsa-miR-3668	10	7	10	9	319	33	33	128.333	326	44	26	132	0	0	14	4.66667	1	2	0	1	0	1	0	0.333333	0	2	0	0.666667	1	1	1	1	1	0	0	0.333333	0	0	1	0.333333	256	163	576	210	331.667	1	9	0
hsa-miR-3669	hsa-miR-3669	37	199	73	103	731	288	158	392.333	531	132	129	264	0	3	3	2	4	13	0	5.66667	0	1	2	1	0	5	0	1.66667	3	1	0	1.33333	0	0	1	0.333333	0	0	0	0	246	142	408	132	265.333	0	2	0
hsa-miR-3670	hsa-miR-3670	9	42	21	24	978	78	48	368	840	232	73	381.667	1	134	78	71	13	4	1	6	1	0	0	0.333333	0	4	0	1.33333	1	0	1	0.666667	8	0	0	2.66667	0	0	0	0	99	80	152	66	110.333	0	3	1
hsa-miR-3671	hsa-miR-3671	5	12	5	7.33333	607	68	40	238.333	808	285	74	389	0	1	4	1.66667	1	2	0	1	0	0	0	0	0	1	0	0.333333	4	1	0	1.66667	2	0	0	0.666667	0	0	0	0	1134	633	2441	1099	1402.67	0	1	0
hsa-miR-3672	hsa-miR-3672	2	5	3	3.33333	481	35	11	175.667	390	80	86	185.333	0	0	12	4	0	1	1	0.666667	0	0	0	0	0	2	0	0.666667	2	0	1	1	0	0	0	0	0	0	0	0	78	45	82	44	68.3333	0	3	1
hsa-miR-3673	hsa-miR-3673	45	201	81	109	673	256	113	347.333	292	102	110	168	0	0	3	1	1	4	0	1.66667	0	2	3	1.66667	0	5	0	1.66667	1	0	1	0.666667	1	0	0	0.333333	0	0	0	0	159	99	241	75	166.333	0	0	0
hsa-miR-367-3p	hsa-miR-367-3p	6	3	3	4	383	20	12	138.333	78	18	6	34	1	56	54	37	160	134	0	98	2	9	10	7	0	7	1	2.66667	0	0	0	0	0	0	0	0	0	0	0	0	405	270	797	387	490.667	0	1	0
hsa-miR-3674	hsa-miR-3674	5	7	7	6.33333	435	65	40	180	262	46	25	111	0	1	7	2.66667	5	1	0	2	0	0	0	0	1	3	0	1.33333	0	1	0	0.333333	0	0	0	0	0	0	0	0	276	158	372	147	268.667	0	2	0
hsa-miR-3675-3p	hsa-miR-3675-3p	151	399	202	250.667	1967	402	205	858	1099	394	173	555.333	0	5	14	6.33333	1	1	0	0.666667	0	0	0	0	1	3	0	1.33333	0	0	1	0.333333	3	0	0	1	0	0	0	0	334	225	423	142	327.333	1	2	0
hsa-miR-3675-5p	hsa-miR-3675-5p	6	20	10	12	478	39	24	180.333	2286	370	105	920.333	0	4	13	5.66667	4	9	2	5	0	1	3	1.33333	1	6	1	2.66667	2	4	5	3.66667	87	28	0	38.3333	0	0	0	0	111	72	169	53	117.333	2	86	8
hsa-miR-367-5p	hsa-miR-367-5p	4	10	2	5.33333	144	30	21	65	267	29	20	105.333	0	0	1	0.333333	0	1	0	0.333333	0	0	0	0	0	0	0	0	1	0	0	0.333333	0	0	0	0	0	0	0	0	221	152	318	116	230.333	0	1	0
hsa-miR-3676-3p	hsa-miR-3676-3p	26	65	29	40	638	63	38	246.333	2899	496	286	1227	1	46	25	24	4	4	1	3	1	0	0	0.333333	8	15	5	9.33333	11	14	13	12.6667	2	0	1	1	0	0	0	0	7312	4097	15231	4138	8880	2	12	2
hsa-miR-3676-5p	hsa-miR-3676-5p	1	11	7	6.33333	700	24	12	245.333	435	82	37	184.667	0	0	6	2	0	1	1	0.666667	0	0	1	0.333333	1	0	0	0.333333	0	0	0	0	1	0	0	0.333333	0	0	0	0	121	78	220	69	139.667	0	1	0
hsa-miR-3677-3p	hsa-miR-3677-3p	25	52	19	32	853	62	28	314.333	1011	129	49	396.333	0	3	25	9.33333	0	2	2	1.33333	0	0	0	0	0	2	0	0.666667	3	2	3	2.66667	1	0	0	0.333333	0	0	0	0	91	50	220	82	120.333	0	9	0
hsa-miR-3677-5p	hsa-miR-3677-5p	3	24	6	11	1034	48	24	368.667	930	154	82	388.667	0	1	1	0.666667	0	1	0	0.333333	0	0	0	0	0	2	0	0.666667	0	1	0	0.333333	1	1	0	0.666667	0	0	0	0	89	46	176	64	103.667	0	11	0
hsa-miR-3678-3p	hsa-miR-3678-3p	45	116	59	73.3333	1288	109	59	485.333	1075	222	121	472.667	1	16	15	10.6667	49	59	0	36	2	17	9	9.33333	0	5	2	2.33333	2	0	1	1	0	1	0	0.333333	0	0	0	0	761	393	2146	710	1100	1	2	0
hsa-miR-3678-5p	hsa-miR-3678-5p	3	19	1	7.66667	505	55	24	194.667	562	84	55	233.667	0	0	2	0.666667	0	3	0	1	1	0	0	0.333333	0	0	0	0	1	0	1	0.666667	1	0	0	0.333333	0	0	0	0	352	230	488	136	356.667	0	3	0
hsa-miR-3679-3p	hsa-miR-3679-3p	3	42	12	19	866	41	23	310	2264	476	350	1030	0	0	19	6.33333	1	3	2	2	0	0	0	0	0	4	0	1.33333	0	1	2	1	2	0	0	0.666667	0	0	0	0	1864	1367	1689	529	1640	0	2	1
hsa-miR-3679-5p	hsa-miR-3679-5p	7	58	28	31	3749	92	41	1294	1904	246	95	748.333	0	0	1	0.333333	1	1	0	0.666667	1	0	0	0.333333	1	7	0	2.66667	2	0	2	1.33333	2	1	1	1.33333	0	0	0	0	4242	2115	10215	2688	5524	2	2	2
hsa-miR-3680-3p	hsa-miR-3680-3p	2	26	8	12	1147	36	21	401.333	526	85	65	225.333	0	119	60	59.6667	8	1	0	3	0	0	0	0	0	0	0	0	0	1	0	0.333333	1	2	0	1	0	0	0	0	106	77	138	74	107	0	2	0
hsa-miR-3680-5p	hsa-miR-3680-5p	28	49	44	40.3333	1016	59	34	369.667	819	117	85	340.333	0	3	6	3	0	0	0	0	0	1	0	0.333333	0	10	0	3.33333	3	1	1	1.66667	0	0	0	0	0	0	0	0	3434	1960	3591	1035	2995	0	7	0
hsa-miR-3681-3p	hsa-miR-3681-3p	4	19	3	8.66667	770	37	12	273	285	56	34	125	0	5	10	5	0	3	0	1	0	0	0	0	0	0	1	0.333333	1	0	0	0.333333	0	0	0	0	0	0	0	0	300	181	624	223	368.333	0	2	0
hsa-miR-3681-5p	hsa-miR-3681-5p	5	31	3	13	358	71	68	165.667	562	130	62	251.333	0	4	57	20.3333	1	2	0	1	0	0	0	0	0	5	0	1.66667	0	0	1	0.333333	0	0	0	0	0	0	0	0	587	332	689	269	536	0	0	0
hsa-miR-3682-3p	hsa-miR-3682-3p	9	34	6	16.3333	1588	37	15	546.667	1102	176	85	454.333	0	155	114	89.6667	10	1	3	4.66667	0	0	1	0.333333	2	17	1	6.66667	1	1	2	1.33333	0	0	0	0	0	0	0	0	320	170	456	172	315.333	0	1	0
hsa-miR-3682-5p	hsa-miR-3682-5p	7	7	2	5.33333	794	20	10	274.667	483	57	42	194	0	0	8	2.66667	0	0	0	0	0	0	0	0	0	4	1	1.66667	2	0	0	0.666667	0	0	0	0	0	0	0	0	116	52	136	60	101.333	0	1	0
hsa-miR-3683	hsa-miR-3683	7	20	8	11.6667	1661	45	33	579.667	151	20	12	61	0	15	22	12.3333	5	4	1	3.33333	0	0	0	0	0	3	1	1.33333	2	0	0	0.666667	1	0	0	0.333333	0	0	0	0	193	118	286	131	199	0	3	1
hsa-miR-3684	hsa-miR-3684	90	118	81	96.3333	457	84	41	194	736	227	57	340	0	86	82	56	4	3	0	2.33333	0	0	1	0.333333	0	5	0	1.66667	3	0	0	1	0	0	0	0	0	0	0	0	290	136	517	180	314.333	1	1	1
hsa-miR-3685	hsa-miR-3685	13	21	10	14.6667	1518	60	36	538	840	103	40	327.667	0	2	5	2.33333	1	3	0	1.33333	1	0	0	0.333333	0	4	1	1.66667	0	0	0	0	1	0	0	0.333333	0	0	0	0	817	420	1983	553	1073.33	1	5	0
hsa-miR-3686	hsa-miR-3686	5	13	5	7.66667	315	20	12	115.667	755	130	37	307.333	0	2	3	1.66667	2	5	0	2.33333	0	0	0	0	0	0	0	0	0	0	1	0.333333	0	0	0	0	0	0	0	0	113	66	166	76	115	0	3	0
hsa-miR-3687	hsa-miR-3687	41	105	52	66	1347	129	82	519.333	3734	684	411	1609.67	0	11	19	10	9	18	0	9	2	5	2	3	1	19	0	6.66667	3	3	4	3.33333	8	0	0	2.66667	0	0	0	0	397	241	622	198	420	1	8	0
hsa-miR-3688-3p	hsa-miR-3688-3p	96	187	135	139.333	587	153	87	275.667	229	60	70	119.667	0	25	24	16.3333	2	2	0	1.33333	0	0	1	0.333333	0	1	0	0.333333	1	1	1	1	0	0	0	0	0	0	0	0	40	14	70	25	41.3333	2	0	0
hsa-miR-3688-5p	hsa-miR-3688-5p	95	184	135	138	573	152	87	270.667	216	57	67	113.333	0	24	24	16	2	2	0	1.33333	0	0	1	0.333333	0	0	0	0	1	1	1	1	0	0	0	0	0	0	0	0	43	14	73	25	43.3333	2	0	0
hsa-miR-3689a-3p	hsa-miR-3689a-3p	19	54	14	29	1795	81	31	635.667	507	104	51	220.667	0	7	25	10.6667	0	1	0	0.333333	0	0	0	0	1	3	1	1.66667	3	0	2	1.66667	1	0	0	0.333333	0	0	0	0	331	188	561	187	360	0	2	0
hsa-miR-3689a-5p	hsa-miR-3689a-5p	205	417	224	282	703	378	198	426.333	480	180	126	262	0	62	41	34.3333	1	1	0	0.666667	0	0	0	0	2	4	4	3.33333	4	4	6	4.66667	0	0	0	0	0	0	0	0	158	80	411	123	216.333	0	1	0
hsa-miR-3689b-3p	hsa-miR-3689b-3p	12	44	14	23.3333	1695	73	30	599.333	259	43	27	109.667	0	3	2	1.66667	0	2	0	0.666667	0	0	0	0	1	3	0	1.33333	2	1	0	1	1	0	0	0.333333	0	0	0	0	221	154	204	92	193	0	2	0
hsa-miR-3689b-5p	hsa-miR-3689b-5p	205	417	224	282	703	378	198	426.333	480	180	126	262	0	62	41	34.3333	1	1	0	0.666667	0	0	0	0	2	4	4	3.33333	4	4	6	4.66667	0	0	0	0	0	0	0	0	158	80	411	123	216.333	0	1	0
hsa-miR-3689c	hsa-miR-3689c	12	44	14	23.3333	1695	73	30	599.333	259	43	27	109.667	0	3	2	1.66667	0	2	0	0.666667	0	0	0	0	1	3	0	1.33333	2	1	0	1	1	0	0	0.333333	0	0	0	0	221	154	204	92	193	0	2	0
hsa-miR-3689d	hsa-miR-3689d	13	46	16	25	1925	101	61	695.667	326	38	22	128.667	0	0	2	0.666667	0	0	0	0	0	0	0	0	0	4	0	1.33333	1	0	0	0.333333	3	0	0	1	0	0	0	0	160	129	229	127	172.667	0	1	0
hsa-miR-3689e	hsa-miR-3689e	205	417	224	282	703	378	198	426.333	480	180	126	262	0	62	41	34.3333	1	1	0	0.666667	0	0	0	0	2	4	4	3.33333	4	4	6	4.66667	0	0	0	0	0	0	0	0	158	80	411	123	216.333	0	1	0
hsa-miR-3689f	hsa-miR-3689f	3	17	5	8.33333	660	92	71	274.333	637	139	72	282.667	0	7	11	6	1	3	1	1.66667	0	0	0	0	0	2	1	1	0	0	0	0	0	0	0	0	0	0	0	0	318	180	533	174	343.667	0	5	0
hsa-miR-3690	hsa-miR-3690	15	42	17	24.6667	1014	56	39	369.667	379	73	50	167.333	0	181	83	88	12	3	0	5	0	0	0	0	0	9	1	3.33333	1	0	0	0.333333	3	0	0	1	0	0	0	0	66	47	122	45	78.3333	0	5	0
hsa-miR-3691-3p	hsa-miR-3691-3p	9	23	11	14.3333	2656	100	87	947.667	457	81	35	191	0	4	191	65	0	1	0	0.333333	0	0	0	0	1	14	1	5.33333	0	0	0	0	1	1	0	0.666667	0	0	0	0	84	64	112	22	86.6667	1	1	1
hsa-miR-3691-5p	hsa-miR-3691-5p	7	46	8	20.3333	1260	83	31	458	291	67	31	129.667	0	42	28	23.3333	3	6	0	3	0	0	2	0.666667	1	9	0	3.33333	0	0	1	0.333333	3	0	0	1	0	0	0	0	126	76	193	82	131.667	0	4	0
hsa-miR-3692-3p	hsa-miR-3692-3p	147	380	198	241.667	1761	422	240	807.667	517	161	119	265.667	0	8	11	6.33333	1	0	0	0.333333	0	0	0	0	0	2	1	1	2	1	0	1	1	0	0	0.333333	0	0	0	0	113	56	126	56	98.3333	0	4	0
hsa-miR-3692-5p	hsa-miR-3692-5p	4	22	3	9.66667	649	30	13	230.667	2329	500	322	1050.33	0	14	18	10.6667	3	1	1	1.66667	1	0	0	0.333333	1	7	2	3.33333	0	0	4	1.33333	4	1	0	1.66667	0	0	0	0	443	256	440	169	379.667	0	5	0
hsa-miR-369-3p	hsa-miR-369-3p	5	15	9	9.66667	236	23	13	90.6667	1729	151	61	647	0	0	6	2	0	1	2	1	0	0	0	0	0	8	2	3.33333	1	2	1	1.33333	0	0	0	0	0	0	0	0	556	258	820	260	544.667	0	3	2
hsa-miR-369-5p	hsa-miR-369-5p	41	55	37	44.3333	961	104	53	372.667	597	81	32	236.667	3	15	18	12	1	7	2	3.33333	0	0	1	0.333333	2	2	2	2	3	4	7	4.66667	22	4	0	8.66667	0	0	0	0	172	81	230	70	161	0	3	0
hsa-miR-370	hsa-miR-370	42182	52686	35591	43486.3	54633	18926	3972	25843.7	4210	936	590	1912	765	35140	18716	18207	2290	417	1390	1365.67	1	0	2	1	4319	4618	3706	4214.33	8846	8996	11073	9638.33	1	0	0	0.333333	0	0	0	0	1880	1002	1950	872	1610.67	0	23	1
hsa-miR-3713	hsa-miR-3713	11	32	8	17	534	53	38	208.333	1058	139	62	419.667	0	2	9	3.66667	0	2	0	0.666667	0	0	0	0	0	10	0	3.33333	1	1	1	1	1	0	0	0.333333	0	0	0	0	1175	694	2107	622	1325.33	0	1	0
hsa-miR-3714	hsa-miR-3714	7	25	11	14.3333	1720	52	21	597.667	717	90	66	291	0	1	7	2.66667	0	0	0	0	0	0	0	0	1	5	0	2	2	1	2	1.66667	8	3	0	3.66667	0	0	0	0	69	42	65	27	58.6667	0	5	1
hsa-miR-371a-3p	hsa-miR-371a-3p	5	124	13	47.3333	798	78	61	312.333	303	37	23	121	0	0	4	1.33333	0	1	0	0.333333	0	0	0	0	0	4	0	1.33333	2	1	0	1	1	0	0	0.333333	0	0	0	0	165	114	272	96	183.667	2	10	0
hsa-miR-371a-5p	hsa-miR-371a-5p	20	138	22	60	558	89	56	234.333	1829	419	142	796.667	1	14	20	11.6667	30	46	0	25.3333	1	4	1	2	0	11	0	3.66667	1	1	1	1	1	0	0	0.333333	0	0	0	0	1062	691	1588	580	1113.67	2	2	0
hsa-miR-371b-3p	hsa-miR-371b-3p	21	141	22	61.3333	650	98	59	269	1879	432	142	817.667	1	14	22	12.3333	30	46	0	25.3333	1	4	1	2	0	11	0	3.66667	1	1	1	1	1	0	0	0.333333	0	0	0	0	1197	764	1749	633	1236.67	2	4	0
hsa-miR-371b-5p	hsa-miR-371b-5p	6	124	13	47.6667	749	61	39	283	288	33	24	115	0	0	4	1.33333	0	1	0	0.333333	0	0	0	0	0	4	0	1.33333	2	1	0	1	1	0	0	0.333333	0	0	0	0	134	84	255	85	157.667	2	10	0
hsa-miR-372	hsa-miR-372	15	33	12	20	832	80	64	325.333	353	47	14	138	0	4	10	4.66667	0	6	0	2	0	0	0	0	0	1	1	0.666667	0	0	0	0	2	0	0	0.666667	0	0	0	0	666	436	624	252	575.333	0	7	0
hsa-miR-373-3p	hsa-miR-373-3p	8	26	3	12.3333	1092	38	19	383	1539	224	90	617.667	0	3	9	4	1	0	1	0.666667	0	0	0	0	1	6	0	2.33333	2	0	3	1.66667	0	0	0	0	0	0	0	0	676	368	1355	447	799.667	0	3	0
hsa-miR-373-5p	hsa-miR-373-5p	514	672	405	530.333	1246	313	114	557.667	2105	554	369	1009.33	0	1	4	1.66667	1	4	2	2.33333	0	1	0	0.333333	0	7	0	2.33333	5	0	1	2	2	0	0	0.666667	0	0	0	0	3157	2169	3422	986	2916	1	9	0
hsa-miR-374a-3p	hsa-miR-374a-3p	10	68	7	28.3333	267	97	43	135.667	287	164	98	183	1	3	5	3	7	154	11	57.3333	1	29	33	21	1	9	0	3.33333	3	0	2	1.66667	0	0	0	0	0	0	0	0	565	346	618	187	509.667	4	0	2
hsa-miR-374a-5p	hsa-miR-374a-5p	5	7	5	5.66667	113	16	12	47	1900	181	80	720.333	0	1	1	0.666667	1	2	0	1	0	0	0	0	1	8	2	3.66667	2	1	0	1	0	0	0	0	0	0	0	0	132	75	253	89	153.333	0	1	0
hsa-miR-374b-3p	hsa-miR-374b-3p	5	9	7	7	215	28	25	89.3333	1793	152	61	668.667	0	0	2	0.666667	1	5	0	2	0	0	0	0	1	5	0	2	1	0	0	0.333333	0	0	0	0	0	0	0	0	130	68	207	82	135	0	0	0
hsa-miR-374b-5p	hsa-miR-374b-5p	6	11	8	8.33333	210	26	22	86	1779	144	60	661	0	0	1	0.333333	0	1	0	0.333333	0	0	0	0	1	9	0	3.33333	2	0	0	0.666667	0	0	0	0	0	0	0	0	99	59	164	58	107.333	0	0	0
hsa-miR-374c-3p	hsa-miR-374c-3p	6	11	8	8.33333	210	26	22	86	1779	144	60	661	0	0	1	0.333333	0	1	0	0.333333	0	0	0	0	1	9	0	3.33333	2	0	0	0.666667	0	0	0	0	0	0	0	0	99	59	164	58	107.333	0	0	0
hsa-miR-374c-5p	hsa-miR-374c-5p	7	12	8	9	315	27	23	121.667	1791	146	61	666	0	0	1	0.333333	0	1	0	0.333333	0	0	0	0	1	10	0	3.66667	2	0	0	0.666667	0	0	0	0	0	0	0	0	97	56	163	53	105.333	0	0	0
hsa-miR-375	hsa-miR-375	32	59	37	42.6667	1420	113	71	534.667	2325	383	215	974.333	1	4	13	6	0	4	2	2	0	0	0	0	1	18	0	6.33333	5	2	4	3.66667	2	1	0	1	0	0	0	0	463	256	676	216	465	2	39	2
hsa-miR-376a-2-5p	hsa-miR-376a-2-5p	18	37	17	24	636	51	35	240.667	576	184	53	271	0	7	5	4	14	10	0	8	2	1	0	1	1	1	0	0.666667	1	0	1	0.666667	1	0	0	0.333333	0	0	0	0	141	81	203	74	141.667	0	3	0
hsa-miR-376a-3p	hsa-miR-376a-3p	96	176	103	125	507	111	72	230	412	72	41	175	1	14	12	9	2	7	2	3.66667	0	0	0	0	4	10	2	5.33333	9	11	6	8.66667	0	1	0	0.333333	0	0	0	0	137	73	225	70	145	0	6	0
hsa-miR-376a-5p	hsa-miR-376a-5p	4	8	2	4.66667	801	34	21	285.333	1282	321	159	587.333	0	1	19	6.66667	3	2	0	1.66667	0	0	0	0	1	3	0	1.33333	2	1	2	1.66667	2	2	0	1.33333	0	0	0	0	487	291	791	279	523	0	6	0
hsa-miR-376b-3p	hsa-miR-376b-3p	17	41	24	27.3333	440	66	46	184	173	34	26	77.6667	0	2	8	3.33333	1	6	0	2.33333	0	0	0	0	1	4	0	1.66667	0	0	1	0.333333	0	1	0	0.333333	0	0	1	0.333333	181	104	285	109	190	0	6	0
hsa-miR-376b-5p	hsa-miR-376b-5p	11	91	23	41.6667	706	113	39	286	607	216	85	302.667	2	15	6	7.66667	4	10	2	5.33333	0	0	0	0	3	13	3	6.33333	10	11	8	9.66667	1	0	0	0.333333	0	0	0	0	170	81	198	88	149.667	0	1	0
hsa-miR-376c-3p	hsa-miR-376c-3p	92	263	108	154.333	542	182	79	267.667	826	170	101	365.667	1	119	103	74.3333	25	37	4	22	6	0	1	2.33333	4	8	3	5	12	12	10	11.3333	0	0	0	0	0	0	0	0	297	188	414	137	299.667	0	2	1
hsa-miR-376c-5p	hsa-miR-376c-5p	8	91	22	40.3333	703	109	37	283	581	217	88	295.333	1	10	6	5.66667	4	8	0	4	0	0	0	0	0	7	1	2.66667	3	3	4	3.33333	1	0	0	0.333333	0	0	0	0	158	75	180	79	137.667	0	1	0
hsa-miR-377-3p	hsa-miR-377-3p	5	10	6	7	281	74	34	129.667	276	29	26	110.333	0	1	4	1.66667	0	1	0	0.333333	0	0	0	0	0	11	0	3.66667	0	0	0	0	0	1	0	0.333333	0	0	0	0	149	97	169	46	138.333	1	4	1
hsa-miR-377-5p	hsa-miR-377-5p	8	13	11	10.6667	1701	46	28	591.667	1981	190	81	750.667	0	118	85	67.6667	9	3	0	4	1	0	0	0.333333	0	4	1	1.66667	2	1	3	2	0	0	0	0	0	0	0	0	358	186	449	156	331	0	2	0
hsa-miR-378a-3p	hsa-miR-378a-3p	19	32	15	22	745	53	28	275.333	450	95	51	198.667	0	2	9	3.66667	14	16	0	10	1	4	3	2.66667	0	5	0	1.66667	0	1	0	0.333333	13	2	0	5	0	0	0	0	115	70	253	89	146	1	12	3
hsa-miR-378a-5p	hsa-miR-378a-5p	33	53	20	35.3333	498	48	25	190.333	760	135	69	321.333	0	3	14	5.66667	1	2	0	1	0	0	0	0	1	10	0	3.66667	1	0	0	0.333333	0	0	0	0	0	1	0	0.333333	750	470	1918	728	1046	2	5	0
hsa-miR-378b	hsa-miR-378b	22	35	17	24.6667	599	43	24	222	251	44	25	106.667	0	3	3	2	4	3	0	2.33333	0	2	0	0.666667	0	8	1	3	0	0	0	0	1	1	0	0.666667	0	0	0	0	63	50	126	43	79.6667	0	1	0
hsa-miR-378c	hsa-miR-378c	20	38	16	24.6667	721	59	34	271.333	532	113	62	235.667	0	2	11	4.33333	14	16	2	10.6667	1	4	3	2.66667	0	5	0	1.66667	0	1	0	0.333333	14	3	0	5.66667	0	0	0	0	186	110	335	115	210.333	1	14	3
hsa-miR-378d	hsa-miR-378d	19	31	14	21.3333	633	51	27	237	320	65	31	138.667	0	2	7	3	14	16	0	10	1	4	3	2.66667	0	6	0	2	0	1	0	0.333333	13	2	0	5	0	1	0	0.333333	366	195	768	226	443	1	12	3
hsa-miR-378e	hsa-miR-378e	22	34	15	23.6667	354	44	23	140.333	452	94	37	194.333	0	1	4	1.66667	6	2	0	2.66667	0	2	1	1	0	5	0	1.66667	0	0	0	0	12	2	0	4.66667	0	0	0	0	425	300	1276	559	667	1	12	3
hsa-miR-378f	hsa-miR-378f	26	41	20	29	594	51	30	225	454	73	25	184	0	2	2	1.33333	3	2	1	2	0	2	0	0.666667	0	11	0	3.66667	0	0	0	0	2	1	0	1	0	0	0	0	68	59	148	42	91.6667	0	3	0
hsa-miR-378g	hsa-miR-378g	4	13	1	6	598	31	21	216.667	2329	591	359	1093	0	3	7	3.33333	11	16	0	9	1	2	3	2	0	5	0	1.66667	0	0	0	0	3	2	0	1.66667	0	0	0	0	63	35	102	41	66.6667	0	3	0
hsa-miR-378h	hsa-miR-378h	55	74	48	59	719	71	43	277.667	363	67	41	157	7	145	101	84.3333	10	10	9	9.66667	1	0	1	0.666667	29	37	17	27.6667	36	36	50	40.6667	1	1	0	0.666667	0	0	0	0	213	111	447	160	257	0	5	0
hsa-miR-378i	hsa-miR-378i	4	16	2	7.33333	704	50	28	260.667	658	140	68	288.667	0	0	30	10	2	3	1	2	0	3	1	1.33333	0	0	0	0	0	0	0	0	2	0	0	0.666667	0	0	0	0	433	291	1465	625	729.667	0	10	0
hsa-miR-378j	hsa-miR-378j	9	32	9	16.6667	504	45	25	191.333	387	63	25	158.333	0	2	1	1	1	0	1	0.666667	0	0	0	0	0	8	0	2.66667	0	0	0	0	0	0	0	0	0	0	0	0	174	93	323	144	196.667	0	0	0
hsa-miR-379-3p	hsa-miR-379-3p	155	251	87	164.333	424	120	27	190.333	146	42	20	69.3333	3	643	420	355.333	35	13	7	18.3333	0	0	1	0.333333	6	14	17	12.3333	32	42	52	42	0	0	0	0	0	0	0	0	114	49	146	45	103	0	4	0
hsa-miR-379-5p	hsa-miR-379-5p	40855	51564	35666	42695	55850	21028	5834	27570.7	2870	983	1089	1647.33	12	600	426	346	36	14	12	20.6667	0	1	0	0.333333	48	41	39	42.6667	124	178	200	167.333	5	1	0	2	0	0	0	0	113	55	203	71	123.667	0	3	0
hsa-miR-380-3p	hsa-miR-380-3p	13	32	6	17	463	48	32	181	69	16	7	30.6667	0	2	6	2.66667	1	0	0	0.333333	0	0	0	0	1	3	0	1.33333	0	1	0	0.333333	0	0	0	0	0	0	0	0	141	71	273	86	161.667	0	1	0
hsa-miR-380-5p	hsa-miR-380-5p	9	19	16	14.6667	338	33	28	133	1722	145	49	638.667	0	10	6	5.33333	3	1	0	1.33333	0	0	0	0	0	3	1	1.33333	0	0	0	0	0	0	0	0	0	0	0	0	312	166	541	157	339.667	0	4	0
hsa-miR-381-3p	hsa-miR-381-3p	9	15	6	10	1634	101	66	600.333	366	66	48	160	0	0	10	3.33333	0	3	1	1.33333	0	0	0	0	0	1	0	0.333333	0	2	0	0.666667	1	2	0	1	1	0	0	0.333333	222	115	346	109	227.667	2	5	0
hsa-miR-381-5p	hsa-miR-381-5p	9	22	5	12	1587	44	29	553.333	1853	168	69	696.667	0	6	17	7.66667	1	0	0	0.333333	0	0	0	0	0	5	0	1.66667	1	0	0	0.333333	0	0	0	0	0	0	0	0	255	156	348	115	253	0	3	0
hsa-miR-382-3p	hsa-miR-382-3p	4	13	4	7	516	64	45	208.333	525	73	39	212.333	0	1	1	0.666667	2	3	1	2	0	2	0	0.666667	0	2	0	0.666667	0	0	1	0.333333	0	0	0	0	0	0	0	0	529	414	409	154	450.667	0	0	0
hsa-miR-382-5p	hsa-miR-382-5p	56	105	51	70.6667	816	66	36	306	435	90	61	195.333	8	193	83	94.6667	7	16	22	15	0	0	0	0	41	67	30	46	63	55	73	63.6667	1	1	0	0.666667	0	0	0	0	191	111	350	101	217.333	0	3	0
hsa-miR-383	hsa-miR-383	4	28	6	12.6667	838	33	26	299	352	78	38	156	0	23	70	31	2	6	0	2.66667	0	0	0	0	2	4	1	2.33333	0	0	1	0.333333	2	0	0	0.666667	0	0	0	0	239	126	359	122	241.333	0	7	0
hsa-miR-384	hsa-miR-384	11	82	21	38	138	119	59	105.333	273	77	52	134	0	5	5	3.33333	0	1	0	0.333333	0	0	0	0	1	9	0	3.33333	2	1	0	1	0	1	0	0.333333	0	0	1	0.333333	97	54	146	53	99	0	8	0
hsa-miR-3907	hsa-miR-3907	9	60	5	24.6667	1599	58	34	563.667	413	56	28	165.667	0	1	1	0.666667	1	0	2	1	0	0	0	0	1	6	0	2.33333	1	0	1	0.666667	1	0	0	0.333333	0	0	0	0	390	270	488	166	382.667	0	4	0
hsa-miR-3908	hsa-miR-3908	10	29	10	16.3333	755	83	52	296.667	233	52	26	103.667	0	4	3	2.33333	2	1	0	1	0	1	0	0.333333	2	7	1	3.33333	3	2	1	2	2	0	0	0.666667	0	0	0	0	345	176	673	221	398	0	1	0
hsa-miR-3909	hsa-miR-3909	4	40	16	20	1290	75	32	465.667	3941	1114	572	1875.67	0	1	2	1	0	2	0	0.666667	0	0	1	0.333333	0	2	0	0.666667	0	0	1	0.333333	0	0	0	0	0	0	0	0	1537	870	1482	493	1296.33	0	4	0
hsa-miR-3910	hsa-miR-3910	1	6	3	3.33333	129	17	6	50.6667	132	19	7	52.6667	0	0	0	0	0	1	0	0.333333	0	0	0	0	0	3	1	1.33333	1	0	1	0.666667	0	0	0	0	0	0	0	0	310	176	401	156	295.667	0	1	0
hsa-miR-3911	hsa-miR-3911	22	46	33	33.6667	786	40	31	285.667	540	56	28	208	0	349	67	138.667	5	3	1	3	1	0	0	0.333333	3	13	2	6	11	6	17	11.3333	4	0	0	1.33333	0	0	0	0	622	358	1079	333	686.333	1	13	0
hsa-miR-3912	hsa-miR-3912	1	6	3	3.33333	618	83	48	249.667	115	13	3	43.6667	0	0	2	0.666667	1	0	0	0.333333	0	0	0	0	0	0	1	0.333333	0	0	0	0	1	0	0	0.333333	0	0	0	0	159	81	301	108	180.333	0	0	0
hsa-miR-3913-3p	hsa-miR-3913-3p	16	74	10	33.3333	664	147	44	285	241	129	64	144.667	0	11	44	18.3333	9	198	10	72.3333	0	17	17	11.3333	0	2	2	1.33333	1	0	1	0.666667	1	0	1	0.666667	0	0	0	0	166	87	284	109	179	1	2	1
hsa-miR-3913-5p	hsa-miR-3913-5p	16	74	10	33.3333	664	147	44	285	240	129	64	144.333	0	11	44	18.3333	9	198	10	72.3333	0	17	17	11.3333	0	2	2	1.33333	1	0	1	0.666667	1	0	1	0.666667	0	0	0	0	166	87	284	109	179	1	2	1
hsa-miR-3914	hsa-miR-3914	527	771	407	568.333	1434	493	219	715.333	982	336	186	501.333	1	34	26	20.3333	4	1	0	1.66667	2	0	0	0.666667	0	3	0	1	2	0	0	0.666667	0	0	0	0	0	0	0	0	488	278	595	203	453.667	0	0	0
hsa-miR-3915	hsa-miR-3915	6	29	10	15	458	39	31	176	109	10	11	43.3333	0	19	6	8.33333	0	1	0	0.333333	0	0	1	0.333333	1	4	0	1.66667	1	0	0	0.333333	18	2	0	6.66667	0	0	0	0	201	117	220	81	179.333	0	5	1
hsa-miR-3916	hsa-miR-3916	8	25	10	14.3333	1345	56	43	481.333	306	39	25	123.333	0	9	3	4	3	1	2	2	0	0	2	0.666667	0	18	0	6	2	0	0	0.666667	1	0	0	0.333333	0	0	0	0	190	105	238	81	177.667	0	4	0
hsa-miR-3917	hsa-miR-3917	630	1179	458	755.667	1799	2469	895	1721	1874	1357	535	1255.33	1	77	72	50	287	468	11	255.333	7	42	48	32.3333	2	6	2	3.33333	4	3	3	3.33333	0	0	0	0	0	0	0	0	315	225	598	189	379.333	7	8	4
hsa-miR-3918	hsa-miR-3918	4	52	13	23	1619	117	70	602	876	144	90	370	1	2	9	4	3	8	1	4	0	0	0	0	0	6	1	2.33333	1	1	1	1	1	1	0	0.666667	0	0	0	0	126	92	138	73	118.667	0	6	0
hsa-miR-3919	hsa-miR-3919	2	16	8	8.66667	789	57	44	296.667	821	213	69	367.667	4	0	5	3	0	2	1	1	0	0	0	0	0	1	2	1	3	0	0	1	1	0	0	0.333333	0	0	0	0	2491	1228	8636	2549	4118.33	0	8	0
hsa-miR-3920	hsa-miR-3920	3	9	9	7	349	22	25	132	118	22	13	51	0	1	10	3.66667	1	3	0	1.33333	0	0	2	0.666667	0	0	0	0	1	0	2	1	0	0	0	0	0	0	1	0.333333	186	124	216	75	175.333	0	0	0
hsa-miR-3921	hsa-miR-3921	4	10	7	7	635	31	34	233.333	158	24	18	66.6667	0	1	17	6	0	1	1	0.666667	0	0	0	0	0	7	0	2.33333	1	1	2	1.33333	0	0	0	0	0	0	0	0	74	28	105	43	69	0	3	0
hsa-miR-3922-3p	hsa-miR-3922-3p	3	19	9	10.3333	310	23	13	115.333	312	44	13	123	0	1	7	2.66667	3	0	0	1	0	1	0	0.333333	0	2	1	1	1	0	1	0.666667	0	1	0	0.333333	0	0	0	0	136	85	209	91	143.333	0	1	0
hsa-miR-3922-5p	hsa-miR-3922-5p	16	51	17	28	657	66	38	253.667	1134	153	56	447.667	1	14	10	8.33333	5	14	1	6.66667	0	1	1	0.666667	3	11	4	6	4	2	9	5	2	1	0	1	0	0	0	0	61	43	100	29	68	0	3	0
hsa-miR-3923	hsa-miR-3923	5	11	4	6.66667	123	25	16	54.6667	345	61	17	141	0	2	4	2	1	3	0	1.33333	0	0	0	0	0	3	0	1	0	0	0	0	0	0	0	0	0	0	0	0	217	135	411	129	254.333	0	2	0
hsa-miR-3924	hsa-miR-3924	1	3	5	3	998	44	19	353.667	114	27	14	51.6667	0	1	3	1.33333	0	2	0	0.666667	0	0	0	0	0	1	0	0.333333	0	0	0	0	0	0	0	0	0	0	0	0	127	65	285	96	159	1	2	1
hsa-miR-3925-3p	hsa-miR-3925-3p	3	16	4	7.66667	542	53	35	210	238	58	23	106.333	0	3	5	2.66667	2	3	0	1.66667	0	1	1	0.666667	0	1	1	0.666667	2	0	0	0.666667	0	1	0	0.333333	0	0	0	0	280	159	449	182	296	0	7	1
hsa-miR-3925-5p	hsa-miR-3925-5p	285	399	269	317.667	1299	194	70	521	301	60	30	130.333	2	194	123	106.333	12	0	7	6.33333	0	0	0	0	24	26	10	20	20	30	38	29.3333	2	1	0	1	0	0	0	0	568	326	899	319	597.667	0	5	1
hsa-miR-3926	hsa-miR-3926	8	16	5	9.66667	596	65	40	233.667	225	33	27	95	0	0	2	0.666667	0	2	0	0.666667	0	0	0	0	0	1	0	0.333333	1	0	0	0.333333	1	1	0	0.666667	0	0	0	0	83	44	119	48	82	0	0	0
hsa-miR-3927-3p	hsa-miR-3927-3p	6	8	2	5.33333	444	25	10	159.667	194	26	15	78.3333	0	1	5	2	1	0	0	0.333333	0	0	0	0	0	4	0	1.33333	0	0	0	0	1	0	0	0.333333	0	0	0	0	228	111	474	172	271	0	1	0
hsa-miR-3927-5p	hsa-miR-3927-5p	2	18	1	7	463	33	9	168.333	237	28	23	96	0	0	5	1.66667	0	0	1	0.333333	0	0	0	0	0	2	0	0.666667	0	0	2	0.666667	2	0	0	0.666667	0	0	0	0	236	135	489	147	286.667	0	2	0
hsa-miR-3928	hsa-miR-3928	271	520	285	358.667	1051	444	222	572.333	945	257	171	457.667	12	774	462	416	19	12	19	16.6667	0	0	0	0	48	46	34	42.6667	71	90	88	83	2	4	0	2	0	0	0	0	203	128	292	97	207.667	1	2	0
hsa-miR-3929	hsa-miR-3929	5	10	7	7.33333	602	41	24	222.333	293	59	30	127.333	0	3	8	3.66667	0	2	0	0.666667	0	0	0	0	0	6	0	2	1	0	0	0.333333	1	0	0	0.333333	0	0	0	0	36	25	58	20	39.6667	0	1	1
hsa-miR-3934-3p	hsa-miR-3934-3p	37	56	33	42	752	43	29	274.667	2084	202	93	793	0	2	11	4.33333	0	2	0	0.666667	0	0	0	0	0	11	2	4.33333	1	0	0	0.333333	2	0	0	0.666667	0	0	0	0	74	50	127	45	83.6667	0	2	0
hsa-miR-3934-5p	hsa-miR-3934-5p	132	190	126	149.333	515	137	49	233.667	653	114	32	266.333	0	6	25	10.3333	2	2	0	1.33333	0	0	0	0	0	1	0	0.333333	1	2	1	1.33333	2	0	1	1	0	0	0	0	531	362	947	304	613.333	2	3	0
hsa-miR-3935	hsa-miR-3935	4	30	2	12	807	39	34	293.333	1161	168	132	487	0	1	3	1.33333	0	0	0	0	0	0	0	0	0	1	1	0.666667	0	1	1	0.666667	0	0	0	0	0	0	0	0	1824	923	4434	1217	2393.67	0	4	0
hsa-miR-3936	hsa-miR-3936	4	15	3	7.33333	2972	61	36	1023	493	62	30	195	0	0	4	1.33333	0	1	2	1	0	0	0	0	0	4	0	1.33333	1	0	1	0.666667	1	0	0	0.333333	0	0	0	0	109	50	216	74	125	0	1	0
hsa-miR-3937	hsa-miR-3937	9	61	11	27	1016	73	38	375.667	2336	363	115	938	1	2	31	11.3333	1	5	3	3	0	0	1	0.333333	2	7	3	4	3	2	6	3.66667	153	45	0	66	0	0	0	0	42	39	69	29	50	8	106	8
hsa-miR-3938	hsa-miR-3938	14	116	40	56.6667	719	129	37	295	594	142	82	272.667	0	5	6	3.66667	1	1	1	1	0	0	1	0.333333	0	7	0	2.33333	4	0	3	2.33333	0	0	0	0	0	0	0	0	430	225	676	230	443.667	0	1	0
hsa-miR-3939	hsa-miR-3939	9	40	8	19	2416	60	46	840.667	603	98	41	247.333	0	4	3	2.33333	0	5	1	2	0	0	1	0.333333	4	9	5	6	8	6	12	8.66667	1	1	0	0.666667	0	0	0	0	368	208	563	217	379.667	0	13	0
hsa-miR-3940-3p	hsa-miR-3940-3p	12	45	13	23.3333	827	61	30	306	3051	635	349	1345	0	20	19	13	3	2	2	2.33333	0	0	0	0	0	51	3	18	4	0	6	3.33333	1	1	0	0.666667	0	0	0	0	1142	828	1463	473	1144.33	1	9	0
hsa-miR-3940-5p	hsa-miR-3940-5p	8	49	8	21.6667	1265	69	37	457	2537	244	104	961.667	0	5	17	7.33333	0	1	0	0.333333	0	0	0	0	0	13	0	4.33333	2	0	1	1	4	2	0	2	0	0	0	0	51	23	64	30	46	0	6	0
hsa-miR-3941	hsa-miR-3941	5	20	6	10.3333	491	34	22	182.333	1007	205	83	431.667	0	0	11	3.66667	2	5	1	2.66667	0	1	1	0.666667	0	6	0	2	1	0	2	1	0	0	0	0	0	0	0	0	507	295	706	266	502.667	0	1	0
hsa-miR-3942-3p	hsa-miR-3942-3p	3	20	2	8.33333	238	30	27	98.3333	59	13	9	27	0	1	0	0.333333	0	2	0	0.666667	0	0	0	0	0	2	0	0.666667	1	0	2	1	0	0	0	0	0	0	0	0	1150	526	2428	689	1368	0	1	0
hsa-miR-3942-5p	hsa-miR-3942-5p	6	22	3	10.3333	158	40	31	76.3333	145	20	12	59	0	5	9	4.66667	0	2	1	1	1	0	0	0.333333	1	3	0	1.33333	0	0	1	0.333333	2	0	0	0.666667	0	0	0	0	313	182	382	118	292.333	0	1	0
hsa-miR-3943	hsa-miR-3943	4	29	2	11.6667	772	40	25	279	1175	220	100	498.333	0	10	12	7.33333	1	0	0	0.333333	0	0	2	0.666667	0	15	0	5	0	0	0	0	2	1	0	1	0	0	0	0	719	541	760	280	673.333	0	2	0
hsa-miR-3944-3p	hsa-miR-3944-3p	20	43	12	25	876	79	35	330	1624	311	229	721.333	0	1	81	27.3333	3	12	0	5	0	4	4	2.66667	1	9	2	4	3	0	3	2	1	1	0	0.666667	0	0	0	0	245	145	224	81	204.667	1	2	0
hsa-miR-3944-5p	hsa-miR-3944-5p	5	41	9	18.3333	548	84	57	229.667	3858	704	247	1603	0	0	4	1.33333	0	2	2	1.33333	1	0	0	0.333333	0	10	2	4	1	1	1	1	1	1	0	0.666667	0	0	0	0	11962	6604	16683	5123	11749.7	0	9	1
hsa-miR-3945	hsa-miR-3945	8	20	24	17.3333	1553	39	28	540	2210	236	89	845	0	31	31	20.6667	1	1	0	0.666667	0	0	0	0	1	1	0	0.666667	0	0	2	0.666667	1	2	0	1	0	0	1	0.333333	2862	1736	2057	711	2218.33	0	0	2
hsa-miR-3960	hsa-miR-3960	17	179	41	79	1372	81	42	498.333	673	87	73	277.667	0	0	26	8.66667	0	3	1	1.33333	0	0	0	0	0	14	1	5	14	5	6	8.33333	132	31	1	54.6667	0	0	0	0	147	93	340	154	193.333	6	83	1
hsa-miR-3972	hsa-miR-3972	39200	48567	33228	40331.7	51379	17996	4066	24480.3	2827	921	1095	1614.33	66	10161	5643	5290	604	94	13	237	0	0	2	0.666667	40	78	312	143.333	613	806	843	754	3	2	0	1.66667	0	0	0	0	577	404	1224	461	735	0	4	3
hsa-miR-3973	hsa-miR-3973	3	15	4	7.33333	256	33	13	100.667	664	109	29	267.333	0	1	5	2	0	1	0	0.333333	0	0	0	0	0	3	0	1	0	0	0	0	0	0	0	0	0	0	0	0	70	48	115	40	77.6667	0	1	0
hsa-miR-3974	hsa-miR-3974	3	8	4	5	293	68	38	133	121	10	4	45	0	1	14	5	2	0	0	0.666667	0	0	0	0	1	3	0	1.33333	0	0	1	0.333333	0	0	0	0	0	0	0	0	247	123	351	130	240.333	0	1	2
hsa-miR-3975	hsa-miR-3975	4	9	5	6	658	28	15	233.667	76	14	10	33.3333	0	245	289	178	17	5	1	7.66667	0	0	0	0	1	0	1	0.666667	1	0	2	1	0	0	0	0	0	0	0	0	109	55	119	48	94.3333	0	0	0
hsa-miR-3976	hsa-miR-3976	5	27	9	13.6667	645	46	34	241.667	146	21	13	60	0	7	7	4.66667	1	2	0	1	0	0	0	0	0	4	1	1.66667	0	1	0	0.333333	0	0	0	0	0	0	0	0	412	232	572	200	405.333	0	2	0
hsa-miR-3977	hsa-miR-3977	5	15	5	8.33333	390	95	81	188.667	138	32	17	62.3333	0	0	7	2.33333	2	3	0	1.66667	1	0	0	0.333333	1	5	1	2.33333	1	0	1	0.666667	0	0	1	0.333333	0	0	0	0	363	266	617	209	415.333	0	0	0
hsa-miR-3978	hsa-miR-3978	96	204	135	145	1076	146	87	436.333	712	141	125	326	0	1	7	2.66667	0	0	1	0.333333	0	1	0	0.333333	0	0	0	0	0	2	1	1	8	1	0	3	0	0	0	0	90	62	125	64	92.3333	0	4	0
hsa-miR-409-3p	hsa-miR-409-3p	6	34	7	15.6667	1046	70	32	382.667	579	97	37	237.667	0	1	5	2	0	1	0	0.333333	0	0	1	0.333333	0	6	0	2	0	0	0	0	1	0	1	0.666667	0	0	0	0	162	97	171	64	143.333	1	1	0
hsa-miR-409-5p	hsa-miR-409-5p	10	15	13	12.6667	434	70	61	188.333	497	78	45	206.667	0	9	7	5.33333	0	0	0	0	1	0	1	0.666667	0	2	0	0.666667	1	0	1	0.666667	0	0	0	0	0	0	0	0	207	126	665	203	332.667	0	2	0
hsa-miR-410	hsa-miR-410	3	19	2	8	395	44	24	154.333	592	98	65	251.667	0	0	2	0.666667	1	0	3	1.33333	0	0	0	0	0	1	0	0.333333	0	0	1	0.333333	0	0	1	0.333333	0	0	0	0	175	104	201	65	160	1	2	3
hsa-miR-411-3p	hsa-miR-411-3p	32105	37294	27022	32140.3	43713	13979	2660	20117.3	639	155	68	287.333	17	1197	670	628	72	16	11	33	0	0	0	0	25	29	35	29.6667	79	65	91	78.3333	2	0	0	0.666667	0	0	0	0	158	90	300	90	182.667	0	8	0
hsa-miR-411-5p	hsa-miR-411-5p	6	16	13	11.6667	376	63	54	164.333	1480	354	121	651.667	0	1	5	2	1	2	2	1.66667	1	1	0	0.666667	0	4	1	1.66667	1	0	0	0.333333	1	1	0	0.666667	0	0	0	0	292	152	488	156	310.667	1	1	0
hsa-miR-412	hsa-miR-412	18	56	10	28	984	41	18	347.667	465	98	51	204.667	0	79	62	47	9	4	0	4.33333	0	1	1	0.666667	3	10	7	6.66667	9	7	9	8.33333	2	0	0	0.666667	0	0	0	0	165	98	187	60	150	0	2	0
hsa-miR-421	hsa-miR-421	7	11	1	6.33333	368	23	18	136.333	190	39	19	82.6667	0	1	0	0.333333	0	0	0	0	0	0	0	0	0	1	0	0.333333	1	0	0	0.333333	2	1	0	1	0	0	0	0	582	343	807	295	577.333	0	1	0
hsa-miR-422a	hsa-miR-422a	3	23	9	11.6667	1299	56	32	462.333	579	86	48	237.667	1	26	25	17.3333	52	56	0	36	3	17	9	9.66667	0	1	0	0.333333	1	0	1	0.666667	0	0	0	0	0	0	0	0	290	158	1152	380	533.333	0	2	0
hsa-miR-423-3p	hsa-miR-423-3p	21	98	27	48.6667	1593	140	72	601.667	419	129	60	202.667	1	105	66	57.3333	43	60	0	34.3333	1	3	3	2.33333	0	4	2	2	0	0	0	0	3	1	0	1.33333	0	0	0	0	163	136	241	115	180	2	6	0
hsa-miR-423-5p	hsa-miR-423-5p	26	40	62	42.6667	1962	109	78	716.333	335	53	30	139.333	3	2	14	6.33333	10	44	2	18.6667	0	0	0	0	11	93	13	39	5	0	6	3.66667	10	6	3	6.33333	0	0	0	0	140	76	223	82	146.333	1	19	3
hsa-miR-424-3p	hsa-miR-424-3p	93	149	75	105.667	867	95	58	340	194	39	24	85.6667	0	4	7	3.66667	0	0	1	0.333333	0	0	1	0.333333	0	43	0	14.3333	3	0	3	2	1	1	0	0.666667	0	0	0	0	301	213	300	160	271.333	0	4	0
hsa-miR-424-5p	hsa-miR-424-5p	4	4	4	4	200	24	20	81.3333	334	54	44	144	0	0	3	1	0	3	0	1	0	0	0	0	0	1	1	0.666667	0	0	0	0	0	0	0	0	0	0	0	0	141	81	319	108	180.333	1	1	0
hsa-miR-4251	hsa-miR-4251	4	16	8	9.33333	1492	33	10	511.667	136	25	13	58	0	1	4	1.66667	2	1	0	1	0	0	0	0	0	0	0	0	1	0	0	0.333333	0	2	0	0.666667	0	0	0	0	245	145	151	55	180.333	0	0	0
hsa-miR-4252	hsa-miR-4252	1	26	0	9	578	20	14	204	232	32	24	96	0	1	6	2.33333	1	0	0	0.333333	0	0	0	0	0	0	0	0	0	0	1	0.333333	1	2	0	1	0	0	0	0	23	22	44	13	29.6667	0	3	0
hsa-miR-4253	hsa-miR-4253	4	19	1	8	1168	36	22	408.667	775	111	73	319.667	0	2	4	2	2	1	0	1	0	0	0	0	0	1	0	0.333333	1	0	0	0.333333	0	0	0	0	0	0	0	0	40	24	106	38	56.6667	0	3	0
hsa-miR-425-3p	hsa-miR-425-3p	4870	7746	7398	6671.33	6594	2725	764	3361	1220	236	159	538.333	4811	26202	14439	15150.7	1393	489	3854	1912	2	0	16	6	13262	13110	12147	12839.7	34365	34647	46533	38515	2	6	1	3	0	0	0	0	118	80	198	62	132	1	18	6
hsa-miR-4254	hsa-miR-4254	7	38	8	17.6667	771	56	36	287.667	212	47	25	94.6667	0	2	64	22	1	0	1	0.666667	0	0	0	0	1	2	0	1	1	0	2	1	4	0	0	1.33333	0	0	0	0	122	78	150	59	116.667	0	6	0
hsa-miR-4255	hsa-miR-4255	2	13	9	8	843	52	42	312.333	198	19	17	78	0	0	3	1	0	0	0	0	0	0	0	0	0	1	0	0.333333	0	0	1	0.333333	0	1	0	0.333333	0	0	0	0	651	466	479	211	532	0	1	0
hsa-miR-425-5p	hsa-miR-425-5p	109	147	89	115	1102	97	59	419.333	445	89	40	191.333	0	7	10	5.66667	2	8	3	4.33333	0	0	1	0.333333	1	16	0	5.66667	3	2	2	2.33333	3	1	0	1.33333	0	0	0	0	317	160	840	258	439	0	7	0
hsa-miR-4256	hsa-miR-4256	16	19	9	14.6667	629	44	37	236.667	192	13	18	74.3333	1	25	51	25.6667	5	10	1	5.33333	0	0	3	1	0	6	1	2.33333	2	1	2	1.66667	0	0	1	0.333333	0	0	0	0	418	245	470	160	377.667	0	0	0
hsa-miR-4257	hsa-miR-4257	14	62	16	30.6667	661	60	28	249.667	967	155	60	394	0	2	3	1.66667	0	2	1	1	0	0	0	0	0	4	0	1.33333	0	0	0	0	2	0	1	1	0	0	0	0	215	171	342	115	242.667	0	0	0
hsa-miR-4258	hsa-miR-4258	7	61	8	25.3333	801	34	20	285	457	80	56	197.667	0	29	36	21.6667	0	1	1	0.666667	0	0	0	0	4	10	1	5	3	5	3	3.66667	5	1	0	2	0	0	0	0	55	31	87	41	57.6667	0	19	0
hsa-miR-4259	hsa-miR-4259	3	14	9	8.66667	857	32	14	301	545	64	41	216.667	0	6	12	6	5	1	1	2.33333	0	0	0	0	0	12	1	4.33333	1	0	1	0.666667	0	0	0	0	0	0	0	0	399	262	999	455	553.333	0	2	1
hsa-miR-4260	hsa-miR-4260	6	28	14	16	569	49	25	214.333	371	62	27	153.333	0	70	58	42.6667	15	18	0	11	3	3	3	3	0	1	1	0.666667	0	0	0	0	0	1	0	0.333333	0	0	0	0	85	42	95	39	74	0	4	0
hsa-miR-4261	hsa-miR-4261	20	41	21	27.3333	270	48	29	115.667	793	102	65	320	0	4	10	4.66667	0	1	0	0.333333	0	0	0	0	1	0	1	0.666667	0	0	0	0	1	0	0	0.333333	0	0	0	0	1521	787	3999	1074	2102.33	0	1	0
hsa-miR-4262	hsa-miR-4262	20	27	20	22.3333	1066	77	45	396	131	27	17	58.3333	0	0	5	1.66667	1	7	0	2.66667	0	1	1	0.666667	0	1	1	0.666667	1	3	0	1.33333	0	1	0	0.333333	0	0	0	0	95	70	194	69	119.667	0	4	0
hsa-miR-4263	hsa-miR-4263	8	21	8	12.3333	372	28	13	137.667	105	21	12	46	0	4	8	4	1	1	2	1.33333	0	0	0	0	0	1	0	0.333333	2	1	3	2	0	0	0	0	0	0	0	0	51	21	69	21	47	0	2	0
hsa-miR-4264	hsa-miR-4264	1	8	5	4.66667	205	14	6	75	124	21	10	51.6667	0	0	4	1.33333	0	1	0	0.333333	0	0	0	0	1	3	0	1.33333	2	0	0	0.666667	0	0	0	0	0	0	0	0	67	39	98	34	68	0	0	0
hsa-miR-4265	hsa-miR-4265	4	17	3	8	636	29	16	227	806	119	45	323.333	0	1	2	1	0	0	1	0.333333	0	0	0	0	0	3	0	1	0	0	0	0	0	0	0	0	0	0	0	0	19	6	22	10	15.6667	0	1	0
hsa-miR-4266	hsa-miR-4266	5	12	6	7.66667	348	37	22	135.667	328	66	27	140.333	0	2	21	7.66667	0	0	0	0	0	0	0	0	0	4	1	1.66667	0	0	1	0.333333	1	2	0	1	0	0	0	0	40	25	113	35	59.3333	1	3	0
hsa-miR-4267	hsa-miR-4267	4	53	8	21.6667	838	74	36	316	755	179	68	334	0	3	8	3.66667	0	1	0	0.333333	0	0	0	0	1	5	0	2	1	0	1	0.666667	0	1	0	0.333333	0	0	0	0	607	363	583	200	517.667	0	1	1
hsa-miR-4268	hsa-miR-4268	10	33	13	18.6667	2569	51	48	889.333	502	84	38	208	0	1	57	19.3333	0	2	1	1	0	0	0	0	1	5	0	2	2	0	2	1.33333	1	0	0	0.333333	0	0	0	0	179	135	159	73	157.667	0	0	0
hsa-miR-4269	hsa-miR-4269	6	46	7	19.6667	535	46	36	205.667	932	158	89	393	1	1	12	4.66667	1	2	4	2.33333	0	0	0	0	3	4	1	2.66667	2	2	1	1.66667	30	9	0	13	0	0	0	0	2208	1252	2019	625	1826.33	2	46	5
hsa-miR-4270	hsa-miR-4270	6	37	14	19	1783	48	15	615.333	872	113	74	353	0	1	11	4	1	0	1	0.666667	0	0	0	0	0	3	0	1	0	0	1	0.333333	0	1	0	0.333333	0	0	0	0	412	205	1459	437	692	0	4	1
hsa-miR-4271	hsa-miR-4271	9	62	18	29.6667	920	35	17	324	812	104	42	319.333	1	80	46	42.3333	1	1	0	0.666667	0	0	0	0	1	11	5	5.66667	4	6	6	5.33333	0	0	0	0	0	0	0	0	76	45	155	46	92	0	4	0
hsa-miR-4272	hsa-miR-4272	5	5	3	4.33333	166	18	20	68	161	21	14	65.3333	0	0	508	169.333	1	1	0	0.666667	0	0	0	0	0	1	0	0.333333	0	0	0	0	1	0	0	0.333333	0	0	0	0	893	363	1829	510	1028.33	0	0	0
hsa-miR-4273	hsa-miR-4273	9	28	19	18.6667	1154	158	145	485.667	156	25	24	68.3333	0	1	3	1.33333	0	2	0	0.666667	0	0	0	0	0	0	1	0.333333	1	0	1	0.666667	1	0	0	0.333333	0	0	0	0	1544	730	3058	934	1777.33	0	0	0
hsa-miR-4274	hsa-miR-4274	8	34	21	21	2496	95	31	874	859	119	64	347.333	0	7	12	6.33333	0	1	0	0.333333	0	0	1	0.333333	0	8	0	2.66667	2	0	0	0.666667	6	1	0	2.33333	0	0	0	0	22	8	21	6	17	1	7	0
hsa-miR-4275	hsa-miR-4275	3	7	6	5.33333	493	19	13	175	114	18	16	49.3333	0	2	5	2.33333	0	0	0	0	0	0	0	0	0	5	0	1.66667	1	0	0	0.333333	1	0	0	0.333333	0	0	0	0	112	58	211	72	127	0	1	0
hsa-miR-4276	hsa-miR-4276	0	8	1	3	212	12	6	76.6667	351	59	50	153.333	0	1	10	3.66667	1	0	0	0.333333	0	0	0	0	0	0	0	0	0	0	0	0	0	0	0	0	0	0	0	0	64	46	102	28	70.6667	0	1	0
hsa-miR-4277	hsa-miR-4277	8	27	6	13.6667	492	25	24	180.333	198	34	20	84	0	21	20	13.6667	3	0	0	1	0	0	3	1	2	4	1	2.33333	1	0	0	0.333333	2	0	1	1	0	0	0	0	47	42	90	25	59.6667	1	2	0
hsa-miR-4278	hsa-miR-4278	6	13	3	7.33333	2102	75	34	737	446	55	28	176.333	0	0	14	4.66667	0	0	0	0	0	0	0	0	0	2	0	0.666667	1	1	1	1	1	1	0	0.666667	0	0	0	0	40	28	70	24	46	0	8	0
hsa-miR-4279	hsa-miR-4279	6	36	21	21	1206	43	30	426.333	1460	232	91	594.333	0	0	4	1.33333	1	0	1	0.666667	0	0	0	0	0	3	0	1	3	0	0	1	9	2	0	3.66667	0	0	0	0	288	183	478	147	316.333	0	4	0
hsa-miR-4280	hsa-miR-4280	5	22	7	11.3333	738	63	51	284	188	35	17	80	0	6	7	4.33333	3	5	0	2.66667	2	1	1	1.33333	0	7	0	2.33333	2	0	1	1	0	0	0	0	0	0	0	0	172	100	213	81	161.667	1	3	0
hsa-miR-4281	hsa-miR-4281	18	81	30	43	2279	81	24	794.667	1925	320	136	793.667	0	1	8	3	1	2	0	1	0	0	0	0	3	5	2	3.33333	2	0	0	0.666667	7	1	0	2.66667	0	0	0	0	725	402	1662	503	929.667	1	11	2
hsa-miR-4282	hsa-miR-4282	2	8	3	4.33333	217	28	24	89.6667	139	22	12	57.6667	0	2	6	2.66667	3	6	0	3	0	0	0	0	0	1	0	0.333333	0	0	0	0	2	0	0	0.666667	0	0	0	0	68	33	110	41	70.3333	2	7	2
hsa-miR-4283	hsa-miR-4283	4	27	0	10.3333	936	42	23	333.667	315	55	23	131	0	20	19	13	2	0	0	0.666667	0	0	0	0	0	0	0	0	0	0	0	0	2	0	0	0.666667	0	0	0	0	58	45	91	23	64.6667	0	5	0
hsa-miR-4284	hsa-miR-4284	7	14	3	8	994	43	7	348	261	29	20	103.333	0	0	0	0	0	1	0	0.333333	0	0	0	0	0	0	1	0.333333	1	0	3	1.33333	18	3	0	7	0	0	0	0	291	168	493	179	317.333	1	13	4
hsa-miR-4285	hsa-miR-4285	69	283	56	136	1055	358	132	515	3024	735	335	1364.67	1	18	11	10	30	39	2	23.6667	0	2	9	3.66667	1	31	2	11.3333	5	3	4	4	84	18	1	34.3333	0	0	0	0	10065	5510	24125	7733	13233.3	1	16	5
hsa-miR-4286	hsa-miR-4286	5	23	5	11	316	24	6	115.333	980	139	65	394.667	0	48	27	25	7	1	1	3	0	0	0	0	1	4	0	1.66667	1	0	0	0.333333	0	0	0	0	0	0	0	0	421	375	1232	601	676	0	1	0
hsa-miR-4287	hsa-miR-4287	7	30	13	16.6667	1358	40	20	472.667	182	35	6	74.3333	0	1	10	3.66667	4	2	0	2	0	0	0	0	0	2	0	0.666667	0	0	0	0	0	0	0	0	0	0	0	0	198	124	264	104	195.333	0	0	0
hsa-miR-4288	hsa-miR-4288	14	23	15	17.3333	453	51	25	176.333	555	110	24	229.667	0	3	5	2.66667	0	3	0	1	0	0	1	0.333333	0	2	0	0.666667	0	0	0	0	0	0	0	0	0	0	0	0	751	535	878	258	721.333	1	1	0
hsa-miR-4289	hsa-miR-4289	4	13	4	7	352	36	40	142.667	328	44	31	134.333	0	3	4	2.33333	0	0	0	0	0	0	0	0	0	1	1	0.666667	0	0	0	0	0	0	0	0	0	0	0	0	163	108	309	104	193.333	1	3	1
hsa-miR-429	hsa-miR-429	6	21	2	9.66667	443	42	25	170	213	33	16	87.3333	1	21	32	18	115	112	0	75.6667	6	31	14	17	2	3	0	1.66667	1	1	0	0.666667	0	1	1	0.666667	0	0	0	0	2019	1053	3757	1288	2276.33	0	1	1
hsa-miR-4290	hsa-miR-4290	14	39	20	24.3333	1266	60	23	449.667	656	191	57	301.333	0	36	60	32	4	0	0	1.33333	0	1	0	0.333333	0	2	1	1	1	0	2	1	2	0	0	0.666667	0	0	0	0	32	22	46	13	33.3333	0	3	0
hsa-miR-4291	hsa-miR-4291	147	365	198	236.667	667	361	192	406.667	372	139	101	204	0	0	0	0	1	0	0	0.333333	0	0	0	0	0	0	0	0	1	0	1	0.666667	0	0	0	0	0	0	0	0	59	37	110	38	68.6667	0	5	0
hsa-miR-4292	hsa-miR-4292	10	65	15	30	1457	62	32	517	2490	581	377	1149.33	1	4	22	9	4	5	0	3	0	0	0	0	5	17	6	9.33333	3	4	8	5	1	0	0	0.333333	0	0	0	0	49	19	68	26	45.3333	0	12	0
hsa-miR-4293	hsa-miR-4293	145	372	196	237.667	716	365	192	424.333	449	151	123	241	0	1	1	0.666667	1	0	1	0.666667	0	0	0	0	0	10	0	3.33333	3	0	1	1.33333	0	0	0	0	0	0	0	0	313	235	524	155	357.333	0	1	1
hsa-miR-4294	hsa-miR-4294	4	22	10	12	647	49	20	238.667	5824	1408	665	2632.33	0	0	3	1	0	2	0	0.666667	0	0	0	0	0	19	0	6.33333	1	1	2	1.33333	4	0	0	1.33333	0	0	0	0	4810	2787	4570	1527	4055.67	0	5	1
hsa-miR-4295	hsa-miR-4295	8	21	7	12	256	38	24	106	591	185	50	275.333	1	4	0	1.66667	1	5	0	2	0	0	0	0	0	1	0	0.333333	2	1	0	1	0	0	0	0	0	0	0	0	218	128	354	88	233.333	0	1	0
hsa-miR-4296	hsa-miR-4296	4	26	3	11	938	42	14	331.333	621	79	20	240	0	0	1	0.333333	0	1	0	0.333333	0	0	0	0	0	3	1	1.33333	0	0	1	0.333333	0	0	0	0	0	0	0	0	25	12	25	6	20.6667	0	4	0
hsa-miR-4297	hsa-miR-4297	8	41	20	23	465	46	20	177	1604	282	171	685.667	0	3	21	8	1	2	1	1.33333	1	0	0	0.333333	1	4	0	1.66667	1	0	0	0.333333	2	0	0	0.666667	0	0	0	0	17977	9421	22649	6852	16682.3	1	9	0
hsa-miR-4298	hsa-miR-4298	20	41	25	28.6667	706	41	26	257.667	550	83	52	228.333	0	30	48	26	125	119	0	81.3333	5	32	17	18	1	7	0	2.66667	5	1	2	2.66667	2	1	3	2	0	0	0	0	115	114	176	53	135	22	15	8
hsa-miR-4299	hsa-miR-4299	1	10	6	5.66667	675	21	14	236.667	873	150	110	377.667	0	0	22	7.33333	0	0	0	0	0	0	0	0	0	1	0	0.333333	0	1	0	0.333333	0	0	0	0	0	0	0	0	77	34	90	58	67	0	2	0
hsa-miR-4300	hsa-miR-4300	8	16	10	11.3333	1199	42	24	421.667	241	59	26	108.667	0	0	34	11.3333	2	1	1	1.33333	0	0	0	0	0	6	0	2	1	1	3	1.66667	18	5	0	7.66667	0	0	0	0	78	49	177	55	101.333	0	11	4
hsa-miR-4301	hsa-miR-4301	6	9	3	6	700	19	16	245	1872	366	183	807	0	246	289	178.333	18	5	1	8	0	0	0	0	1	10	1	4	1	0	2	1	1	0	0	0.333333	0	0	0	0	156	76	260	95	164	0	1	0
hsa-miR-4302	hsa-miR-4302	5	27	4	12	1185	70	58	437.667	232	41	14	95.6667	1	0	17	6	0	0	0	0	0	0	0	0	0	6	0	2	2	0	0	0.666667	0	0	0	0	0	0	0	0	25	12	31	10	22.6667	0	8	0
hsa-miR-4303	hsa-miR-4303	13	38	16	22.3333	559	28	17	201.333	216	47	25	96	0	2	22	8	0	0	0	0	0	0	0	0	0	6	0	2	1	0	1	0.666667	1	1	1	1	0	0	0	0	101	67	176	48	114.667	0	1	0
hsa-miR-4304	hsa-miR-4304	3	23	2	9.33333	710	38	27	258.333	502	70	47	206.333	0	2	7	3	3	0	0	1	0	1	0	0.333333	0	1	0	0.333333	3	1	0	1.33333	0	0	0	0	0	0	0	0	29	14	50	20	31	0	2	0
hsa-miR-4305	hsa-miR-4305	4	38	4	15.3333	1501	58	28	529	3797	1094	577	1822.67	0	1	1	0.666667	0	5	0	1.66667	0	0	0	0	1	5	2	2.66667	0	0	1	0.333333	1	0	0	0.333333	0	0	0	0	1534	873	1475	506	1294	0	2	0
hsa-miR-4306	hsa-miR-4306	8	14	20	14	659	27	17	234.333	107	14	9	43.3333	0	13	10	7.66667	0	0	0	0	0	0	0	0	0	0	0	0	0	0	0	0	2	1	0	1	0	0	0	0	24	17	26	13	22.3333	0	14	0
hsa-miR-4307	hsa-miR-4307	17	37	16	23.3333	109	39	28	58.6667	157	22	23	67.3333	0	1	1	0.666667	0	0	1	0.333333	0	0	0	0	0	4	0	1.33333	0	0	0	0	0	0	0	0	0	0	0	0	236	151	540	152	309	0	1	1
hsa-miR-4308	hsa-miR-4308	3	10	1	4.66667	403	29	21	151	3942	1089	595	1875.33	0	2	6	2.66667	0	5	0	1.66667	0	0	0	0	0	1	0	0.333333	1	0	2	1	3	0	0	1	0	0	0	0	1579	902	1501	522	1327.33	0	3	0
hsa-miR-4309	hsa-miR-4309	8	94	24	42	428	121	41	196.667	469	117	79	221.667	0	2	6	2.66667	4	8	1	4.33333	2	5	1	2.66667	0	9	0	3	1	0	0	0.333333	3	0	0	1	0	0	0	0	190	101	262	78	184.333	0	5	0
hsa-miR-4310	hsa-miR-4310	13	23	14	16.6667	171	26	13	70	115	15	5	45	1	3	60	21.3333	2	1	1	1.33333	0	0	0	0	0	3	0	1	1	0	0	0.333333	0	0	0	0	0	0	0	0	165	91	332	99	196	0	1	0
hsa-miR-4311	hsa-miR-4311	4	13	12	9.66667	582	54	50	228.667	252	29	14	98.3333	0	4	0	1.33333	0	0	0	0	0	0	0	0	0	2	0	0.666667	0	0	1	0.333333	0	0	0	0	0	0	0	0	73	38	94	32	68.3333	0	3	0
hsa-miR-4312	hsa-miR-4312	589	841	465	631.667	1117	535	227	626.333	443	146	120	236.333	0	20	12	10.6667	0	0	1	0.333333	0	0	0	0	0	3	0	1	2	0	6	2.66667	1	0	0	0.333333	0	0	0	0	187	149	331	120	222.333	0	0	0
hsa-miR-4313	hsa-miR-4313	5	35	14	18	1384	102	55	513.667	907	112	80	366.333	0	2	3	1.66667	0	3	1	1.33333	0	0	0	0	3	16	4	7.66667	4	3	11	6	2	1	0	1	0	0	0	0	27	15	30	21	24	0	5	0
hsa-miR-431-3p	hsa-miR-431-3p	9	45	5	19.6667	435	35	23	164.333	547	86	67	233.333	0	1	2	1	0	1	0	0.333333	0	0	0	0	2	2	0	1.33333	2	0	3	1.66667	1	1	0	0.666667	0	0	0	0	71	57	100	42	76	0	9	1
hsa-miR-4314	hsa-miR-4314	17	48	31	32	321	47	23	130.333	355	61	47	154.333	0	7	7	4.66667	0	0	0	0	0	0	0	0	0	0	0	0	0	0	0	0	0	0	0	0	0	0	0	0	1131	820	825	326	925.333	0	0	0
hsa-miR-4315	hsa-miR-4315	6	24	9	13	713	25	11	249.667	264	46	18	109.333	0	1	8	3	1	2	0	1	0	0	0	0	0	0	0	0	1	1	1	1	10	4	0	4.66667	0	0	0	0	180	111	173	73	154.667	1	28	0
hsa-miR-431-5p	hsa-miR-431-5p	7	39	4	16.6667	644	41	13	232.667	192	30	10	77.3333	0	4	24	9.33333	1	0	1	0.666667	0	0	0	0	1	4	1	2	2	0	2	1.33333	1	2	0	1	0	0	0	0	113	77	247	101	145.667	0	2	0
hsa-miR-4316	hsa-miR-4316	2	10	6	6	1245	34	11	430	879	139	117	378.333	1	0	0	0.333333	1	0	0	0.333333	0	0	0	0	0	6	0	2	0	1	0	0.333333	1	0	0	0.333333	0	0	0	0	62	23	61	23	48.6667	0	4	1
hsa-miR-4317	hsa-miR-4317	6	18	5	9.66667	705	29	19	251	496	68	37	200.333	0	1	6	2.33333	0	0	0	0	0	0	0	0	0	2	0	0.666667	0	0	0	0	0	0	0	0	0	0	0	0	222	149	313	100	228	0	3	0
hsa-miR-4318	hsa-miR-4318	38	116	57	70.3333	374	58	24	152	735	104	39	292.667	9	561	295	288.333	40	9	3	17.3333	0	0	1	0.333333	6	3	10	6.33333	25	22	20	22.3333	0	0	0	0	0	0	0	0	149	98	196	61	147.667	0	0	0
hsa-miR-4319	hsa-miR-4319	1	10	1	4	207	6	10	74.3333	371	49	41	153.667	0	0	14	4.66667	0	0	0	0	0	0	0	0	0	0	0	0	0	0	0	0	0	0	0	0	0	0	0	0	159	96	273	145	176	0	1	0
hsa-miR-4320	hsa-miR-4320	9	35	10	18	481	61	32	191.333	2107	334	86	842.333	0	7	20	9	0	0	0	0	0	0	0	0	0	6	1	2.33333	2	1	4	2.33333	84	28	0	37.3333	0	0	0	0	72	66	168	69	102	2	81	8
hsa-miR-4321	hsa-miR-4321	44	128	56	76	1121	90	41	417.333	654	113	85	284	2	132	123	85.6667	8	0	1	3	0	0	0	0	3	20	2	8.33333	5	3	5	4.33333	2	1	0	1	0	0	0	0	132	72	245	96	149.667	1	14	1
hsa-miR-4322	hsa-miR-4322	12	53	3	22.6667	973	41	24	346	1386	179	56	540.333	0	1	2	1	0	1	2	1	0	0	0	0	0	5	0	1.66667	0	0	0	0	1	0	0	0.333333	0	0	0	0	26	11	34	7	23.6667	0	5	0
hsa-miR-4323	hsa-miR-4323	1	39	1	13.6667	918	69	31	339.333	802	114	38	318	1	1	2	1.33333	0	0	0	0	0	0	0	0	0	2	0	0.666667	0	0	0	0	2	1	0	1	0	0	0	0	129	70	204	100	134.333	1	3	1
hsa-miR-432-3p	hsa-miR-432-3p	11	28	14	17.6667	1197	58	37	430.667	298	28	20	115.333	0	1	106	35.6667	0	1	0	0.333333	0	0	0	0	1	6	1	2.66667	1	0	1	0.666667	1	1	0	0.666667	0	0	0	0	84	58	100	30	80.6667	0	1	0
hsa-miR-4324	hsa-miR-4324	2	11	3	5.33333	837	27	16	293.333	404	61	39	168	0	0	7	2.33333	1	0	1	0.666667	0	0	0	0	0	3	0	1	1	1	1	1	0	1	0	0.333333	0	0	0	0	230	124	288	102	214	0	1	0
hsa-miR-4325	hsa-miR-4325	3	6	3	4	289	13	8	103.333	394	60	37	163.667	1	2	10	4.33333	2	6	1	3	0	1	2	1	5	1	0	2	1	2	0	1	1	0	0	0.333333	0	0	0	0	36	16	50	21	34	0	4	1
hsa-miR-432-5p	hsa-miR-432-5p	6	23	7	12	458	25	15	166	394	62	38	164.667	0	4	12	5.33333	2	0	1	1	0	0	0	0	0	1	0	0.333333	0	0	0	0	3	0	0	1	0	0	0	0	232	160	306	96	232.667	1	4	1
hsa-miR-4326	hsa-miR-4326	147	379	201	242.333	1295	371	197	621	1078	351	292	573.667	0	1	6	2.33333	1	0	0	0.333333	0	1	0	0.333333	0	4	0	1.33333	0	0	2	0.666667	0	0	0	0	0	0	0	0	1159	857	764	201	926.667	0	1	1
hsa-miR-4327	hsa-miR-4327	11	42	13	22	489	78	30	199	352	71	38	153.667	0	3	14	5.66667	0	1	0	0.333333	0	0	0	0	1	1	0	0.666667	1	1	0	0.666667	2	0	1	1	0	0	0	0	84	52	149	58	95	0	2	1
hsa-miR-4328	hsa-miR-4328	12	42	18	24	490	65	34	196.333	271	57	47	125	0	9	27	12	2	2	0	1.33333	0	0	0	0	0	1	0	0.333333	1	1	0	0.666667	1	1	0	0.666667	0	0	0	0	164	91	164	63	139.667	0	0	0
hsa-miR-4329	hsa-miR-4329	559	832	424	605	1637	512	223	790.667	1085	366	175	542	0	100	74	58	13	4	0	5.66667	0	0	0	0	0	2	1	1	2	1	1	1.33333	1	0	0	0.333333	0	0	0	0	1111	736	1792	566	1213	0	3	0
hsa-miR-433	hsa-miR-433	11	47	7	21.6667	1192	170	131	497.667	1222	291	183	565.333	0	5	45	16.6667	6	8	3	5.66667	1	1	3	1.66667	0	15	1	5.33333	5	0	2	2.33333	2	1	0	1	0	0	0	0	1807	1206	1732	458	1581.67	1	5	0
hsa-miR-4330	hsa-miR-4330	2	17	2	7	780	32	18	276.667	310	53	28	130.333	0	8	43	17	1	0	1	0.666667	0	0	0	0	0	0	0	0	2	3	0	1.66667	1	0	1	0.666667	0	0	0	0	299	171	468	152	312.667	0	6	0
hsa-miR-4417	hsa-miR-4417	13	71	24	36	970	70	22	354	1984	356	134	824.667	0	2	6	2.66667	7	4	1	4	0	1	0	0.333333	2	16	0	6	2	1	0	1	6	1	0	2.33333	0	0	0	0	516	275	1615	447	802	0	7	0
hsa-miR-4418	hsa-miR-4418	2	14	5	7	748	35	21	268	823	153	78	351.333	0	1	8	3	1	1	0	0.666667	0	0	1	0.333333	0	8	0	2.66667	0	0	1	0.333333	0	1	0	0.333333	0	1	0	0.333333	2146	1265	3398	1015	2269.67	1	0	0
hsa-miR-4419a	hsa-miR-4419a	4	25	9	12.6667	1502	77	30	536.333	217	32	9	86	0	20	9	9.66667	2	0	0	0.666667	1	0	0	0.333333	0	8	0	2.66667	0	0	0	0	7	1	0	2.66667	0	0	0	0	28	17	43	14	29.3333	0	4	1
hsa-miR-4419b	hsa-miR-4419b	6	22	7	11.6667	1102	55	22	393	584	187	54	275	0	6	4	3.33333	0	1	0	0.333333	0	0	0	0	1	2	1	1.33333	0	0	1	0.333333	1	0	0	0.333333	0	0	0	0	84	42	90	35	72	1	2	0
hsa-miR-4420	hsa-miR-4420	3	13	4	6.66667	586	38	28	217.333	2176	343	83	867.333	0	3	5	2.66667	0	0	1	0.333333	0	0	0	0	1	3	1	1.66667	0	0	0	0	2	1	0	1	0	0	0	0	346	159	826	292	443.667	0	1	0
hsa-miR-4421	hsa-miR-4421	103	218	149	156.667	527	152	81	253.333	1708	385	209	767.333	0	125	94	73	10	4	0	4.66667	1	1	0	0.666667	2	9	0	3.66667	1	0	0	0.333333	1	0	0	0.333333	0	0	0	0	8370	4847	7894	2424	7037	0	8	0
hsa-miR-4422	hsa-miR-4422	3	24	9	12	1283	50	29	454	135	23	10	56	0	104	64	56	10	5	1	5.33333	0	0	0	0	0	0	0	0	1	0	1	0.666667	1	1	0	0.666667	0	0	0	0	43	36	59	11	46	0	4	0
hsa-miR-4423-3p	hsa-miR-4423-3p	3	38	6	15.6667	273	24	16	104.333	103	17	9	43	0	1	0	0.333333	0	1	0	0.333333	0	0	0	0	1	0	0	0.333333	0	0	1	0.333333	0	0	0	0	0	0	0	0	101	45	170	57	105.333	0	5	0
hsa-miR-4423-5p	hsa-miR-4423-5p	150	384	206	246.667	549	372	192	371	406	139	128	224.333	0	2	5	2.33333	0	2	0	0.666667	0	0	1	0.333333	1	0	0	0.333333	1	0	0	0.333333	0	1	0	0.333333	0	0	0	0	417	241	850	275	502.667	1	0	1
hsa-miR-4424	hsa-miR-4424	3	7	6	5.33333	380	51	43	158	119	24	4	49	0	1	1	0.666667	0	0	0	0	0	0	0	0	0	0	0	0	0	0	0	0	2	0	0	0.666667	0	0	0	0	154	96	226	84	158.667	1	5	1
hsa-miR-4425	hsa-miR-4425	13	43	12	22.6667	441	45	28	171.333	391	73	36	166.667	0	0	6	2	2	1	0	1	0	0	0	0	1	2	0	1	0	0	0	0	0	0	0	0	0	0	0	0	70	29	127	40	75.3333	0	7	0
hsa-miR-4426	hsa-miR-4426	24	21	14	19.6667	980	130	91	400.333	94	16	6	38.6667	0	22	34	18.6667	0	1	0	0.333333	0	0	0	0	0	10	1	3.66667	0	1	0	0.333333	3	0	0	1	0	0	0	0	62	27	130	43	73	0	0	0
hsa-miR-4427	hsa-miR-4427	15	86	13	38	863	135	57	351.667	449	166	103	239.333	2	37	89	42.6667	108	264	14	128.667	5	37	39	27	0	3	0	1	2	1	2	1.66667	1	2	3	2	0	0	0	0	165	135	341	134	213.667	8	0	3
hsa-miR-4428	hsa-miR-4428	42811	53588	38780	45059.7	55715	19196	4045	26318.7	3122	665	262	1349.67	4816	21048	12319	12727.7	1140	367	3867	1791.33	3	0	11	4.66667	13327	13144	12207	12892.7	34592	34939	46852	38794.3	2	4	1	2.33333	0	1	0	0.333333	6524	3497	16195	4560	8738.67	2	11	8
hsa-miR-4429	hsa-miR-4429	6	8	4	6	756	26	24	268.667	468	98	48	204.667	0	2	6	2.66667	1	0	0	0.333333	0	0	0	0	0	3	1	1.33333	0	0	1	0.333333	3	0	0	1	0	0	0	0	51	28	91	27	56.6667	0	5	0
hsa-miR-4430	hsa-miR-4430	7	12	5	8	800	52	31	294.333	290	39	19	116	0	4	5	3	0	1	2	1	0	1	0	0.333333	0	3	0	1	3	0	1	1.33333	13	1	0	4.66667	0	0	0	0	45	29	79	20	51	0	9	2
hsa-miR-4431	hsa-miR-4431	3	13	2	6	1013	46	22	360.333	159	21	16	65.3333	0	0	10	3.33333	0	0	0	0	0	0	2	0.666667	0	1	1	0.666667	0	1	0	0.333333	1	1	0	0.666667	0	0	0	0	698	400	1578	645	892	0	7	0
hsa-miR-4432	hsa-miR-4432	1	16	2	6.33333	503	41	17	187	104	19	15	46	0	0	5	1.66667	0	1	0	0.333333	0	0	0	0	0	2	0	0.666667	0	1	0	0.333333	2	1	0	1	0	0	0	0	45	22	57	19	41.3333	0	5	0
hsa-miR-4433-3p	hsa-miR-4433-3p	11	41	12	21.3333	718	49	19	262	2699	448	175	1107.33	0	1	4	1.66667	2	0	1	1	0	0	0	0	1	5	0	2	0	0	1	0.333333	2	1	0	1	0	0	0	0	640	501	1652	743	931	0	6	0
hsa-miR-4433-5p	hsa-miR-4433-5p	15	55	24	31.3333	848	58	23	309.667	2125	299	123	849	0	9	14	7.66667	2	0	1	1	0	0	0	0	1	10	0	3.66667	1	1	1	1	4	1	0	1.66667	0	0	0	0	502	405	1346	627	751	0	5	0
hsa-miR-4434	hsa-miR-4434	7	9	5	7	950	19	21	330	104	14	14	44	0	5	14	6.33333	5	5	0	3.33333	0	2	0	0.666667	0	0	0	0	0	0	0	0	0	0	0	0	0	0	0	0	123	75	203	70	133.667	0	0	1
hsa-miR-4435	hsa-miR-4435	6	23	7	12	571	75	62	236	837	145	77	353	0	3	7	3.33333	0	1	1	0.666667	0	0	0	0	0	1	0	0.333333	5	1	7	4.33333	12	4	0	5.33333	0	0	0	0	416	262	480	181	386	1	26	0
hsa-miR-4436a	hsa-miR-4436a	11	44	19	24.6667	835	41	26	300.667	339	66	38	147.667	0	2	4	2	3	6	0	3	0	2	4	2	1	16	1	6	2	1	0	1	0	0	0	0	0	0	0	0	96	67	126	37	96.3333	2	2	1
hsa-miR-4436b-3p	hsa-miR-4436b-3p	8	24	5	12.3333	993	33	23	349.667	422	62	43	175.667	0	13	8	7	0	2	0	0.666667	1	0	1	0.666667	2	8	2	4	1	0	3	1.33333	0	0	1	0.333333	0	0	0	0	86	37	116	37	79.6667	0	4	0
hsa-miR-4436b-5p	hsa-miR-4436b-5p	4	26	6	12	1080	40	30	383.333	478	68	45	197	0	0	5	1.66667	1	0	0	0.333333	0	0	1	0.333333	0	17	1	6	1	0	0	0.333333	3	1	0	1.33333	0	0	0	0	83	59	95	23	79	1	6	1
hsa-miR-4437	hsa-miR-4437	5	17	6	9.33333	1047	33	31	370.333	422	57	38	172.333	0	1	27	9.33333	0	0	0	0	0	1	0	0.333333	0	2	0	0.666667	0	0	2	0.666667	0	0	0	0	0	0	0	0	56	43	115	49	71.3333	0	2	0
hsa-miR-4438	hsa-miR-4438	3	28	3	11.3333	294	27	18	113	243	39	30	104	0	0	3	1	0	0	0	0	0	0	0	0	0	2	0	0.666667	0	0	0	0	18	2	0	6.66667	0	0	0	0	238	164	295	96	232.333	0	1	1
hsa-miR-4439	hsa-miR-4439	8	15	5	9.33333	346	28	18	130.667	343	49	29	140.333	0	7	5	4	1	0	0	0.333333	0	0	0	0	3	5	1	3	0	0	1	0.333333	0	0	0	0	0	0	0	0	226	103	693	180	340.667	0	1	0
hsa-miR-4440	hsa-miR-4440	10	34	7	17	822	55	22	299.667	2784	537	448	1256.33	1	7	11	6.33333	2	3	3	2.66667	0	1	0	0.333333	0	8	0	2.66667	2	1	2	1.66667	4	0	0	1.33333	0	0	0	0	908	691	683	200	760.667	0	5	0
hsa-miR-4441	hsa-miR-4441	3	15	9	9	1351	48	29	476	695	85	54	278	0	26	13	13	2	0	0	0.666667	1	0	1	0.666667	0	5	1	2	1	0	0	0.333333	6	0	0	2	0	0	0	0	41	25	31	19	32.3333	0	1	0
hsa-miR-4442	hsa-miR-4442	8	27	13	16	1075	53	31	386.333	902	161	76	379.667	0	0	4	1.33333	1	1	1	1	0	2	0	0.666667	1	7	1	3	2	2	0	1.33333	1	0	1	0.666667	0	0	0	0	82	67	243	87	130.667	3	3	0
hsa-miR-4443	hsa-miR-4443	5	22	2	9.66667	405	32	15	150.667	648	80	28	252	0	1	7	2.66667	1	0	2	1	0	0	0	0	0	4	0	1.33333	0	0	0	0	4	2	0	2	0	0	0	0	52	35	72	24	53	0	3	0
hsa-miR-4444	hsa-miR-4444	14	24	19	19	1939	456	288	894.333	600	108	58	255.333	0	1	16	5.66667	5	2	0	2.33333	0	0	0	0	0	0	1	0.333333	0	0	0	0	14	3	1	6	0	0	0	0	171	98	279	75	182.667	1	7	0
hsa-miR-4445-3p	hsa-miR-4445-3p	7	28	10	15	285	39	26	116.667	163	21	23	69	0	0	3	1	0	0	0	0	0	0	0	0	1	2	0	1	0	1	2	1	1	0	0	0.333333	0	0	0	0	308	183	418	133	303	1	0	1
hsa-miR-4445-5p	hsa-miR-4445-5p	3	22	7	10.6667	314	28	25	122.333	198	24	18	80	0	0	4	1.33333	0	2	0	0.666667	0	0	0	0	2	2	0	1.33333	0	1	3	1.33333	1	0	0	0.333333	0	0	0	0	284	173	389	118	282	0	2	1
hsa-miR-4446-3p	hsa-miR-4446-3p	4	18	2	8	1246	28	14	429.333	554	73	44	223.667	0	195	97	97.3333	7	1	0	2.66667	0	0	0	0	0	0	1	0.333333	0	1	3	1.33333	0	0	1	0.333333	0	0	0	0	203	108	170	92	160.333	0	4	0
hsa-miR-4446-5p	hsa-miR-4446-5p	25	130	52	69	798	158	69	341.667	656	120	97	291	0	15	18	11	0	1	0	0.333333	0	0	1	0.333333	0	11	1	4	1	1	1	1	0	0	0	0	0	0	0	0	146	83	222	70	150.333	0	4	1
hsa-miR-4447	hsa-miR-4447	4	52	4	20	722	45	30	265.667	775	100	44	306.333	0	1	2	1	0	2	1	1	0	0	0	0	0	8	2	3.33333	1	3	4	2.66667	95	34	0	43	0	0	0	0	12	22	26	6	20	4	87	9
hsa-miR-4448	hsa-miR-4448	12	15	10	12.3333	1045	42	23	370	843	217	66	375.333	0	18	21	13	8	2	0	3.33333	0	0	0	0	0	13	1	4.66667	0	0	0	0	0	1	0	0.333333	0	0	0	0	36	19	54	27	36.3333	0	2	0
hsa-miR-4449	hsa-miR-4449	13	69	20	34	729	76	59	288	6371	1179	732	2760.67	0	24	17	13.6667	3	3	1	2.33333	0	0	0	0	0	5	1	2	5	4	5	4.66667	6	2	0	2.66667	0	0	0	0	754	563	669	238	662	0	7	1
hsa-miR-4450	hsa-miR-4450	31	66	52	49.6667	1509	44	19	524	338	52	34	141.333	9	213	154	125.333	15	1	5	7	0	0	0	0	16	23	17	18.6667	43	47	73	54.3333	0	0	0	0	0	0	0	0	241	131	437	176	269.667	0	2	0
hsa-miR-4451	hsa-miR-4451	6	12	1	6.33333	685	19	11	238.333	188	39	22	83	0	0	7	2.33333	0	0	0	0	0	0	0	0	0	5	0	1.66667	1	0	0	0.333333	1	1	0	0.666667	0	0	0	0	121	82	169	61	124	0	1	1
hsa-miR-4452	hsa-miR-4452	7	8	2	5.66667	299	19	12	110	145	24	12	60.3333	0	5	7	4	14	16	1	10.3333	1	0	0	0.333333	0	0	0	0	0	0	0	0	0	0	0	0	0	0	0	0	708	538	789	289	678.333	1	3	1
hsa-miR-4453	hsa-miR-4453	15	23	10	16	476	52	33	187	2581	429	136	1048.67	0	17	32	16.3333	27	20	2	16.3333	0	3	4	2.33333	1	2	1	1.33333	2	1	0	1	10	3	1	4.66667	0	0	0	0	433	294	663	214	463.333	1	12	5
hsa-miR-4454	hsa-miR-4454	8	92	19	39.6667	538	78	34	216.667	437	87	52	192	0	123	75	66	5	3	1	3	0	0	0	0	0	9	0	3	0	1	3	1.33333	1	0	0	0.333333	0	0	0	0	163	111	248	105	174	0	6	1
hsa-miR-4455	hsa-miR-4455	6	10	2	6	761	24	9	264.667	149	6	6	53.6667	0	0	0	0	1	0	2	1	0	0	0	0	0	1	0	0.333333	0	0	0	0	0	1	0	0.333333	0	0	0	0	50	34	69	23	51	0	1	0
hsa-miR-4456	hsa-miR-4456	4	24	2	10	910	37	17	321.333	1005	245	96	448.667	1	1	3	1.66667	0	0	0	0	0	0	0	0	0	5	0	1.66667	2	0	0	0.666667	0	0	0	0	0	0	0	0	107	66	123	60	98.6667	0	1	0
hsa-miR-4457	hsa-miR-4457	2	20	5	9	577	60	33	223.333	379	51	19	149.667	0	116	63	59.6667	5	2	0	2.33333	0	0	2	0.666667	2	16	0	6	2	0	1	1	1	0	0	0.333333	0	0	0	0	142	64	210	81	138.667	1	0	0
hsa-miR-4458	hsa-miR-4458	8	41	14	21	1051	42	22	371.667	264	41	21	108.667	0	17	8	8.33333	1	2	1	1.33333	0	0	0	0	1	10	1	4	1	2	4	2.33333	1	0	0	0.333333	0	0	0	0	23	18	46	21	29	0	3	0
hsa-miR-4459	hsa-miR-4459	29	79	20	42.6667	1824	61	37	640.667	323	52	29	134.667	0	34	21	18.3333	0	1	0	0.333333	0	0	0	0	1	12	3	5.33333	6	1	1	2.66667	4	0	0	1.33333	0	0	0	0	106	77	195	70	126	0	25	3
hsa-miR-4460	hsa-miR-4460	1	7	5	4.33333	205	13	7	75	1828	167	62	685.667	0	2	4	2	0	2	2	1.33333	1	0	0	0.333333	0	2	0	0.666667	0	0	1	0.333333	2	0	1	1	0	0	0	0	64	49	97	44	70	0	0	0
hsa-miR-4461	hsa-miR-4461	4	9	4	5.66667	1165	46	22	411	216	29	17	87.3333	0	1	29	10	0	1	0	0.333333	0	0	0	0	1	13	0	4.66667	1	0	0	0.333333	0	0	0	0	0	0	0	0	655	545	1812	938	1004	0	2	2
hsa-miR-4462	hsa-miR-4462	25	74	34	44.3333	1463	69	36	522.667	541	101	55	232.333	0	10	26	12	5	12	0	5.66667	0	0	0	0	2	8	1	3.66667	4	2	2	2.66667	3	2	0	1.66667	0	0	0	0	182	96	344	153	207.333	0	8	0
hsa-miR-4463	hsa-miR-4463	9	43	17	23	941	58	13	337.333	1816	274	120	736.667	0	173	80	84.3333	6	2	0	2.66667	0	0	0	0	0	3	1	1.33333	0	1	4	1.66667	5	3	0	2.66667	0	0	0	0	41	34	82	39	52.3333	0	3	0
hsa-miR-4464	hsa-miR-4464	1	9	6	5.33333	305	22	12	113	245	20	9	91.3333	0	1	8	3	1	0	0	0.333333	0	0	0	0	0	2	1	1	0	1	1	0.666667	0	0	0	0	0	0	0	0	141	70	224	75	145	0	0	0
hsa-miR-4465	hsa-miR-4465	4	17	7	9.33333	1311	49	34	464.667	676	90	70	278.667	0	189	118	102.333	12	15	4	10.3333	1	0	0	0.333333	6	20	6	10.6667	8	6	13	9	0	0	0	0	0	0	0	0	244	144	381	131	256.333	0	3	1
hsa-miR-4466	hsa-miR-4466	14	189	27	76.6667	1467	82	54	534.333	799	99	80	326	1	2	14	5.66667	1	1	0	0.666667	0	0	0	0	1	33	0	11.3333	2	4	4	3.33333	24	8	0	10.6667	0	0	0	0	216	123	165	73	168	3	34	1
hsa-miR-4467	hsa-miR-4467	11	67	15	31	1089	60	26	391.667	306	49	38	131	0	101	66	55.6667	10	1	2	4.33333	0	0	0	0	0	20	2	7.33333	1	0	0	0.333333	3	2	0	1.66667	0	0	0	0	126	98	238	95	154	0	0	0
hsa-miR-4468	hsa-miR-4468	2	16	3	7	2327	53	30	803.333	833	235	102	390	0	1	33	11.3333	3	1	0	1.33333	0	0	0	0	1	1	1	1	3	0	1	1.33333	2	0	0	0.666667	0	0	0	0	348	208	423	132	326.333	0	6	0
hsa-miR-4469	hsa-miR-4469	18	70	18	35.3333	1440	116	58	538	712	189	59	320	0	2	20	7.33333	2	0	0	0.666667	0	1	0	0.333333	1	3	2	2	0	1	2	1	11	3	0	4.66667	0	0	0	0	213	130	313	103	218.667	0	17	0
hsa-miR-4470	hsa-miR-4470	249	426	219	298	1168	183	87	479.333	845	113	51	336.333	4	117	94	71.6667	7	1	1	3	0	3	1	1.33333	17	30	6	17.6667	25	39	44	36	6	0	0	2	0	0	0	0	363	242	386	131	330.333	1	9	1
hsa-miR-4471	hsa-miR-4471	226	558	288	357.333	874	444	214	510.667	303	139	116	186	24	4687	2364	2358.33	217	85	26	109.333	0	0	3	1	66	96	64	75.3333	157	125	152	144.667	1	1	2	1.33333	0	0	0	0	177	112	270	97	186.333	0	2	1
hsa-miR-4472	hsa-miR-4472	6	43	5	18	755	41	25	273.667	924	111	41	358.667	0	5	8	4.33333	0	3	0	1	0	0	0	0	0	5	1	2	1	0	4	1.66667	19	3	0	7.33333	0	0	0	0	48	39	61	20	49.3333	0	12	4
hsa-miR-4473	hsa-miR-4473	12	27	17	18.6667	1033	49	31	371	555	81	34	223.333	0	1374	1025	799.667	81	31	0	37.3333	0	0	1	0.333333	2	34	0	12	4	1	2	2.33333	3	0	0	1	0	0	0	0	457	264	847	298	522.667	0	3	0
hsa-miR-4474-3p	hsa-miR-4474-3p	3	19	6	9.33333	1398	268	165	610.333	316	58	51	141.667	0	2	14	5.33333	0	0	1	0.333333	0	0	0	0	1	0	0	0.333333	0	1	1	0.666667	0	0	0	0	0	0	0	0	58	44	80	30	60.6667	2	11	0
hsa-miR-4474-5p	hsa-miR-4474-5p	0	5	1	2	1181	49	22	417.333	336	65	51	150.667	0	2	1	1	0	2	1	1	0	0	0	0	0	0	0	0	0	0	0	0	0	0	0	0	0	0	0	0	822	405	2315	762	1180.67	1	2	0
hsa-miR-4475	hsa-miR-4475	13	29	11	17.6667	632	35	21	229.333	421	82	27	176.667	0	3	11	4.66667	4	4	1	3	0	0	0	0	0	8	0	2.66667	1	0	0	0.333333	1	0	0	0.333333	0	0	0	0	245	147	338	118	243.333	0	10	0
hsa-miR-4476	hsa-miR-4476	21	79	40	46.6667	1047	96	36	393	760	219	83	354	0	1	3	1.33333	0	1	0	0.333333	0	0	0	0	0	7	0	2.33333	2	0	0	0.666667	0	0	0	0	0	0	0	0	101	68	127	60	98.6667	0	2	0
hsa-miR-4477a	hsa-miR-4477a	2	7	2	3.66667	278	22	10	103.333	1015	348	85	482.667	0	91	46	45.6667	8	1	1	3.33333	0	0	0	0	0	1	0	0.333333	1	0	0	0.333333	3	0	0	1	0	0	0	0	898	544	1112	363	851.333	0	3	0
hsa-miR-4477b	hsa-miR-4477b	3	9	3	5	341	20	9	123.333	884	312	78	424.667	0	91	42	44.3333	8	1	2	3.66667	0	0	0	0	0	1	0	0.333333	1	0	0	0.333333	1	0	0	0.333333	0	0	0	0	208	122	350	103	226.667	0	1	0
hsa-miR-4478	hsa-miR-4478	3	14	0	5.66667	538	22	14	191.333	163	33	17	71	0	1	32	11	0	1	0	0.333333	0	0	0	0	0	2	0	0.666667	0	0	0	0	1	0	0	0.333333	0	0	0	0	49	29	67	21	48.3333	0	3	0
hsa-miR-4479	hsa-miR-4479	23	111	15	49.6667	831	94	44	323	497	85	53	211.667	1	6	6	4.33333	4	4	0	2.66667	0	0	1	0.333333	0	13	1	4.66667	4	1	1	2	1	0	0	0.333333	0	0	0	0	411	242	469	220	374	0	11	1
hsa-miR-448	hsa-miR-448	2	7	8	5.66667	2170	89	95	784.667	539	84	32	218.333	0	1	314	105	0	2	0	0.666667	0	0	0	0	0	1	0	0.333333	0	0	1	0.333333	0	0	0	0	0	0	0	0	125	82	160	59	122.333	0	3	0
hsa-miR-4480	hsa-miR-4480	8	26	11	15	1305	35	22	454	198	43	25	88.6667	0	13	15	9.33333	5	8	0	4.33333	0	0	0	0	0	1	0	0.333333	1	2	3	2	0	0	0	0	0	0	0	0	76	72	152	52	100	0	2	1
hsa-miR-4481	hsa-miR-4481	7	26	7	13.3333	646	26	11	227.667	1424	227	140	597	0	29	11	13.3333	4	1	0	1.66667	0	0	1	0.333333	0	4	0	1.33333	0	0	2	0.666667	1	1	0	0.666667	0	0	0	0	18	4	33	9	18.3333	0	2	1
hsa-miR-4482-3p	hsa-miR-4482-3p	4	16	0	6.66667	679	22	15	238.667	3838	586	161	1528.33	0	0	1	0.333333	1	2	0	1	0	1	0	0.333333	0	10	1	3.66667	1	0	1	0.666667	0	0	0	0	0	0	0	0	325	163	451	116	313	0	6	0
hsa-miR-4482-5p	hsa-miR-4482-5p	8	35	12	18.3333	472	59	35	188.667	1215	193	81	496.333	0	4	7	3.66667	2	1	0	1	0	2	0	0.666667	0	4	1	1.66667	1	0	1	0.666667	4	0	0	1.33333	0	0	0	0	84	44	121	46	83	0	4	0
hsa-miR-4483	hsa-miR-4483	10	34	8	17.3333	440	34	19	164.333	268	38	22	109.333	0	2	8	3.33333	1	2	0	1	0	0	0	0	0	2	0	0.666667	2	0	0	0.666667	7	4	0	3.66667	0	0	0	0	227	120	509	150	285.333	0	5	1
hsa-miR-4484	hsa-miR-4484	3	39	11	17.6667	1594	45	33	557.333	251	32	24	102.333	0	2	10	4	2	2	0	1.33333	0	0	0	0	0	3	3	2	0	1	1	0.666667	3	2	0	1.66667	0	0	0	0	18	14	28	13	20	0	11	0
hsa-miR-4485	hsa-miR-4485	12	73	12	32.3333	1172	57	33	420.667	426	46	17	163	0	266	114	126.667	21	6	1	9.33333	0	1	0	0.333333	0	7	2	3	2	1	4	2.33333	1	1	0	0.666667	0	0	0	0	100	52	146	48	99.3333	0	26	4
hsa-miR-4486	hsa-miR-4486	7	23	2	10.6667	1075	51	36	387.333	1200	289	227	572	0	21	13	11.3333	3	1	2	2	0	0	0	0	0	12	1	4.33333	0	2	2	1.33333	36	7	1	14.6667	0	0	0	0	1304	974	1122	372	1133.33	1	15	0
hsa-miR-4487	hsa-miR-4487	4	14	4	7.33333	2288	62	43	797.667	378	63	13	151.333	1	1	10	4	0	0	1	0.333333	0	0	0	0	1	3	1	1.66667	0	0	0	0	2	1	0	1	0	0	0	0	49	19	70	19	46	0	4	0
hsa-miR-4488	hsa-miR-4488	17	112	17	48.6667	1856	80	39	658.333	710	116	72	299.333	1	6	24	10.3333	0	1	0	0.333333	0	0	0	0	0	3	0	1	0	1	1	0.666667	12	5	1	6	0	0	0	0	71	51	99	35	73.6667	1	25	0
hsa-miR-4489	hsa-miR-4489	9	31	10	16.6667	489	27	20	178.667	264	52	27	114.333	0	10	15	8.33333	1	0	2	1	0	0	0	0	3	1	0	1.33333	0	2	0	0.666667	0	0	0	0	0	0	0	0	152	91	165	79	136	0	3	0
hsa-miR-4490	hsa-miR-4490	4	7	3	4.66667	542	52	27	207	299	36	22	119	0	29	12	13.6667	3	2	0	1.66667	0	0	0	0	0	7	0	2.33333	0	0	0	0	0	0	0	0	0	0	0	0	968	616	1526	478	1036.67	0	2	0
hsa-miR-4491	hsa-miR-4491	17	43	15	25	367	64	29	153.333	585	103	66	251.333	0	134	74	69.3333	5	11	0	5.33333	0	1	2	1	2	4	0	2	2	0	2	1.33333	0	0	0	0	0	0	0	0	421	219	783	346	474.333	0	10	0
hsa-miR-4492	hsa-miR-4492	16	31	10	19	631	46	34	237	313	54	39	135.333	1	2	13	5.33333	0	0	0	0	0	0	0	0	0	9	1	3.33333	2	3	3	2.66667	101	27	0	42.6667	0	0	0	0	15	10	10	7	11.6667	10	85	30
hsa-miR-4493	hsa-miR-4493	93	195	145	144.333	901	157	93	383.667	306	63	76	148.333	0	42	38	26.6667	7	6	0	4.33333	1	1	0	0.666667	0	6	0	2	0	1	0	0.333333	0	0	0	0	0	0	0	0	263	140	289	71	230.667	0	1	0
hsa-miR-4494	hsa-miR-4494	23	58	23	34.6667	982	111	64	385.667	540	124	56	240	2	18	21	13.6667	39	47	1	29	2	5	2	3	1	4	0	1.66667	1	1	1	1	3	1	0	1.33333	0	0	0	0	236	132	436	146	268	1	7	0
hsa-miR-4495	hsa-miR-4495	7	20	4	10.3333	942	252	166	453.333	153	19	22	64.6667	0	6	5	3.66667	2	0	0	0.666667	0	0	0	0	0	4	0	1.33333	0	1	1	0.666667	1	0	0	0.333333	0	0	0	0	107	57	141	60	101.667	0	1	0
hsa-miR-4496	hsa-miR-4496	135	169	136	146.667	762	110	38	303.333	634	143	48	275	1	4	12	5.66667	1	2	0	1	0	0	0	0	0	5	0	1.66667	3	2	0	1.66667	1	0	0	0.333333	0	0	0	0	154	107	282	120	181	0	3	0
hsa-miR-4497	hsa-miR-4497	14	74	23	37	1046	71	27	381.333	4985	883	512	2126.67	0	54	27	27	3	0	2	1.66667	0	0	0	0	3	17	2	7.33333	1	5	3	3	8	4	0	4	0	0	0	0	350	155	1329	356	611.333	1	16	1
hsa-miR-4498	hsa-miR-4498	188	301	253	247.333	1170	147	40	452.333	682	105	73	286.667	11	818	442	423.667	54	11	4	23	1	0	0	0.333333	17	24	18	19.6667	42	49	57	49.3333	3	0	0	1	0	0	0	0	94	63	114	42	90.3333	0	3	0
hsa-miR-4499	hsa-miR-4499	4	14	13	10.3333	777	47	27	283.667	369	66	31	155.333	0	0	53	17.6667	1	0	0	0.333333	0	0	1	0.333333	0	0	0	0	0	0	2	0.666667	1	2	0	1	0	0	0	0	44	32	51	27	42.3333	0	1	0
hsa-miR-449a	hsa-miR-449a	1	17	4	7.33333	817	43	45	301.667	301	49	34	128	1	19	9	9.66667	1	1	1	1	0	0	1	0.333333	0	12	0	4	1	1	0	0.666667	0	0	0	0	0	0	0	0	191	118	217	73	175.333	0	1	0
hsa-miR-449b-3p	hsa-miR-449b-3p	4	16	5	8.33333	1667	34	20	573.667	609	77	60	248.667	1	45	48	31.3333	4	3	1	2.66667	0	0	0	0	0	3	0	1	0	0	0	0	1	1	0	0.666667	0	0	0	0	64	42	129	44	78.3333	0	3	0
hsa-miR-449b-5p	hsa-miR-449b-5p	4	18	4	8.66667	894	43	47	328	361	58	35	151.333	1	2	0	1	0	0	1	0.333333	0	0	1	0.333333	0	7	0	2.33333	2	1	0	1	0	0	0	0	0	0	0	0	180	116	207	71	167.667	0	0	0
hsa-miR-449c-3p	hsa-miR-449c-3p	9	13	15	12.3333	1160	42	30	410.667	553	105	58	238.667	0	1	12	4.33333	1	1	0	0.666667	0	0	0	0	1	3	0	1.33333	2	0	1	1	1	0	0	0.333333	0	0	0	0	73	50	126	57	83	0	4	1
hsa-miR-449c-5p	hsa-miR-449c-5p	4	44	12	20	875	82	49	335.333	484	99	73	218.667	0	1	3	1.33333	3	4	1	2.66667	0	0	1	0.333333	0	3	0	1	0	1	0	0.333333	2	0	0	0.666667	0	0	0	0	100	60	193	74	117.667	0	2	1
hsa-miR-4500	hsa-miR-4500	3	5	3	3.66667	908	34	15	319	41	10	5	18.6667	0	0	11	3.66667	0	0	1	0.333333	0	0	0	0	1	2	1	1.33333	1	0	1	0.666667	2	0	0	0.666667	0	0	0	0	97	42	95	47	78	0	2	0
hsa-miR-4501	hsa-miR-4501	12	54	6	24	469	60	21	183.333	1677	401	217	765	0	198	87	95	17	7	1	8.33333	1	1	0	0.666667	0	7	0	2.33333	4	0	0	1.33333	5	2	0	2.33333	0	0	0	0	4572	2596	5887	1706	4351.67	0	4	0
hsa-miR-4502	hsa-miR-4502	4	33	9	15.3333	505	43	26	191.333	359	56	46	153.667	0	3	9	4	0	0	0	0	0	0	0	0	0	7	1	2.66667	1	3	4	2.66667	140	43	0	61	0	0	0	0	287	232	373	168	297.333	4	102	10
hsa-miR-4503	hsa-miR-4503	7	23	7	12.3333	185	32	32	83	101	18	5	41.3333	0	6	9	5	1	6	1	2.66667	0	0	0	0	0	0	1	0.333333	0	0	0	0	0	0	0	0	0	0	0	0	248	130	435	120	271	0	0	0
hsa-miR-4504	hsa-miR-4504	100	120	79	99.6667	471	82	56	203	171	21	11	67.6667	0	1	2	1	2	0	2	1.33333	0	2	2	1.33333	1	3	2	2	2	0	1	1	0	0	0	0	0	0	0	0	476	256	655	209	462.333	0	1	0
hsa-miR-4505	hsa-miR-4505	11	30	13	18	1222	53	14	429.667	585	119	58	254	0	4	18	7.33333	0	2	0	0.666667	0	0	0	0	0	9	1	3.33333	0	2	1	1	3	0	0	1	0	0	0	0	103	67	167	41	112.333	1	0	1
hsa-miR-4506	hsa-miR-4506	6	26	4	12	704	51	52	269	190	29	28	82.3333	0	0	0	0	1	1	1	1	0	0	0	0	2	5	1	2.66667	3	0	0	1	1	1	0	0.666667	0	0	0	0	79	36	152	63	89	0	3	0
hsa-miR-4507	hsa-miR-4507	8	11	6	8.33333	1410	30	18	486	2106	232	104	814	0	1	2	1	1	1	0	0.666667	0	0	0	0	0	18	0	6	1	1	2	1.33333	11	3	0	4.66667	0	0	0	0	956	464	1184	624	868	0	8	1
hsa-miR-4508	hsa-miR-4508	11	39	6	18.6667	722	32	28	260.667	517	88	50	218.333	1	0	10	3.66667	0	0	0	0	0	0	0	0	0	7	1	2.66667	3	0	0	1	36	7	0	14.3333	0	0	0	0	19	6	28	8	17.6667	5	36	9
hsa-miR-4509	hsa-miR-4509	0	5	1	2	592	27	11	210	594	184	54	277.333	0	0	4	1.33333	1	0	0	0.333333	0	0	0	0	1	2	2	1.66667	0	0	1	0.333333	0	0	0	0	0	0	0	0	399	224	537	203	386.667	0	0	1
hsa-miR-450a-3p	hsa-miR-450a-3p	5	10	5	6.66667	288	28	11	109	176	24	10	70	0	11	6	5.66667	1	4	0	1.66667	0	0	0	0	0	2	0	0.666667	0	0	0	0	0	0	0	0	0	0	0	0	86	40	117	43	81	0	3	0
hsa-miR-450a-5p	hsa-miR-450a-5p	156	372	204	244	877	371	194	480.667	488	169	113	256.667	0	0	5	1.66667	0	0	0	0	0	0	0	0	0	29	2	10.3333	4	0	1	1.66667	0	0	0	0	0	0	0	0	114	92	165	71	123.667	0	0	0
hsa-miR-450b-3p	hsa-miR-450b-3p	7	22	7	12	298	32	23	117.667	165	39	12	72	0	7	4	3.66667	1	1	1	1	0	0	0	0	0	1	1	0.666667	0	0	0	0	0	0	0	0	0	0	0	0	156	53	208	69	139	0	1	0
hsa-miR-450b-5p	hsa-miR-450b-5p	188	435	235	286	519	398	204	373.667	218	116	94	142.667	3	3754	2094	1950.33	163	61	7	77	0	0	0	0	12	20	15	15.6667	39	29	29	32.3333	0	0	0	0	0	0	0	0	133	91	167	65	130.333	0	3	1
hsa-miR-4510	hsa-miR-4510	3	24	8	11.6667	2272	52	39	787.667	556	92	46	231.333	1	2	16	6.33333	0	0	1	0.333333	0	0	0	0	0	1	1	0.666667	0	0	0	0	1	1	0	0.666667	0	0	0	0	110	67	192	69	123	0	1	0
hsa-miR-4511	hsa-miR-4511	7	15	3	8.33333	583	43	25	217	466	83	60	203	0	3	5	2.66667	0	5	1	2	0	0	3	1	1	8	0	3	0	1	0	0.333333	2	1	0	1	0	0	0	0	138	66	211	69	138.333	0	4	0
hsa-miR-4512	hsa-miR-4512	7	38	14	19.6667	990	82	36	369.333	3895	850	364	1703	0	2	13	5	1	4	1	2	1	1	0	0.666667	0	0	1	0.333333	2	0	1	1	3	0	0	1	0	0	0	0	5233	3131	8958	2652	5774	1	5	0
hsa-miR-4513	hsa-miR-4513	7	65	16	29.3333	1378	82	25	495	451	94	52	199	0	4	8	4	3	4	2	3	0	0	0	0	1	21	3	8.33333	2	2	1	1.66667	6	1	0	2.33333	0	0	0	0	106	33	134	61	91	0	7	1
hsa-miR-4514	hsa-miR-4514	4	42	14	20	624	40	19	227.667	835	120	86	347	0	1	4	1.66667	0	1	1	0.666667	0	1	0	0.333333	1	5	0	2	1	1	0	0.666667	2	0	0	0.666667	0	0	0	0	2950	1710	5314	1547	3324.67	0	4	1
hsa-miR-4515	hsa-miR-4515	8	68	15	30.3333	1123	79	46	416	1216	254	119	529.667	0	6	20	8.66667	5	7	1	4.33333	0	2	2	1.33333	0	15	3	6	3	0	1	1.33333	1	0	0	0.333333	0	0	0	0	368	223	728	265	439.667	1	9	0
hsa-miR-4516	hsa-miR-4516	4	36	9	16.3333	3310	63	40	1137.67	590	110	40	246.667	0	8	19	9	0	1	0	0.333333	0	0	0	0	2	9	1	4	2	0	3	1.66667	165	43	0	69.3333	0	0	0	0	404	353	1197	594	651.333	2	16	0
hsa-miR-4517	hsa-miR-4517	4	9	3	5.33333	560	35	24	206.333	341	58	29	142.667	0	2	30	10.6667	1	2	1	1.33333	0	0	0	0	0	2	0	0.666667	1	0	0	0.333333	0	1	0	0.333333	0	0	0	0	1783	1161	1622	506	1522	0	4	0
hsa-miR-4518	hsa-miR-4518	6	32	3	13.6667	500	30	28	186	487	65	50	200.667	0	2	5	2.33333	0	1	1	0.666667	0	0	0	0	0	3	0	1	2	1	0	1	2	1	0	1	0	0	0	0	378	239	685	222	434	1	3	1
hsa-miR-4519	hsa-miR-4519	8	35	15	19.3333	706	59	43	269.333	605	89	58	250.667	0	0	7	2.33333	1	0	1	0.666667	0	0	0	0	0	11	0	3.66667	0	0	0	0	0	0	0	0	0	0	0	0	48	23	72	31	47.6667	0	4	0
hsa-miR-451a	hsa-miR-451a	11	22	11	14.6667	384	52	40	158.667	336	59	27	140.667	1	233	181	138.333	21	12	1	11.3333	0	0	1	0.333333	0	4	2	2	1	1	0	0.666667	0	0	0	0	0	0	1	0.333333	458	305	628	201	463.667	1	6	1
hsa-miR-451b	hsa-miR-451b	1	6	4	3.66667	568	40	32	213.333	162	23	12	65.6667	0	2	12	4.66667	0	3	0	1	0	0	0	0	1	1	0	0.666667	1	0	0	0.333333	2	0	0	0.666667	0	0	0	0	713	355	849	260	639	0	1	0
hsa-miR-4520a-3p	hsa-miR-4520a-3p	10	34	18	20.6667	264	62	41	122.333	260	42	12	104.667	0	23	30	17.6667	122	114	1	79	5	35	17	19	1	10	1	4	0	0	0	0	0	1	1	0.666667	0	0	0	0	106	78	167	57	117	0	1	2
hsa-miR-4520a-5p	hsa-miR-4520a-5p	10	33	18	20.3333	218	57	33	102.667	239	36	11	95.3333	0	22	29	17	122	114	1	79	5	35	17	19	1	9	1	3.66667	0	0	0	0	0	1	1	0.666667	0	0	0	0	97	69	151	49	105.667	0	1	2
hsa-miR-4520b-3p	hsa-miR-4520b-3p	12	35	18	21.6667	238	63	41	114	330	41	17	129.333	0	22	29	17	122	114	1	79	5	35	17	19	1	13	1	5	0	0	0	0	0	1	1	0.666667	0	0	0	0	105	74	162	55	113.667	0	1	2
hsa-miR-4520b-5p	hsa-miR-4520b-5p	10	33	18	20.3333	218	57	33	102.667	239	36	11	95.3333	0	22	29	17	122	114	1	79	5	35	17	19	1	9	1	3.66667	0	0	0	0	0	1	1	0.666667	0	0	0	0	97	69	151	49	105.667	0	1	2
hsa-miR-4521	hsa-miR-4521	2	27	12	13.6667	2328	65	37	810	1093	325	107	508.333	0	10	14	8	2	8	0	3.33333	0	0	0	0	0	14	2	5.33333	1	1	0	0.666667	2	0	0	0.666667	0	0	0	0	171	82	291	121	181.333	0	3	0
hsa-miR-4522	hsa-miR-4522	12	54	14	26.6667	803	66	26	298.333	3987	778	274	1679.67	1	9	17	9	42	29	2	24.3333	0	2	5	2.33333	1	4	0	1.66667	1	1	2	1.33333	2	1	0	1	0	0	0	0	129	80	283	96	164	0	2	0
hsa-miR-4523	hsa-miR-4523	10	84	21	38.3333	1389	99	40	509.333	728	148	65	313.667	0	2	37	13	3	2	0	1.66667	0	1	0	0.333333	0	37	1	12.6667	0	0	1	0.333333	4	2	0	2	0	0	0	0	62	34	81	33	59	0	9	0
hsa-miR-452-3p	hsa-miR-452-3p	2	11	5	6	796	21	11	276	560	96	95	250.333	0	58	28	28.6667	0	1	0	0.333333	1	0	1	0.666667	0	2	0	0.666667	2	0	0	0.666667	0	0	0	0	0	0	0	0	128	76	196	71	133.333	0	1	0
hsa-miR-4524a-3p	hsa-miR-4524a-3p	3	25	5	11	430	39	27	165.333	281	37	25	114.333	0	2	2	1.33333	1	1	1	1	0	0	0	0	0	13	0	4.33333	0	0	0	0	0	0	0	0	0	0	0	0	345	137	757	226	413	0	3	0
hsa-miR-4524a-5p	hsa-miR-4524a-5p	97	124	77	99.3333	533	83	55	223.667	378	41	26	148.333	0	59	50	36.3333	7	1	0	2.66667	0	0	0	0	0	3	0	1	1	1	0	0.666667	0	0	0	0	0	0	0	0	72	40	98	42	70	0	0	1
hsa-miR-4524b-3p	hsa-miR-4524b-3p	97	124	75	98.6667	509	77	50	212	354	39	23	138.667	0	1	4	1.66667	1	0	0	0.333333	0	0	0	0	0	1	0	0.333333	1	1	0	0.666667	0	0	0	0	0	0	0	0	67	36	96	38	66.3333	0	0	1
hsa-miR-4524b-5p	hsa-miR-4524b-5p	3	25	4	10.6667	417	38	27	160.667	267	37	26	110	0	2	1	1	1	1	1	1	0	0	0	0	0	7	0	2.33333	0	0	0	0	0	0	0	0	0	0	0	0	339	133	748	220	406.667	0	3	0
hsa-miR-4525	hsa-miR-4525	30	76	38	48	907	48	48	334.333	491	68	60	206.333	0	2	7	3	1	0	0	0.333333	0	0	0	0	0	0	0	0	0	1	0	0.333333	1	0	0	0.333333	0	0	0	0	42	23	48	27	37.6667	0	3	0
hsa-miR-452-5p	hsa-miR-452-5p	129	167	127	141	749	126	53	309.333	270	45	18	111	0	1	9	3.33333	0	0	0	0	0	0	0	0	1	8	0	3	2	2	0	1.33333	4	0	0	1.33333	0	0	0	0	111	80	185	77	125.333	0	3	0
hsa-miR-4526	hsa-miR-4526	5	45	6	18.6667	1188	62	31	427	699	97	53	283	0	0	6	2	1	2	1	1.33333	0	0	0	0	0	13	0	4.33333	0	3	3	2	4	1	0	1.66667	0	0	0	0	92	55	168	50	105	0	7	0
hsa-miR-4527	hsa-miR-4527	7	22	10	13	637	51	22	236.667	229	32	20	93.6667	0	33	19	17.3333	2	2	0	1.33333	0	0	1	0.333333	0	4	0	1.33333	2	0	0	0.666667	19	3	0	7.33333	0	0	0	0	330	239	475	162	348	0	7	2
hsa-miR-4528	hsa-miR-4528	1	6	1	2.66667	117	15	8	46.6667	489	85	58	210.667	0	0	3	1	0	1	0	0.333333	0	0	0	0	0	0	0	0	0	0	0	0	1	0	0	0.333333	0	0	0	0	705	394	1155	333	751.333	1	1	1
hsa-miR-4529-3p	hsa-miR-4529-3p	22	102	19	47.6667	1302	156	44	500.667	1434	410	257	700.333	1	28	32	20.3333	96	262	9	122.333	1	22	25	16	1	13	2	5.33333	1	0	2	1	2	1	0	1	0	0	0	0	73	45	112	48	76.6667	6	1	2
hsa-miR-4529-5p	hsa-miR-4529-5p	21	91	13	41.6667	1117	153	53	441	1375	413	254	680.667	1	28	26	18.3333	96	262	11	123	1	23	28	17.3333	1	24	2	9	1	0	2	1	4	1	0	1.66667	0	0	0	0	681	344	2074	683	1033	7	1	2
hsa-miR-4530	hsa-miR-4530	28	68	40	45.3333	1420	73	48	513.667	914	173	84	390.333	1	7	26	11.3333	7	7	0	4.66667	0	0	0	0	1	16	0	5.66667	5	1	7	4.33333	47	11	0	19.3333	0	0	0	0	1363	787	2266	726	1472	9	43	16
hsa-miR-4531	hsa-miR-4531	0	8	5	4.33333	999	25	14	346	307	55	31	131	0	1	6	2.33333	1	1	1	1	0	0	0	0	0	3	0	1	1	0	0	0.333333	0	0	0	0	0	0	0	0	21	12	43	20	25.3333	0	4	1
hsa-miR-4532	hsa-miR-4532	12	89	20	40.3333	1806	71	23	633.333	2077	351	156	861.333	1	17	17	11.6667	1	3	1	1.66667	0	0	0	0	0	2	1	1	2	2	1	1.66667	108	28	0	45.3333	0	0	0	0	39	23	44	14	35.3333	1	23	0
hsa-miR-4533	hsa-miR-4533	429	530	273	410.667	2851	266	76	1064.33	3112	525	194	1277	1	3039	1883	1641	203	38	12	84.3333	0	0	3	1	17	35	14	22	15	20	28	21	0	0	0	0	0	1	0	0.333333	556	295	1035	318	628.667	2	5	1
hsa-miR-4534	hsa-miR-4534	10	31	16	19	1482	43	14	513	371	36	22	143	0	113	50	54.3333	7	1	0	2.66667	0	0	0	0	0	0	0	0	0	0	0	0	2	1	0	1	0	0	0	0	58	30	73	29	53.6667	0	3	0
hsa-miR-4535	hsa-miR-4535	31	46	21	32.6667	674	39	20	244.333	835	149	73	352.333	0	92	59	50.3333	4	4	0	2.66667	1	0	0	0.333333	0	7	2	3	0	1	2	1	1	0	0	0.333333	0	0	0	0	2405	1231	3283	1086	2306.33	0	10	0
hsa-miR-4536-3p	hsa-miR-4536-3p	5	7	4	5.33333	382	19	12	137.667	80	8	12	33.3333	0	0	3	1	0	0	1	0.333333	0	0	0	0	0	0	0	0	0	0	0	0	1	0	0	0.333333	0	0	0	0	116	74	171	79	120.333	0	1	0
hsa-miR-4536-5p	hsa-miR-4536-5p	5	4	4	4.33333	381	23	19	141	83	9	13	35	0	0	3	1	0	0	0	0	0	0	0	0	0	0	0	0	0	1	0	0.333333	1	0	0	0.333333	0	0	0	0	108	67	169	76	114.667	0	1	0
hsa-miR-4537	hsa-miR-4537	5	21	1	9	962	25	18	335	515	102	48	221.667	0	14	7	7	2	2	2	2	0	0	0	0	0	5	0	1.66667	0	1	1	0.666667	2	0	0	0.666667	0	0	0	0	1040	687	951	306	892.667	0	2	0
hsa-miR-4538	hsa-miR-4538	9	16	1	8.66667	784	21	21	275.333	547	123	92	254	0	19	6	8.33333	1	1	0	0.666667	0	0	0	0	0	4	0	1.33333	2	0	0	0.666667	2	0	0	0.666667	0	0	0	0	163	102	252	55	172.333	0	4	0
hsa-miR-4539	hsa-miR-4539	9	22	3	11.3333	876	37	31	314.667	720	162	82	321.333	0	300	265	188.333	23	9	0	10.6667	0	0	0	0	2	10	0	4	0	1	0	0.333333	5	2	0	2.33333	0	0	0	0	360	267	589	192	405.333	0	4	3
hsa-miR-4540	hsa-miR-4540	7	34	7	16	352	57	35	148	3771	684	239	1564.67	6	14	19	13	41	32	4	25.6667	5	0	2	2.33333	4	0	0	1.33333	9	1	3	4.33333	1	0	0	0.333333	0	0	0	0	240	154	375	122	256.333	0	3	0
hsa-miR-454-3p	hsa-miR-454-3p	2	5	1	2.66667	666	19	14	233	248	55	35	112.667	0	1	1	0.666667	1	1	0	0.666667	0	0	0	0	0	0	0	0	1	1	0	0.666667	0	0	0	0	0	0	0	0	155	75	189	78	139.667	0	1	0
hsa-miR-454-5p	hsa-miR-454-5p	3	6	3	4	1037	40	27	368	208	20	15	81	0	0	10	3.33333	0	0	1	0.333333	0	0	0	0	1	5	1	2.33333	1	0	0	0.333333	1	0	0	0.333333	0	0	0	0	868	426	1103	520	799	0	2	0
hsa-miR-455-3p	hsa-miR-455-3p	4	18	6	9.33333	876	77	40	331	246	52	33	110.333	0	3	5	2.66667	11	11	0	7.33333	0	1	0	0.333333	0	1	0	0.333333	0	0	0	0	0	0	0	0	0	0	0	0	23	20	42	13	28.3333	0	0	0
hsa-miR-455-5p	hsa-miR-455-5p	7	28	9	14.6667	666	41	22	243	238	66	38	114	0	4	5	3	4	21	0	8.33333	0	1	0	0.333333	1	2	0	1	1	0	0	0.333333	0	1	0	0.333333	0	0	0	0	416	205	634	205	418.333	0	7	1
hsa-miR-4632-3p	hsa-miR-4632-3p	8	57	12	25.6667	1409	70	48	509	671	115	47	277.667	0	0	4	1.33333	1	0	1	0.666667	0	0	0	0	2	21	2	8.33333	4	1	2	2.33333	12	3	0	5	0	0	0	0	111	71	113	79	98.3333	0	20	1
hsa-miR-4632-5p	hsa-miR-4632-5p	81	145	60	95.3333	1391	97	53	513.667	899	119	49	355.667	0	39	65	34.6667	2	0	2	1.33333	0	0	0	0	3	7	3	4.33333	4	8	11	7.66667	8	5	0	4.33333	0	0	0	0	55	39	75	24	56.3333	2	18	3
hsa-miR-4633-3p	hsa-miR-4633-3p	7	22	7	12	339	30	16	128.333	592	111	122	275	0	1	13	4.66667	2	0	1	1	0	0	1	0.333333	0	7	0	2.33333	3	0	0	1	0	0	0	0	0	0	0	0	743	573	655	203	657	0	6	0
hsa-miR-4633-5p	hsa-miR-4633-5p	7	23	7	12.3333	418	31	16	155	594	110	122	275.333	0	1	13	4.66667	3	0	1	1.33333	0	0	1	0.333333	0	6	0	2	3	0	0	1	0	0	0	0	0	0	0	0	715	563	630	192	636	0	8	0
hsa-miR-4634	hsa-miR-4634	17	100	19	45.3333	1096	65	35	398.667	11786	2020	1162	4989.33	1	3	14	6	5	2	2	3	0	0	0	0	1	14	4	6.33333	5	6	3	4.66667	12	6	0	6	0	0	0	0	293	172	341	138	268.667	1	45	1
hsa-miR-4635	hsa-miR-4635	7	48	18	24.3333	1312	52	27	463.667	491	130	53	224.667	0	2	19	7	18	21	0	13	1	2	1	1.33333	0	8	1	3	3	2	1	2	1	1	0	0.666667	0	0	0	0	172	87	260	96	173	0	9	0
hsa-miR-4636	hsa-miR-4636	15	20	14	16.3333	361	29	15	135	326	48	28	134	0	5	20	8.33333	1	0	0	0.333333	0	0	0	0	1	0	0	0.333333	1	0	1	0.666667	3	0	0	1	0	0	0	0	378	175	698	243	417	0	3	0
hsa-miR-4637	hsa-miR-4637	2	10	5	5.66667	767	34	18	273	9179	2541	1225	4315	0	3	11	4.66667	7	15	0	7.33333	0	1	3	1.33333	0	3	0	1	0	0	4	1.33333	0	0	0	0	0	0	0	0	1689	940	1787	566	1472	0	5	0
hsa-miR-4638-3p	hsa-miR-4638-3p	12	73	16	33.6667	1622	82	52	585.333	481	64	39	194.667	0	331	263	198	26	13	0	13	0	2	0	0.666667	2	6	4	4	4	5	2	3.66667	21	5	0	8.66667	0	0	0	0	65	31	118	26	71.3333	1	37	0
hsa-miR-4638-5p	hsa-miR-4638-5p	6	42	7	18.3333	775	43	28	282	310	54	20	128	0	2	18	6.66667	1	0	1	0.666667	0	0	0	0	0	14	1	5	1	0	2	1	8	4	0	4	0	0	0	0	81	68	177	56	108.667	0	7	0
hsa-miR-4639-3p	hsa-miR-4639-3p	32	62	31	41.6667	837	62	39	312.667	224	33	15	90.6667	0	4	7	3.66667	0	0	0	0	0	0	0	0	0	3	0	1	2	0	0	0.666667	3	0	0	1	0	0	0	0	110	67	85	33	87.3333	0	2	0
hsa-miR-4639-5p	hsa-miR-4639-5p	1	13	6	6.66667	380	42	29	150.333	174	22	8	68	0	0	9	3	0	0	0	0	0	0	0	0	1	1	0	0.666667	0	0	0	0	3	0	0	1	0	0	0	0	118	81	131	78	110	1	4	0
hsa-miR-4640-3p	hsa-miR-4640-3p	17	51	21	29.6667	1181	63	36	426.667	1655	239	114	669.333	0	20	35	18.3333	2	1	1	1.33333	0	0	0	0	1	5	1	2.33333	2	2	3	2.33333	6	0	0	2	0	0	0	0	139	101	275	82	171.667	0	4	0
hsa-miR-4640-5p	hsa-miR-4640-5p	13	47	16	25.3333	1107	58	31	398.667	2750	479	305	1178	0	1	4	1.66667	0	1	0	0.333333	0	0	0	0	0	9	0	3	0	1	1	0.666667	1	0	0	0.333333	0	0	0	0	63	33	69	24	55	0	5	1
hsa-miR-4641	hsa-miR-4641	5	14	2	7	496	37	19	184	246	36	28	103.333	0	0	3	1	1	1	0	0.666667	0	0	0	0	0	1	0	0.333333	0	1	0	0.333333	1	0	0	0.333333	0	0	0	0	69	47	95	43	70.3333	0	1	0
hsa-miR-4642	hsa-miR-4642	17	39	19	25	979	67	40	362	1175	167	116	486	0	21	20	13.6667	14	12	0	8.66667	1	1	0	0.666667	0	15	3	6	2	2	3	2.33333	1	1	0	0.666667	0	0	0	0	298	156	343	124	265.667	0	5	0
hsa-miR-4643	hsa-miR-4643	2	7	4	4.33333	226	16	8	83.3333	77	11	3	30.3333	0	2	1	1	0	0	0	0	0	0	0	0	1	0	0	0.333333	0	0	0	0	0	0	0	0	0	0	0	0	104	49	159	72	104	1	2	0
hsa-miR-4644	hsa-miR-4644	11	23	30	21.3333	854	37	27	306	304	39	26	123	0	2	2	1.33333	1	2	0	1	0	0	0	0	1	3	0	1.33333	0	0	0	0	7	0	0	2.33333	0	0	0	0	105	90	106	49	100.333	0	2	0
hsa-miR-4645-3p	hsa-miR-4645-3p	6	28	2	12	420	53	36	169.667	158	34	14	68.6667	0	15	8	7.66667	1	6	3	3.33333	0	0	0	0	0	2	0	0.666667	5	0	0	1.66667	1	0	0	0.333333	0	0	0	0	98	37	157	58	97.3333	1	3	0
hsa-miR-4645-5p	hsa-miR-4645-5p	2	14	0	5.33333	234	38	21	97.6667	80	6	11	32.3333	0	0	0	0	0	2	0	0.666667	0	0	0	0	0	5	1	2	1	0	0	0.333333	1	0	0	0.333333	0	0	0	0	96	45	132	60	91	0	3	0
hsa-miR-4646-3p	hsa-miR-4646-3p	12	64	51	42.3333	1949	92	47	696	623	120	59	267.333	1	547	306	284.667	63	40	0	34.3333	0	2	3	1.66667	2	7	0	3	2	0	1	1	7	0	1	2.66667	0	0	0	0	188	124	222	82	178	0	14	1
hsa-miR-4646-5p	hsa-miR-4646-5p	21	49	33	34.3333	1208	86	46	446.667	975	165	87	409	0	3	3	2	2	0	1	1	0	0	0	0	0	2	1	1	3	1	0	1.33333	1	0	0	0.333333	0	0	0	0	310	228	382	113	306.667	0	4	0
hsa-miR-4647	hsa-miR-4647	3	33	4	13.3333	809	30	16	285	211	25	24	86.6667	0	4	7	3.66667	0	2	0	0.666667	1	0	0	0.333333	0	2	0	0.666667	2	1	4	2.33333	34	4	0	12.6667	0	0	0	0	112	93	128	62	111	1	20	4
hsa-miR-4648	hsa-miR-4648	13	53	22	29.3333	974	95	35	368	876	168	56	366.667	2	38	23	21	128	98	1	75.6667	0	29	13	14	0	5	1	2	1	0	4	1.66667	1	0	0	0.333333	0	0	0	0	50	40	112	37	67.3333	4	4	2
hsa-miR-4649-3p	hsa-miR-4649-3p	4	37	23	21.3333	1368	43	36	482.333	493	85	42	206.667	0	1	1	0.666667	1	1	0	0.666667	0	0	0	0	1	7	1	3	3	1	0	1.33333	3	0	0	1	0	0	0	0	119	51	207	79	125.667	0	10	0
hsa-miR-4649-5p	hsa-miR-4649-5p	15	56	17	29.3333	1733	80	57	623.333	1247	165	67	493	1	47	46	31.3333	3	1	3	2.33333	0	0	0	0	1	10	1	4	2	1	0	1	6	0	0	2	0	0	0	0	53	59	146	52	86	0	10	1
hsa-miR-4650-3p	hsa-miR-4650-3p	8	23	5	12	633	31	17	227	367	77	62	168.667	0	5	3	2.66667	0	0	0	0	0	0	0	0	0	1	1	0.666667	0	0	0	0	1	2	0	1	0	0	0	0	817	437	1732	825	995.333	0	0	0
hsa-miR-4650-5p	hsa-miR-4650-5p	7	24	12	14.3333	1293	261	181	578.333	193	32	21	82	0	4	4	2.66667	0	0	0	0	0	0	0	0	0	1	1	0.666667	0	0	0	0	1	0	0	0.333333	0	0	0	0	766	408	1600	776	924.667	1	1	0
hsa-miR-4651	hsa-miR-4651	18	60	15	31	1795	51	28	624.667	1954	326	115	798.333	1	25	23	16.3333	2	0	1	1	0	0	0	0	1	2	0	1	2	0	1	1	7	2	0	3	0	0	0	0	118	83	269	84	156.667	0	10	1
hsa-miR-4652-3p	hsa-miR-4652-3p	7	24	7	12.6667	1061	50	23	378	331	40	22	131	0	0	9	3	0	0	0	0	0	0	0	0	0	8	0	2.66667	2	0	0	0.666667	18	6	0	8	0	0	0	0	47	36	67	17	50	0	3	0
hsa-miR-4652-5p	hsa-miR-4652-5p	16	40	18	24.6667	888	74	32	331.333	519	92	32	214.333	0	3	4	2.33333	1	5	0	2	0	0	0	0	0	0	0	0	1	0	1	0.666667	1	0	0	0.333333	0	0	0	0	161	101	510	181	257.333	0	3	1
hsa-miR-4653-3p	hsa-miR-4653-3p	4	17	6	9	1794	40	28	620.667	2018	218	81	772.333	0	9	17	8.66667	1	2	1	1.33333	0	0	0	0	0	3	1	1.33333	2	1	1	1.33333	3	0	0	1	0	0	0	0	944	545	1487	444	992	1	1	0
hsa-miR-4653-5p	hsa-miR-4653-5p	5	17	10	10.6667	433	23	24	160	162	18	18	66	0	43	30	24.3333	2	1	0	1	0	0	0	0	0	7	0	2.33333	4	0	0	1.33333	0	0	0	0	0	0	0	0	786	495	873	316	718	0	2	0
hsa-miR-4654	hsa-miR-4654	4	29	6	13	309	31	12	117.333	1071	136	59	422	0	5	4	3	1	1	1	1	0	0	0	0	0	35	0	11.6667	2	2	0	1.33333	0	0	0	0	0	0	0	0	92	51	97	41	80	1	5	0
hsa-miR-4655-3p	hsa-miR-4655-3p	28	95	25	49.3333	1458	84	58	533.333	1733	265	116	704.667	0	208	113	107	8	4	0	4	1	1	1	1	3	12	5	6.66667	4	4	8	5.33333	2	0	0	0.666667	0	0	0	0	344	193	402	159	313	0	5	1
hsa-miR-4655-5p	hsa-miR-4655-5p	8	43	22	24.3333	1674	50	36	586.667	1736	374	165	758.333	0	7	8	5	2	2	0	1.33333	0	0	1	0.333333	1	18	1	6.66667	0	0	1	0.333333	3	1	0	1.33333	0	0	0	0	250	149	343	109	247.333	1	6	1
hsa-miR-4656	hsa-miR-4656	8	35	12	18.3333	764	40	34	279.333	335	49	33	139	0	1	5	2	1	0	0	0.333333	0	0	0	0	0	10	1	3.66667	1	0	1	0.666667	0	1	0	0.333333	0	0	0	0	127	90	394	104	203.667	0	0	0
hsa-miR-4657	hsa-miR-4657	39	70	32	47	1584	78	68	576.667	169	33	29	77	0	15	17	10.6667	1	1	0	0.666667	0	0	0	0	1	6	1	2.66667	4	0	1	1.66667	2	0	0	0.666667	0	0	0	0	658	253	1411	414	774	0	3	1
hsa-miR-4658	hsa-miR-4658	26	112	53	63.6667	839	139	70	349.333	623	89	73	261.667	0	348	68	138.667	5	3	0	2.66667	0	0	0	0	3	11	2	5.33333	13	7	18	12.6667	0	0	0	0	0	0	0	0	344	206	661	215	403.667	1	5	0
hsa-miR-4659a-3p	hsa-miR-4659a-3p	4	7	2	4.33333	255	16	6	92.3333	199	26	20	81.6667	0	1	5	2	0	0	0	0	0	0	0	0	0	7	0	2.33333	3	1	0	1.33333	0	0	0	0	0	0	0	0	204	133	322	118	219.667	0	5	1
hsa-miR-4659a-5p	hsa-miR-4659a-5p	1	9	3	4.33333	245	13	6	88	138	20	20	59.3333	0	1	3	1.33333	0	1	0	0.333333	0	0	0	0	0	9	0	3	2	1	0	1	0	0	0	0	0	0	0	0	222	139	352	128	237.667	0	5	1
hsa-miR-4659b-3p	hsa-miR-4659b-3p	2	7	3	4	264	12	6	94	173	29	22	74.6667	0	1	5	2	0	0	0	0	0	0	0	0	0	10	0	3.33333	2	1	0	1	0	0	0	0	0	0	0	0	200	126	321	119	215.667	0	5	1
hsa-miR-4659b-5p	hsa-miR-4659b-5p	2	6	2	3.33333	220	11	5	78.6667	125	17	17	53	0	1	4	1.66667	0	0	0	0	0	0	0	0	0	6	0	2	3	1	0	1.33333	0	0	0	0	0	0	0	0	194	127	299	114	206.667	0	5	1
hsa-miR-466	hsa-miR-466	4	9	0	4.33333	395	25	16	145.333	279	41	29	116.333	0	0	6	2	0	0	0	0	0	0	0	0	1	3	1	1.66667	0	0	1	0.333333	0	1	0	0.333333	0	0	0	0	149	87	317	94	184.333	0	1	0
hsa-miR-4660	hsa-miR-4660	144	214	155	171	763	124	46	311	1148	272	228	549.333	2	203	132	112.333	16	1	3	6.66667	0	0	0	0	11	15	9	11.6667	15	23	31	23	1	0	0	0.333333	0	0	0	0	1500	1011	1144	368	1218.33	0	4	0
hsa-miR-4661-3p	hsa-miR-4661-3p	12	32	16	20	438	41	25	168	805	154	76	345	0	1	6	2.33333	1	5	0	2	0	0	0	0	2	8	1	3.66667	0	0	1	0.333333	1	0	0	0.333333	0	0	0	0	439	298	690	234	475.667	0	1	1
hsa-miR-4661-5p	hsa-miR-4661-5p	10	31	16	19	457	36	25	172.667	911	165	86	387.333	0	2	5	2.33333	1	4	0	1.66667	0	0	0	0	1	13	1	5	1	1	1	1	0	0	0	0	0	0	0	0	468	312	740	255	506.667	0	2	1
hsa-miR-4662a-3p	hsa-miR-4662a-3p	3	6	9	6	386	49	37	157.333	133	22	13	56	0	2	2	1.33333	0	0	0	0	0	0	0	0	0	9	2	3.66667	2	1	0	1	0	0	0	0	0	0	0	0	211	109	327	96	215.667	0	1	0
hsa-miR-4662a-5p	hsa-miR-4662a-5p	7	8	8	7.66667	1114	189	211	504.667	142	13	7	54	0	5	3	2.66667	1	1	0	0.666667	0	0	0	0	0	11	1	4	1	0	0	0.333333	1	0	0	0.333333	0	0	0	0	263	139	377	112	259.667	0	6	0
hsa-miR-4662b	hsa-miR-4662b	6	9	8	7.66667	791	90	66	315.667	158	21	15	64.6667	0	4	2	2	0	1	0	0.333333	0	0	0	0	0	10	1	3.66667	1	0	0	0.333333	1	0	0	0.333333	0	0	0	0	196	97	299	95	197.333	0	1	0
hsa-miR-4663	hsa-miR-4663	196	253	165	204.667	1333	175	108	538.667	273	58	28	119.667	0	29	43	24	0	3	0	1	0	0	0	0	0	5	1	2	1	0	3	1.33333	0	0	0	0	0	0	0	0	130	58	225	68	137.667	1	1	0
hsa-miR-4664-3p	hsa-miR-4664-3p	33	72	15	40	1377	111	54	514	3541	768	390	1566.33	5	113	77	65	87	57	7	50.3333	3	2	4	3	4	42	2	16	5	2	8	5	1	0	0	0.333333	0	1	0	0.333333	20553	14006	18291	5724	17616.7	4	7	0
hsa-miR-4664-5p	hsa-miR-4664-5p	16	79	16	37	776	80	47	301	1065	179	74	439.333	0	2	53	18.3333	0	2	1	1	0	0	0	0	1	9	0	3.33333	0	0	0	0	2	0	0	0.666667	0	0	0	0	94	54	211	78	119.667	0	7	0
hsa-miR-4665-3p	hsa-miR-4665-3p	17	147	32	65.3333	1238	75	40	451	4929	914	615	2152.67	0	4	9	4.33333	4	4	2	3.33333	0	0	0	0	0	25	3	9.33333	7	1	6	4.66667	20	10	0	10	0	0	0	0	585	364	657	340	535.333	2	48	5
hsa-miR-4665-5p	hsa-miR-4665-5p	332	323	193	282.667	1124	195	81	466.667	1447	185	126	586	0	16	38	18	2	0	0	0.666667	0	0	0	0	0	10	2	4	4	1	4	3	19	1	0	6.66667	0	0	0	0	143	113	275	102	177	0	20	1
hsa-miR-4666a-3p	hsa-miR-4666a-3p	12	80	11	34.3333	529	116	45	230	731	296	155	394	5	5	12	7.33333	9	177	11	65.6667	1	31	40	24	0	11	0	3.66667	2	1	3	2	4	0	0	1.33333	0	0	0	0	863	599	1348	432	936.667	5	2	5
hsa-miR-4666a-5p	hsa-miR-4666a-5p	12	78	11	33.6667	541	118	44	234.333	737	301	157	398.333	5	6	12	7.66667	9	177	11	65.6667	1	31	42	24.6667	0	11	0	3.66667	2	1	3	2	4	0	0	1.33333	0	0	0	0	800	550	1225	392	858.333	5	2	5
hsa-miR-4666b	hsa-miR-4666b	16	126	37	59.6667	610	152	58	273.333	198	82	75	118.333	1	6	16	7.66667	18	28	1	15.6667	3	7	5	5	0	9	0	3	2	0	2	1.33333	0	0	0	0	0	0	0	0	662	394	731	236	595.667	0	0	1
hsa-miR-4667-3p	hsa-miR-4667-3p	17	48	27	30.6667	769	65	27	287	1461	303	83	615.667	0	5	6	3.66667	0	2	0	0.666667	0	0	0	0	0	4	0	1.33333	1	1	1	1	1	0	0	0.333333	0	0	0	0	61	34	94	29	63	0	2	0
hsa-miR-4667-5p	hsa-miR-4667-5p	7	30	10	15.6667	1667	76	37	593.333	1641	373	140	718	0	0	10	3.33333	0	1	1	0.666667	0	0	0	0	0	4	1	1.66667	2	1	1	1.33333	1	0	0	0.333333	0	0	0	0	48	44	57	21	49.6667	0	5	0
hsa-miR-4668-3p	hsa-miR-4668-3p	9	32	11	17.3333	889	78	46	337.667	655	204	66	308.333	0	0	1	0.333333	1	1	0	0.666667	0	0	0	0	0	4	0	1.33333	1	0	1	0.666667	0	0	0	0	0	0	0	0	466	255	702	257	474.333	0	4	0
hsa-miR-4668-5p	hsa-miR-4668-5p	17	53	18	29.3333	944	89	54	362.333	573	179	67	273	0	0	0	0	1	0	0	0.333333	0	0	0	0	0	7	1	2.66667	0	0	1	0.333333	0	0	0	0	0	0	0	0	265	144	678	206	362.333	2	3	0
hsa-miR-4669	hsa-miR-4669	182	264	204	216.667	2602	158	41	933.667	2085	444	179	902.667	2	552	219	257.667	16	6	5	9	0	0	1	0.333333	18	17	11	15.3333	35	34	46	38.3333	1	1	0	0.666667	0	1	0	0.333333	1127	650	2416	769	1397.67	0	6	0
hsa-miR-4670-3p	hsa-miR-4670-3p	5	17	6	9.33333	1325	58	30	471	214	38	11	87.6667	0	2	26	9.33333	0	1	0	0.333333	0	0	0	0	0	2	1	1	0	1	0	0.333333	1	0	0	0.333333	0	0	0	0	405	253	825	403	494.333	0	5	0
hsa-miR-4670-5p	hsa-miR-4670-5p	5	17	6	9.33333	1325	58	30	471	214	38	11	87.6667	0	2	26	9.33333	0	1	0	0.333333	0	0	0	0	0	2	1	1	0	1	0	0.333333	1	0	0	0.333333	0	0	0	0	405	253	825	403	494.333	0	5	0
hsa-miR-4671-3p	hsa-miR-4671-3p	4	9	3	5.33333	218	21	7	82	134	17	11	54	0	0	9	3	0	0	0	0	0	0	0	0	1	0	0	0.333333	2	0	0	0.666667	1	0	0	0.333333	0	0	0	0	82	68	123	45	91	0	2	0
hsa-miR-4671-5p	hsa-miR-4671-5p	8	38	9	18.3333	418	76	34	176	569	139	76	261.333	0	1	10	3.66667	0	2	0	0.666667	0	0	0	0	0	6	0	2	0	0	1	0.333333	1	0	0	0.333333	0	0	0	0	145	78	229	85	150.667	1	2	0
hsa-miR-4672	hsa-miR-4672	9	35	19	21	692	45	30	255.667	379	75	44	166	0	2	4	2	0	0	1	0.333333	0	0	0	0	0	1	0	0.333333	0	1	0	0.333333	0	0	0	0	0	0	0	0	53	24	100	33	59	0	3	0
hsa-miR-4673	hsa-miR-4673	41	124	31	65.3333	1655	210	100	655	2622	498	214	1111.33	0	5	15	6.66667	16	13	3	10.6667	1	2	3	2	0	13	2	5	10	6	4	6.66667	3	3	0	2	0	0	0	0	10277	5468	24433	7558	13392.7	1	9	1
hsa-miR-4674	hsa-miR-4674	341	387	189	305.667	1393	191	69	551	2528	498	318	1114.67	1	8	20	9.66667	0	5	2	2.33333	0	0	0	0	0	18	2	6.66667	4	6	6	5.33333	22	6	0	9.33333	0	0	0	0	495	289	1096	485	626.667	5	32	9
hsa-miR-4675	hsa-miR-4675	2	34	5	13.6667	916	35	15	322	2234	483	317	1011.33	0	0	6	2	1	0	1	0.666667	0	0	0	0	0	0	1	0.333333	0	0	1	0.333333	1	0	0	0.333333	0	0	0	0	300	167	211	73	226	0	1	0
hsa-miR-4676-3p	hsa-miR-4676-3p	7	22	2	10.3333	967	49	19	345	318	52	24	131.333	0	6	7	4.33333	0	1	3	1.33333	0	0	0	0	2	3	0	1.66667	1	1	0	0.666667	0	0	0	0	0	0	0	0	88	48	151	60	95.6667	0	1	0
hsa-miR-4676-5p	hsa-miR-4676-5p	5	26	3	11.3333	1253	62	33	449.333	411	69	27	169	0	6	11	5.66667	1	2	2	1.66667	0	0	0	0	1	7	0	2.66667	1	1	2	1.33333	1	0	0	0.333333	0	0	0	0	328	211	817	381	452	0	3	0
hsa-miR-4677-3p	hsa-miR-4677-3p	5	18	6	9.66667	272	27	18	105.667	654	140	64	286	0	0	2	0.666667	0	0	1	0.333333	0	0	0	0	0	1	0	0.333333	1	0	0	0.333333	0	0	0	0	0	0	0	0	77	51	142	83	90	0	16	0
hsa-miR-4677-5p	hsa-miR-4677-5p	5	18	12	11.6667	237	26	19	94	151	20	10	60.3333	0	0	4	1.33333	2	2	0	1.33333	0	1	0	0.333333	1	10	1	4	1	0	0	0.333333	0	0	0	0	0	0	0	0	145	79	241	72	155	1	13	0
hsa-miR-4678	hsa-miR-4678	5	40	12	19	460	59	36	185	156	50	32	79.3333	3	3	19	8.33333	21	28	0	16.3333	0	2	3	1.66667	0	6	0	2	2	1	0	1	2	2	0	1.33333	0	0	0	0	764	377	2303	753	1148	1	5	0
hsa-miR-4679	hsa-miR-4679	4	10	8	7.33333	227	17	14	86	704	138	60	300.667	0	2	4	2	1	2	1	1.33333	0	0	0	0	0	3	0	1	2	0	1	1	3	0	0	1	0	0	0	0	417	228	402	144	349	0	1	0
hsa-miR-4680-3p	hsa-miR-4680-3p	4	18	9	10.3333	406	50	46	167.333	273	30	28	110.333	2	4	10	5.33333	0	8	0	2.66667	0	1	3	1.33333	0	2	1	1	0	1	1	0.666667	0	1	0	0.333333	0	0	0	0	157	102	190	80	149.667	0	1	0
hsa-miR-4680-5p	hsa-miR-4680-5p	5	29	6	13.3333	883	61	21	321.667	196	48	28	90.6667	1	0	8	3	1	8	0	3	0	0	0	0	1	5	0	2	2	2	0	1.33333	1	0	0	0.333333	0	0	0	0	270	193	439	155	300.667	0	2	0
hsa-miR-4681	hsa-miR-4681	25	143	45	71	799	186	76	353.667	1095	234	116	481.667	1	21	17	13	7	5	1	4.33333	0	2	0	0.666667	0	3	1	1.33333	3	1	0	1.33333	0	1	0	0.333333	0	0	0	0	93	49	151	64	97.6667	1	7	0
hsa-miR-4682	hsa-miR-4682	186	451	231	289.333	1450	398	204	684	639	192	140	323.667	0	139	69	69.3333	9	5	3	5.66667	0	0	0	0	9	13	11	11	25	29	42	32	0	0	0	0	0	0	0	0	284	198	301	147	261	0	4	0
hsa-miR-4683	hsa-miR-4683	9	34	12	18.3333	1239	96	73	469.333	932	182	88	400.667	1	0	6	2.33333	2	2	0	1.33333	2	1	0	1	1	11	1	4.33333	1	0	1	0.666667	1	0	0	0.333333	0	0	0	0	344	191	514	177	349.667	0	5	0
hsa-miR-4684-3p	hsa-miR-4684-3p	6	56	8	23.3333	1788	83	38	636.333	324	100	41	155	0	32	41	24.3333	5	4	1	3.33333	0	0	0	0	3	15	0	6	4	0	0	1.33333	4	0	0	1.33333	0	0	0	0	385	235	477	164	365.667	0	5	0
hsa-miR-4684-5p	hsa-miR-4684-5p	5	10	10	8.33333	294	30	15	113	176	23	21	73.3333	0	2	10	4	1	2	2	1.66667	0	0	0	0	1	2	0	1	1	0	0	0.333333	0	0	0	0	0	0	0	0	327	196	637	190	386.667	0	4	0
hsa-miR-4685-3p	hsa-miR-4685-3p	8	55	31	31.3333	1702	69	31	600.667	723	121	82	308.667	0	64	59	41	3	4	0	2.33333	1	0	1	0.666667	1	11	1	4.33333	0	0	2	0.666667	4	2	1	2.33333	0	0	0	0	299	133	282	100	238	0	12	0
hsa-miR-4685-5p	hsa-miR-4685-5p	6	34	7	15.6667	844	42	20	302	3109	686	417	1404	0	3	8	3.66667	2	1	0	1	0	0	0	0	0	4	1	1.66667	1	1	0	0.666667	2	2	0	1.33333	0	0	0	0	169	98	166	71	144.333	0	6	0
hsa-miR-4686	hsa-miR-4686	7	11	2	6.66667	782	44	19	281.667	1018	172	142	444	0	2	8	3.33333	0	0	1	0.333333	1	0	0	0.333333	1	4	0	1.66667	1	0	0	0.333333	1	0	0	0.333333	0	0	0	0	471	305	634	177	470	0	2	0
hsa-miR-4687-3p	hsa-miR-4687-3p	4	38	12	18	1257	55	25	445.667	659	97	41	265.667	0	4	99	34.3333	0	0	0	0	0	0	1	0.333333	1	6	1	2.66667	0	0	0	0	9	0	0	3	0	0	0	0	540	291	872	287	567.667	0	10	2
hsa-miR-4687-5p	hsa-miR-4687-5p	11	94	19	41.3333	1706	87	56	616.333	424	42	28	164.667	0	1	14	5	0	1	0	0.333333	0	1	0	0.333333	0	8	3	3.66667	4	1	5	3.33333	87	32	0	39.6667	0	0	0	0	152	106	178	77	145.333	2	80	8
hsa-miR-4688	hsa-miR-4688	33	48	23	34.6667	1687	61	36	594.667	556	91	59	235.333	0	1	6	2.33333	1	1	1	1	0	0	0	0	1	2	0	1	0	1	0	0.333333	2	0	0	0.666667	0	0	0	0	87	42	146	55	91.6667	0	3	0
hsa-miR-4689	hsa-miR-4689	29	138	37	68	1209	61	35	435	1141	162	87	463.333	8	123	61	64	6	1	4	3.66667	1	1	0	0.666667	14	37	11	20.6667	33	37	51	40.3333	3	1	0	1.33333	0	0	0	0	1296	912	1508	413	1238.67	1	4	0
hsa-miR-4690-3p	hsa-miR-4690-3p	6	16	6	9.33333	797	32	42	290.333	360	78	40	159.333	0	0	4	1.33333	0	1	0	0.333333	0	0	0	0	0	8	1	3	0	0	1	0.333333	0	0	0	0	0	0	0	0	40	34	70	31	48	1	5	0
hsa-miR-4690-5p	hsa-miR-4690-5p	8	35	4	15.6667	923	87	56	355.333	988	256	223	489	0	2	8	3.33333	2	1	3	2	0	0	0	0	1	16	2	6.33333	1	0	3	1.33333	8	3	0	3.66667	0	0	0	0	1647	1176	1503	491	1442	3	7	2
hsa-miR-4691-3p	hsa-miR-4691-3p	24	59	19	34	874	78	41	331	530	97	49	225.333	1	20	80	33.6667	10	16	0	8.66667	0	2	3	1.66667	1	8	1	3.33333	2	1	2	1.66667	0	1	0	0.333333	0	0	0	0	174	150	350	134	224.667	0	4	1
hsa-miR-4691-5p	hsa-miR-4691-5p	6	32	4	14	737	42	20	266.333	567	95	75	245.667	0	2	6	2.66667	0	0	0	0	0	0	1	0.333333	0	3	0	1	0	1	0	0.333333	1	0	0	0.333333	0	0	0	0	118	62	126	67	102	0	8	1
hsa-miR-4692	hsa-miR-4692	4	29	5	12.6667	945	58	47	350	822	100	37	319.667	0	3	3	2	1	1	0	0.666667	0	0	0	0	1	7	0	2.66667	1	0	0	0.333333	4	0	0	1.33333	0	0	0	0	257	143	519	163	306.333	0	3	0
hsa-miR-4693-3p	hsa-miR-4693-3p	12	119	23	51.3333	362	131	59	184	265	76	70	137	0	4	8	4	12	18	1	10.3333	3	1	1	1.66667	0	8	1	3	1	1	4	2	2	1	0	1	0	0	0	0	216	126	414	126	252	2	13	1
hsa-miR-4693-5p	hsa-miR-4693-5p	7	25	3	11.6667	431	39	28	166	297	54	20	123.667	0	7	33	13.3333	5	11	2	6	0	1	2	1	0	5	1	2	0	0	6	2	0	1	1	0.666667	0	0	0	0	1047	635	1601	636	1094.33	2	7	4
hsa-miR-4694-3p	hsa-miR-4694-3p	11	36	16	21	752	56	30	279.333	685	105	74	288	0	10	15	8.33333	1	2	3	2	1	0	0	0.333333	0	7	1	2.66667	1	3	0	1.33333	0	0	0	0	0	0	0	0	1566	1049	2229	618	1614.67	2	3	0
hsa-miR-4694-5p	hsa-miR-4694-5p	3	17	6	8.66667	473	30	31	178	382	63	20	155	0	0	14	4.66667	1	2	1	1.33333	0	1	0	0.333333	1	9	0	3.33333	0	0	1	0.333333	0	0	0	0	0	0	0	0	179	120	290	90	196.333	0	1	0
hsa-miR-4695-3p	hsa-miR-4695-3p	9	32	10	17	1083	35	12	376.667	820	218	71	369.667	1	4	13	6	0	0	1	0.333333	1	0	0	0.333333	1	12	2	5	3	0	1	1.33333	22	2	0	8	0	0	0	0	347	218	779	376	448	1	7	3
hsa-miR-4695-5p	hsa-miR-4695-5p	8	23	5	12	1037	68	51	385.333	987	163	74	408	0	11	10	7	1	1	3	1.66667	0	1	0	0.333333	0	5	1	2	0	0	2	0.666667	3	0	1	1.33333	0	0	0	0	17	15	21	9	17.6667	0	8	0
hsa-miR-4696	hsa-miR-4696	8	38	2	16	658	91	55	268	320	45	28	131	1	0	4	1.66667	1	3	0	1.33333	0	0	0	0	0	4	0	1.33333	1	0	1	0.666667	3	0	0	1	0	0	0	0	471	314	725	256	503.333	0	4	0
hsa-miR-4697-3p	hsa-miR-4697-3p	4	18	4	8.66667	2773	62	40	958.333	444	73	26	181	0	9	16	8.33333	1	2	1	1.33333	0	0	1	0.333333	0	7	0	2.33333	3	0	0	1	1	0	0	0.333333	0	0	0	0	70	61	107	46	79.3333	0	10	0
hsa-miR-4697-5p	hsa-miR-4697-5p	50	94	51	65	2142	96	59	765.667	481	87	42	203.333	0	14	17	10.3333	0	0	0	0	0	0	0	0	0	2	0	0.666667	3	0	1	1.33333	4	0	0	1.33333	0	0	0	0	105	75	108	44	96	0	9	1
hsa-miR-4698	hsa-miR-4698	12	33	16	20.3333	681	56	34	257	269	38	29	112	1	4	27	10.6667	22	19	1	14	0	0	3	1	2	5	2	3	4	0	5	3	1	0	1	0.666667	0	0	0	0	62	33	122	37	72.3333	1	6	0
hsa-miR-4699-3p	hsa-miR-4699-3p	1	8	3	4	863	23	17	301	151	31	14	65.3333	0	1	4	1.66667	1	5	1	2.33333	0	1	1	0.666667	2	4	0	2	0	0	0	0	1	0	0	0.333333	0	0	0	0	265	151	653	202	356.333	0	4	1
hsa-miR-4699-5p	hsa-miR-4699-5p	185	481	247	304.333	888	400	213	500.333	224	124	105	151	9	739	399	382.333	55	13	4	24	0	0	1	0.333333	6	6	10	7.33333	22	22	19	21	1	0	0	0.333333	0	0	0	0	259	153	654	212	355.333	0	5	0
hsa-miR-4700-3p	hsa-miR-4700-3p	6	45	8	19.6667	1454	70	25	516.333	2029	304	169	834	1	54	38	31	9	9	3	7	0	0	1	0.333333	0	6	1	2.33333	3	0	1	1.33333	1	1	0	0.666667	0	0	0	0	123	114	227	67	154.667	2	7	0
hsa-miR-4700-5p	hsa-miR-4700-5p	130	218	125	157.667	1198	144	63	468.333	856	164	102	374	0	8	12	6.66667	1	1	0	0.666667	1	0	0	0.333333	2	4	0	2	2	3	0	1.66667	1	0	0	0.333333	1	0	0	0.333333	161	99	263	75	174.333	0	3	0
hsa-miR-4701-3p	hsa-miR-4701-3p	7	14	6	9	726	30	11	255.667	231	17	21	89.6667	1	108	39	49.3333	0	0	0	0	0	0	1	0.333333	0	3	1	1.33333	0	0	1	0.333333	1	0	1	0.666667	0	0	0	0	64	45	137	37	82	1	10	1
hsa-miR-4701-5p	hsa-miR-4701-5p	9	39	10	19.3333	3034	68	37	1046.33	423	55	27	168.333	0	18	13	10.3333	0	0	1	0.333333	0	0	0	0	2	6	1	3	1	1	3	1.66667	2	1	0	1	0	0	0	0	37	26	83	37	48.6667	0	4	0
hsa-miR-4703-3p	hsa-miR-4703-3p	3	9	3	5	178	17	16	70.3333	493	78	68	213	0	2	1	1	2	3	0	1.66667	0	0	0	0	0	3	0	1	1	0	0	0.333333	0	0	0	0	0	0	0	0	454	198	920	242	524	0	0	0
hsa-miR-4703-5p	hsa-miR-4703-5p	8	71	5	28	134	102	33	89.6667	738	217	100	351.667	2	2	9	4.33333	12	150	11	57.6667	0	28	33	20.3333	1	3	0	1.33333	2	0	4	2	1	0	0	0.333333	0	0	0	0	188	112	225	78	175	4	1	2
hsa-miR-4704-3p	hsa-miR-4704-3p	1	5	6	4	523	46	39	202.667	132	19	3	51.3333	0	5	1	2	0	0	0	0	0	0	0	0	0	4	0	1.33333	0	0	0	0	0	0	0	0	0	0	0	0	194	112	449	122	251.667	1	3	1
hsa-miR-4704-5p	hsa-miR-4704-5p	19	39	34	30.6667	392	61	39	164	189	25	12	75.3333	0	3	9	4	1	0	3	1.33333	0	0	0	0	0	5	0	1.66667	3	1	0	1.33333	2	0	0	0.666667	0	0	0	0	192	114	186	86	164	0	1	0
hsa-miR-4705	hsa-miR-4705	5	8	3	5.33333	323	22	18	121	190	27	15	77.3333	0	23	17	13.3333	6	15	0	7	0	0	0	0	2	7	1	3.33333	1	1	3	1.66667	0	0	0	0	0	0	0	0	124	74	140	61	112.667	0	2	0
hsa-miR-4706	hsa-miR-4706	29	67	30	42	3049	89	41	1059.67	1489	207	83	593	0	93	63	52	3	2	1	2	0	0	0	0	0	15	1	5.33333	3	4	3	3.33333	13	1	0	4.66667	0	0	0	0	182	92	255	67	176.333	0	10	0
hsa-miR-4707-3p	hsa-miR-4707-3p	8	64	11	27.6667	1493	55	31	526.333	2991	557	293	1280.33	1	9	12	7.33333	0	3	1	1.33333	1	0	1	0.666667	1	16	1	6	1	1	3	1.66667	13	6	0	6.33333	0	0	0	0	5237	2860	7068	2029	5055	1	26	0
hsa-miR-4707-5p	hsa-miR-4707-5p	15	108	34	52.3333	1510	80	42	544	12777	2135	1081	5331	3	3	28	11.3333	3	3	2	2.66667	1	0	0	0.333333	1	35	0	12	4	5	6	5	32	9	0	13.6667	0	0	0	0	12535	6710	19485	5450	12910	6	83	3
hsa-miR-4708-3p	hsa-miR-4708-3p	6	45	16	22.3333	784	59	33	292	277	38	26	113.667	0	0	26	8.66667	0	1	1	0.666667	0	0	0	0	1	3	0	1.33333	1	0	0	0.333333	2	0	0	0.666667	0	0	0	0	326	220	269	129	271.667	0	5	0
hsa-miR-4708-5p	hsa-miR-4708-5p	10	54	16	26.6667	721	66	30	272.333	720	201	58	326.333	0	2	29	10.3333	0	0	0	0	0	0	0	0	0	5	0	1.66667	1	1	0	0.666667	4	0	0	1.33333	0	0	0	0	215	151	256	96	207.333	0	4	0
hsa-miR-4709-3p	hsa-miR-4709-3p	11	59	22	30.6667	1652	80	57	596.333	2210	358	91	886.333	0	0	7	2.33333	0	0	0	0	0	0	0	0	1	3	1	1.66667	1	1	0	0.666667	5	3	0	2.66667	0	0	0	0	33	31	77	36	47	2	2	0
hsa-miR-4709-5p	hsa-miR-4709-5p	5	85	13	34.3333	948	50	30	342.667	257	38	16	103.667	0	16	5	7	2	0	1	1	0	0	1	0.333333	0	5	0	1.66667	2	1	1	1.33333	2	0	0	0.666667	1	0	0	0.333333	109	72	141	44	107.333	0	2	0
hsa-miR-4710	hsa-miR-4710	54	123	48	75	1252	70	40	454	305	29	19	117.667	9	125	69	67.6667	12	10	10	10.6667	0	0	2	0.666667	31	64	18	37.6667	39	36	50	41.6667	2	1	0	1	0	0	0	0	73	32	120	33	75	0	2	0
hsa-miR-4711-3p	hsa-miR-4711-3p	3	8	4	5	267	14	5	95.3333	911	161	114	395.333	0	1	3	1.33333	0	0	0	0	0	0	1	0.333333	0	1	0	0.333333	1	1	0	0.666667	4	0	0	1.33333	0	0	0	0	160	86	171	59	139	0	2	0
hsa-miR-4711-5p	hsa-miR-4711-5p	3	18	6	9	489	27	11	175.667	493	82	55	210	0	2	1	1	0	1	0	0.333333	0	0	0	0	1	0	0	0.333333	2	1	1	1.33333	5	0	0	1.66667	0	0	0	0	142	71	314	140	175.667	0	6	1
hsa-miR-4712-3p	hsa-miR-4712-3p	8	20	8	12	314	27	15	118.667	1703	279	121	701	1	3	11	5	1	1	1	1	0	1	0	0.333333	4	15	1	6.66667	1	0	1	0.666667	1	0	0	0.333333	0	0	0	0	243	123	467	163	277.667	0	3	0
hsa-miR-4712-5p	hsa-miR-4712-5p	7	22	9	12.6667	372	39	17	142.667	1215	189	102	502	0	3	12	5	2	1	1	1.33333	0	0	0	0	2	12	0	4.66667	0	0	1	0.333333	1	0	0	0.333333	0	0	0	0	363	211	580	206	384.667	0	2	0
hsa-miR-4713-3p	hsa-miR-4713-3p	4	28	10	14	1430	78	53	520.333	1374	209	130	571	2	6	18	8.66667	0	5	2	2.33333	0	0	0	0	2	11	1	4.66667	3	0	2	1.66667	1	1	0	0.666667	0	0	0	0	173	108	379	140	220	1	1	0
hsa-miR-4713-5p	hsa-miR-4713-5p	63	127	75	88.3333	2340	115	60	838.333	1677	310	177	721.333	18	380	150	182.667	21	13	14	16	0	0	1	0.333333	55	85	50	63.3333	110	90	130	110	0	1	0	0.333333	0	0	0	0	272	169	489	184	310	0	5	1
hsa-miR-4714-3p	hsa-miR-4714-3p	3	35	8	15.3333	774	50	32	285.333	2235	214	97	848.667	0	40	42	27.3333	3	3	0	2	1	1	0	0.666667	4	3	0	2.33333	0	0	0	0	1	1	0	0.666667	0	0	0	0	1116	548	1803	581	1155.67	0	2	0
hsa-miR-4714-5p	hsa-miR-4714-5p	6	19	10	11.6667	2709	63	36	936	1962	185	72	739.667	0	0	7	2.33333	0	1	0	0.333333	0	1	0	0.333333	0	2	1	1	0	1	0	0.333333	2	0	0	0.666667	0	0	0	0	426	283	590	177	433	0	3	0
hsa-miR-4715-3p	hsa-miR-4715-3p	5	43	10	19.3333	533	34	24	197	9194	2549	1224	4322.33	0	3	19	7.33333	0	2	2	1.33333	0	0	1	0.333333	0	3	0	1	0	0	1	0.333333	6	2	0	2.66667	0	0	0	0	2126	1140	2481	854	1915.67	1	7	3
hsa-miR-4715-5p	hsa-miR-4715-5p	6	27	6	13	497	29	24	183.333	9311	2562	1235	4369.33	0	0	15	5	0	1	2	1	0	0	1	0.333333	0	4	1	1.66667	0	0	1	0.333333	6	2	0	2.66667	0	0	0	0	1977	1085	2175	730	1745.67	2	9	1
hsa-miR-4716-3p	hsa-miR-4716-3p	105	188	99	130.667	3621	148	61	1276.67	1185	274	90	516.333	7	153	124	94.6667	11	4	3	6	0	0	0	0	13	17	11	13.6667	37	43	61	47	1	0	0	0.333333	0	0	0	0	53	42	75	33	56.6667	0	3	0
hsa-miR-4716-5p	hsa-miR-4716-5p	96	183	93	124	3601	146	59	1268.67	1210	276	91	525.667	1	136	110	82.3333	8	3	1	4	0	0	0	0	9	4	5	6	16	23	28	22.3333	1	0	0	0.333333	0	0	0	0	72	47	88	34	69	0	5	0
hsa-miR-4717-3p	hsa-miR-4717-3p	2	49	7	19.3333	534	33	14	193.667	260	42	33	111.667	1	4	19	8	0	1	0	0.333333	0	0	0	0	2	3	1	2	0	1	0	0.333333	0	0	0	0	0	0	0	0	19	14	34	19	22.3333	0	2	0
hsa-miR-4717-5p	hsa-miR-4717-5p	2	52	7	20.3333	539	36	14	196.333	262	42	32	112	1	4	19	8	0	1	0	0.333333	0	0	0	0	2	3	1	2	0	1	2	1	0	0	0	0	0	0	0	0	23	15	35	19	24.3333	0	2	0
hsa-miR-4718	hsa-miR-4718	6	10	5	7	383	28	15	142	847	137	32	338.667	0	0	11	3.66667	0	0	0	0	1	0	0	0.333333	1	2	0	1	0	0	0	0	0	0	0	0	0	0	0	0	489	299	636	188	474.667	1	0	0
hsa-miR-4719	hsa-miR-4719	1	3	1	1.66667	84	10	14	36	129	15	4	49.3333	0	1	0	0.333333	1	1	0	0.666667	0	0	0	0	0	2	0	0.666667	0	0	0	0	0	0	1	0.333333	0	0	0	0	172	96	329	100	199	0	1	0
hsa-miR-4720-3p	hsa-miR-4720-3p	3	7	3	4.33333	107	9	7	41	471	100	41	204	0	22	7	9.66667	0	1	0	0.333333	0	0	0	0	0	2	0	0.666667	0	0	2	0.666667	2	0	0	0.666667	0	0	0	0	111	58	163	59	110.667	0	1	0
hsa-miR-4720-5p	hsa-miR-4720-5p	2	8	2	4	148	14	8	56.6667	222	30	7	86.3333	0	0	0	0	0	0	0	0	0	0	0	0	0	1	0	0.333333	0	0	0	0	40	8	0	16	0	0	0	0	95	49	174	57	106	0	2	1
hsa-miR-4721	hsa-miR-4721	21	66	15	34	1466	74	26	522	490	108	45	214.333	1	273	133	135.667	12	2	0	4.66667	0	0	1	0.333333	0	14	4	6	4	2	4	3.33333	1	1	0	0.666667	0	0	0	0	426	278	850	401	518	0	6	0
hsa-miR-4722-3p	hsa-miR-4722-3p	70	209	133	137.333	2298	105	34	812.333	1102	169	87	452.667	9	1734	576	773	57	15	3	25	0	0	0	0	10	6	10	8.66667	27	31	30	29.3333	2	0	0	0.666667	0	0	0	0	631	391	817	278	613	0	3	0
hsa-miR-4722-5p	hsa-miR-4722-5p	11	46	19	25.3333	819	74	59	317.333	2136	200	80	805.333	1	79	65	48.3333	6	2	0	2.66667	0	0	0	0	0	13	0	4.33333	0	0	0	0	2	4	1	2.33333	0	0	0	0	118	76	253	85	149	0	5	0
hsa-miR-4723-3p	hsa-miR-4723-3p	12	33	18	21	1354	53	30	479	843	132	50	341.667	0	2	8	3.33333	0	0	0	0	0	0	1	0.333333	0	6	2	2.66667	3	1	1	1.66667	1	0	0	0.333333	0	0	0	0	776	477	685	230	646	1	11	0
hsa-miR-4723-5p	hsa-miR-4723-5p	7	29	10	15.3333	988	41	24	351	559	117	85	253.667	1	4	9	4.66667	1	1	0	0.666667	0	0	0	0	0	3	1	1.33333	0	0	2	0.666667	1	0	0	0.333333	0	0	0	0	91	57	110	52	86	1	1	0
hsa-miR-4724-3p	hsa-miR-4724-3p	4	16	6	8.66667	398	19	19	145.333	301	44	25	123.333	0	3	9	4	3	2	0	1.66667	0	0	0	0	0	2	0	0.666667	1	0	0	0.333333	0	0	0	0	0	0	0	0	144	78	160	43	127.333	0	1	1
hsa-miR-4724-5p	hsa-miR-4724-5p	10	19	8	12.3333	512	39	21	190.667	687	121	56	288	0	97	71	56	6	4	3	4.33333	0	0	0	0	1	1	0	0.666667	3	3	1	2.33333	0	0	0	0	0	0	0	0	247	132	332	153	237	0	5	0
hsa-miR-4725-3p	hsa-miR-4725-3p	320	346	196	287.333	2083	220	86	796.333	533	91	57	227	0	10	10	6.66667	2	2	0	1.33333	0	0	0	0	0	0	0	0	2	0	0	0.666667	5	1	0	2	0	0	0	0	149	102	209	82	153.333	0	8	1
hsa-miR-4725-5p	hsa-miR-4725-5p	11	65	31	35.6667	1705	79	30	604.667	1177	164	72	471	0	8	14	7.33333	1	2	0	1	0	0	0	0	0	14	2	5.33333	2	0	1	1	6	2	0	2.66667	1	0	0	0.333333	50	33	75	17	52.6667	0	5	0
hsa-miR-4726-3p	hsa-miR-4726-3p	37903	45883	31387	38391	49409	16589	3340	23112.7	1375	331	176	627.333	26	768	922	572	52	13	33	32.6667	0	1	3	1.33333	126	146	99	123.667	298	387	434	373	1	0	0	0.333333	0	0	0	0	219	106	267	98	197.333	1	5	0
hsa-miR-4726-5p	hsa-miR-4726-5p	34	74	44	50.6667	1259	74	31	454.667	3931	1096	616	1881	0	29	14	14.3333	2	3	1	2	0	0	0	0	7	13	10	10	16	18	31	21.6667	3	4	0	2.33333	0	0	0	0	2157	1412	2358	817	1975.67	0	6	1
hsa-miR-4727-3p	hsa-miR-4727-3p	15	32	14	20.3333	1240	53	15	436	1758	316	160	744.667	0	18	24	14	2	4	1	2.33333	0	0	0	0	0	3	0	1	0	4	0	1.33333	3	0	0	1	0	0	0	0	319	168	609	204	365.333	0	8	0
hsa-miR-4727-5p	hsa-miR-4727-5p	12	36	8	18.6667	1115	56	20	397	854	170	89	371	0	9	29	12.6667	0	1	0	0.333333	0	0	0	0	0	1	0	0.333333	1	3	0	1.33333	3	0	0	1	0	0	0	0	219	130	195	77	181.333	0	6	0
hsa-miR-4728-3p	hsa-miR-4728-3p	9	37	13	19.6667	2351	84	45	826.667	703	106	60	289.667	0	195	175	123.333	12	4	0	5.33333	0	0	0	0	1	22	0	7.66667	3	0	1	1.33333	7	1	0	2.66667	0	0	0	0	51	41	99	35	63.6667	2	2	0
hsa-miR-4728-5p	hsa-miR-4728-5p	9	29	27	21.6667	2015	61	40	705.333	669	98	54	273.667	0	8	10	6	25	21	0	15.3333	0	1	1	0.666667	1	2	1	1.33333	3	1	0	1.33333	5	0	1	2	0	0	0	0	56	40	87	22	61	4	25	7
hsa-miR-4729	hsa-miR-4729	8	27	14	16.3333	623	48	21	230.667	460	74	37	190.333	0	2	9	3.66667	2	0	0	0.666667	0	0	0	0	0	8	2	3.33333	1	0	0	0.333333	1	0	0	0.333333	0	0	0	0	525	324	664	226	504.333	0	4	0
hsa-miR-4730	hsa-miR-4730	79	238	117	144.667	1108	210	86	468	611	139	105	285	9	747	387	381	51	16	3	23.3333	1	2	0	1	5	12	10	9	23	22	20	21.6667	5	0	0	1.66667	0	0	0	0	139	109	256	85	168	0	6	1
hsa-miR-4731-3p	hsa-miR-4731-3p	2	51	9	20.6667	715	70	47	277.333	444	58	36	179.333	0	4	6	3.33333	0	0	0	0	0	1	0	0.333333	0	7	0	2.33333	0	1	0	0.333333	0	1	0	0.333333	0	0	0	0	109	57	183	56	116.333	1	2	0
hsa-miR-4731-5p	hsa-miR-4731-5p	2	49	12	21	847	63	42	317.333	1124	182	141	482.333	0	4	10	4.66667	0	2	1	1	0	0	0	0	0	1	0	0.333333	1	2	3	2	2	0	1	1	0	0	0	0	67	53	106	31	75.3333	1	4	1
hsa-miR-4732-3p	hsa-miR-4732-3p	15	44	27	28.6667	564	37	20	207	697	90	71	286	1	4	9	4.66667	4	11	1	5.33333	0	0	0	0	2	9	0	3.66667	1	0	1	0.666667	0	0	0	0	0	0	0	0	268	164	608	171	346.667	1	4	0
hsa-miR-4732-5p	hsa-miR-4732-5p	13	43	17	24.3333	938	62	35	345	486	72	56	204.667	0	1	8	3	1	0	0	0.333333	0	0	0	0	1	21	1	7.66667	1	1	0	0.666667	1	0	0	0.333333	0	0	0	0	121	61	183	51	121.667	0	6	0
hsa-miR-4733-3p	hsa-miR-4733-3p	24	44	24	30.6667	346	36	28	136.667	598	91	76	255	0	20	8	9.33333	2	1	1	1.33333	0	0	0	0	4	18	1	7.66667	4	6	1	3.66667	0	1	0	0.333333	0	0	0	0	240	139	247	101	208.667	0	6	0
hsa-miR-4733-5p	hsa-miR-4733-5p	7	33	22	20.6667	469	35	24	176	995	269	114	459.333	0	1	10	3.66667	1	1	0	0.666667	0	0	0	0	0	4	0	1.33333	2	2	0	1.33333	1	1	0	0.666667	0	0	0	0	265	141	313	104	239.667	0	2	1
hsa-miR-4734	hsa-miR-4734	13	64	12	29.6667	796	61	40	299	726	120	79	308.333	0	185	104	96.3333	18	4	0	7.33333	0	0	1	0.333333	0	5	3	2.66667	3	0	3	2	0	1	0	0.333333	0	0	0	0	256	136	426	145	272.667	0	7	0
hsa-miR-4735-3p	hsa-miR-4735-3p	0	35	5	13.3333	473	26	18	172.333	138	25	7	56.6667	1	0	2	1	1	0	0	0.333333	0	0	0	0	1	0	0	0.333333	0	0	0	0	1	0	0	0.333333	0	0	0	0	200	121	395	137	238.667	1	0	1
hsa-miR-4735-5p	hsa-miR-4735-5p	38	61	39	46	601	81	32	238	481	137	68	228.667	2	20	17	13	2	3	0	1.66667	0	0	0	0	2	3	0	1.66667	2	5	6	4.33333	1	0	0	0.333333	0	0	1	0.333333	645	341	1233	402	739.667	0	5	1
hsa-miR-4736	hsa-miR-4736	7	9	4	6.66667	206	27	25	86	305	40	27	124	1	2	6	3	1	0	0	0.333333	0	0	0	0	0	4	0	1.33333	1	0	0	0.333333	2	0	0	0.666667	0	0	0	0	35	35	60	15	43.3333	0	0	0
hsa-miR-4737	hsa-miR-4737	7	30	2	13	2349	97	110	852	312	40	15	122.333	0	3	2	1.66667	0	3	0	1	0	0	0	0	0	8	0	2.66667	1	2	2	1.66667	0	0	0	0	1	0	0	0.333333	341	185	376	160	300.667	0	1	0
hsa-miR-4738-3p	hsa-miR-4738-3p	22	103	23	49.3333	644	78	33	251.667	336	66	45	149	0	36	35	23.6667	5	2	0	2.33333	0	0	0	0	0	14	0	4.66667	2	1	0	1	4	3	0	2.33333	0	0	0	0	96	74	90	35	86.6667	2	10	0
hsa-miR-4738-5p	hsa-miR-4738-5p	10	30	11	17	933	58	36	342.333	194	27	12	77.6667	0	42	16	19.3333	2	1	1	1.33333	0	0	0	0	4	11	1	5.33333	2	4	1	2.33333	5	0	0	1.66667	0	0	0	0	93	55	136	39	94.6667	0	8	0
hsa-miR-4739	hsa-miR-4739	29	85	53	55.6667	2276	99	53	809.333	511	62	43	205.333	1	622	360	327.667	31	15	1	15.6667	0	0	0	0	2	14	4	6.66667	5	7	5	5.66667	11	4	0	5	0	0	0	0	134	71	242	87	149	4	44	7
hsa-miR-4740-3p	hsa-miR-4740-3p	58	95	47	66.6667	1286	94	55	478.333	1282	206	94	527.333	2	5	29	12	2	4	2	2.66667	0	0	0	0	2	11	2	5	7	3	3	4.33333	2	0	1	1	0	0	0	0	284	169	423	156	292	0	6	1
hsa-miR-4740-5p	hsa-miR-4740-5p	10	45	19	24.6667	907	68	42	339	1004	185	67	418.667	0	2	19	7	2	4	2	2.66667	0	0	0	0	2	9	1	4	2	0	2	1.33333	5	0	0	1.66667	0	0	0	0	231	152	394	149	259	0	10	3
hsa-miR-4741	hsa-miR-4741	34	95	40	56.3333	1711	148	59	639.333	3185	728	355	1422.67	0	9	48	19	1	7	1	3	1	0	0	0.333333	3	32	2	12.3333	4	4	6	4.66667	27	4	0	10.3333	0	0	0	0	226	170	301	123	232.333	4	43	2
hsa-miR-4742-3p	hsa-miR-4742-3p	4	19	4	9	783	60	37	293.333	1316	307	85	569.333	0	1	14	5	0	4	0	1.33333	1	0	0	0.333333	0	1	0	0.333333	1	0	1	0.666667	1	1	0	0.666667	0	0	0	0	203	108	427	211	246	0	7	0
hsa-miR-4742-5p	hsa-miR-4742-5p	4	20	1	8.33333	485	23	12	173.333	727	123	32	294	0	11	21	10.6667	7	11	1	6.33333	0	0	0	0	0	4	0	1.33333	1	1	3	1.66667	0	0	0	0	0	0	0	0	250	125	254	103	209.667	0	1	0
hsa-miR-4743-3p	hsa-miR-4743-3p	13	33	7	17.6667	211	33	21	88.3333	318	51	33	134	1	0	5	2	1	1	0	0.666667	1	0	0	0.333333	2	2	0	1.33333	1	0	0	0.333333	3	0	0	1	0	0	0	0	368	238	425	125	343.667	2	3	1
hsa-miR-4743-5p	hsa-miR-4743-5p	19	59	29	35.6667	964	75	37	358.667	2866	577	221	1221.33	0	30	55	28.3333	123	119	2	81.3333	5	31	14	16.6667	2	16	0	6	4	2	0	2	3	2	3	2.66667	0	0	0	0	1462	946	1883	611	1430.33	21	8	6
hsa-miR-4744	hsa-miR-4744	5	9	10	8	1006	53	31	363.333	391	89	36	172	0	3	29	10.6667	3	0	0	1	0	1	0	0.333333	0	7	0	2.33333	2	0	0	0.666667	2	0	0	0.666667	0	0	0	0	166	96	210	57	157.333	0	5	0
hsa-miR-4745-3p	hsa-miR-4745-3p	20	105	22	49	1548	71	30	549.667	2804	506	324	1211.33	1	3	339	114.333	2	2	2	2	0	0	0	0	0	50	3	17.6667	6	1	3	3.33333	6	4	0	3.33333	0	0	0	0	270	133	817	276	406.667	2	23	1
hsa-miR-4745-5p	hsa-miR-4745-5p	19	89	31	46.3333	1580	91	26	565.667	6307	1072	593	2657.33	0	7	16	7.66667	1	2	0	1	1	0	0	0.333333	0	8	3	3.66667	0	1	2	1	2	0	0	0.666667	0	0	0	0	289	182	564	198	345	0	20	1
hsa-miR-4746-3p	hsa-miR-4746-3p	16	82	21	39.6667	824	63	34	307	515	84	41	213.333	3	24	27	18	72	74	0	48.6667	2	18	10	10	0	7	1	2.66667	0	0	1	0.333333	3	3	0	2	0	0	0	0	189	113	277	101	193	6	11	1
hsa-miR-4746-5p	hsa-miR-4746-5p	47	112	69	76	1200	106	66	457.333	864	195	100	386.333	0	14	15	9.66667	0	3	0	1	0	0	0	0	0	3	1	1.33333	1	1	1	1	5	0	0	1.66667	0	0	0	0	106	53	152	54	103.667	0	7	0
hsa-miR-4747-3p	hsa-miR-4747-3p	97	224	147	156	1100	172	77	449.667	5152	1304	1034	2496.67	0	10	218	76	6	8	1	5	0	1	0	0.333333	1	13	1	5	4	1	2	2.33333	2	4	0	2	0	0	0	0	5137	4044	3390	1044	4190.33	1	10	0
hsa-miR-4747-5p	hsa-miR-4747-5p	415	496	258	389.667	2254	432	193	959.667	759	216	74	349.667	0	23	17	13.3333	0	0	0	0	0	0	0	0	0	3	2	1.66667	0	1	0	0.333333	2	0	0	0.666667	0	0	0	0	92	73	156	47	107	1	6	0
hsa-miR-4748	hsa-miR-4748	3	25	9	12.3333	1203	61	22	428.667	306	27	18	117	0	0	11	3.66667	0	2	1	1	0	0	0	0	0	9	0	3	0	0	0	0	1	0	0	0.333333	0	0	0	0	78	41	94	33	71	0	3	0
hsa-miR-4749-3p	hsa-miR-4749-3p	5	55	10	23.3333	1333	38	24	465	1065	144	56	421.667	0	3	6	3	0	0	0	0	1	0	0	0.333333	1	8	0	3	0	0	1	0.333333	4	0	0	1.33333	0	0	0	0	51	28	110	45	63	1	6	0
hsa-miR-4749-5p	hsa-miR-4749-5p	16	63	23	34	858	63	21	314	968	119	71	386	0	2	4	2	2	2	2	2	0	0	0	0	1	2	0	1	2	1	4	2.33333	4	0	0	1.33333	0	0	0	0	112	63	279	79	151.333	0	8	0
hsa-miR-4750-3p	hsa-miR-4750-3p	54	111	53	72.6667	1780	98	45	641	1238	140	59	479	59	629	344	344	25	3	1	9.66667	0	0	0	0	3	7	277	95.6667	526	733	731	663.333	24	2	0	8.66667	0	0	0	0	83	49	167	63	99.6667	0	24	4
hsa-miR-4750-5p	hsa-miR-4750-5p	45	105	38	62.6667	1577	71	40	562.667	2129	218	80	809	2	26	35	21	23	21	1	15	0	5	2	2.33333	2	29	1	10.6667	5	5	7	5.66667	4	3	0	2.33333	0	0	0	0	92	37	132	51	87	0	8	0
hsa-miR-4751	hsa-miR-4751	62	75	40	59	979	77	55	370.333	662	122	61	281.667	0	11	18	9.66667	1	0	0	0.333333	0	0	1	0.333333	3	11	0	4.66667	3	0	0	1	4	0	0	1.33333	0	0	0	0	437	278	813	252	509.333	0	4	0
hsa-miR-4752	hsa-miR-4752	3	19	8	10	1998	36	30	688	751	208	64	341	0	1	5	2	0	0	0	0	1	0	0	0.333333	1	3	1	1.66667	0	0	0	0	0	0	0	0	0	0	0	0	298	197	745	212	413.333	0	3	0
hsa-miR-4753-3p	hsa-miR-4753-3p	6	17	12	11.6667	440	40	18	166	193	16	19	76	0	1	3	1.33333	0	0	0	0	0	0	1	0.333333	0	2	1	1	1	0	2	1	0	0	0	0	0	0	0	0	82	50	107	48	79.6667	0	2	0
hsa-miR-4753-5p	hsa-miR-4753-5p	7	19	9	11.6667	842	53	29	308	768	208	65	347	0	2	3	1.66667	1	3	1	1.66667	0	0	0	0	0	14	2	5.33333	2	3	4	3	2	2	0	1.33333	0	0	0	0	597	291	1123	355	670.333	1	9	0
hsa-miR-4754	hsa-miR-4754	34	61	28	41	651	91	72	271.333	1151	177	82	470	1	846	440	429	46	17	1	21.3333	0	0	1	0.333333	1	13	2	5.33333	1	1	2	1.33333	0	0	0	0	0	0	0	0	328	203	552	167	361	1	3	0
hsa-miR-4755-3p	hsa-miR-4755-3p	173	342	243	252.667	1723	292	169	728	723	170	110	334.333	0	1	11	4	4	2	1	2.33333	0	0	1	0.333333	0	5	0	1.66667	2	1	0	1	8	4	0	4	0	0	0	0	498	339	882	277	573	1	7	0
hsa-miR-4755-5p	hsa-miR-4755-5p	12	45	16	24.3333	1370	73	35	492.667	593	126	55	258	0	0	7	2.33333	4	2	1	2.33333	0	0	1	0.333333	0	5	0	1.66667	3	1	0	1.33333	7	4	0	3.66667	0	0	0	0	487	333	881	275	567	1	7	0
hsa-miR-4756-3p	hsa-miR-4756-3p	11	47	28	28.6667	818	61	32	303.667	1969	191	80	746.667	0	2	9	3.66667	5	3	0	2.66667	0	1	1	0.666667	0	1	0	0.333333	0	0	2	0.666667	0	0	0	0	0	0	0	0	73	44	121	57	79.3333	0	1	0
hsa-miR-4756-5p	hsa-miR-4756-5p	8	28	10	15.3333	1203	52	30	428.333	438	56	45	179.667	0	1	7	2.66667	0	1	0	0.333333	0	0	0	0	1	3	1	1.66667	0	0	1	0.333333	3	0	0	1	0	0	0	0	78	38	117	42	77.6667	0	7	0
hsa-miR-4757-3p	hsa-miR-4757-3p	15	19	9	14.3333	1274	279	181	578	1046	239	103	462.667	0	44	240	94.6667	2	1	0	1	0	0	0	0	0	2	0	0.666667	1	1	0	0.666667	1	0	0	0.333333	0	0	0	0	110	78	204	70	130.667	0	4	0
hsa-miR-4757-5p	hsa-miR-4757-5p	12	22	10	14.6667	880	42	38	320	2693	575	351	1206.33	0	276	233	169.667	18	3	1	7.33333	0	0	0	0	0	2	0	0.666667	1	2	1	1.33333	1	0	0	0.333333	0	0	0	0	135	76	188	70	133	0	5	0
hsa-miR-4758-3p	hsa-miR-4758-3p	10	60	10	26.6667	1541	57	28	542	1075	132	49	418.667	0	10	28	12.6667	4	1	0	1.66667	0	0	0	0	0	5	0	1.66667	2	0	0	0.666667	1	2	0	1	0	0	1	0.333333	39	25	43	23	35.6667	1	8	0
hsa-miR-4758-5p	hsa-miR-4758-5p	14	69	16	33	1596	88	48	577.333	2074	325	141	846.667	0	37	14	17	2	4	3	3	0	0	0	0	0	19	1	6.66667	4	1	2	2.33333	16	4	0	6.66667	0	0	0	0	283	132	841	288	418.667	0	10	0
hsa-miR-4759	hsa-miR-4759	13	111	22	48.6667	619	136	46	267	474	137	86	232.333	0	10	5	5	2	27	0	9.66667	0	0	3	1	1	1	0	0.666667	1	2	2	1.66667	10	4	1	5	0	1	0	0.333333	562	314	789	243	555	6	12	3
hsa-miR-4760-3p	hsa-miR-4760-3p	98	118	76	97.3333	341	64	39	148	308	30	6	114.667	1	0	2	1	2	1	1	1.33333	0	0	0	0	0	2	1	1	2	0	0	0.666667	0	0	0	0	0	0	0	0	146	69	186	63	133.667	0	2	1
hsa-miR-4760-5p	hsa-miR-4760-5p	101	123	84	102.667	694	73	40	269	281	29	9	106.333	1	1	10	4	3	1	0	1.33333	0	0	0	0	0	2	1	1	2	0	1	1	0	0	0	0	0	0	0	0	258	124	309	109	230.333	0	2	1
hsa-miR-4761-3p	hsa-miR-4761-3p	11	17	4	10.6667	533	55	48	212	315	45	30	130	0	15	7	7.33333	0	1	1	0.666667	0	0	0	0	0	4	0	1.33333	1	2	2	1.66667	0	0	0	0	0	0	0	0	217	130	202	85	183	0	5	0
hsa-miR-4761-5p	hsa-miR-4761-5p	3	24	3	10	489	90	67	215.333	174	28	10	70.6667	0	0	2	0.666667	0	1	0	0.333333	0	1	0	0.333333	0	6	0	2	1	0	1	0.666667	0	0	0	0	0	0	0	0	68	48	98	36	71.3333	0	1	0
hsa-miR-4762-3p	hsa-miR-4762-3p	5	11	6	7.33333	403	24	18	148.333	357	64	31	150.667	0	26	24	16.6667	2	0	0	0.666667	0	1	0	0.333333	0	0	0	0	0	0	0	0	3	0	0	1	0	0	0	0	862	419	2633	832	1304.67	1	8	0
hsa-miR-4762-5p	hsa-miR-4762-5p	4	11	3	6	345	27	21	131	375	61	33	156.333	0	23	25	16	2	0	0	0.666667	0	1	0	0.333333	0	0	0	0	0	0	0	0	3	0	0	1	0	0	0	0	1005	510	2784	902	1433	1	10	0
hsa-miR-4763-3p	hsa-miR-4763-3p	8	63	9	26.6667	1883	44	23	650	1398	213	168	593	0	15	8	7.66667	0	0	1	0.333333	0	0	0	0	1	5	0	2	0	1	5	2	5	0	0	1.66667	0	0	0	0	341	227	464	157	344	1	4	0
hsa-miR-4763-5p	hsa-miR-4763-5p	7	27	11	15	1065	58	37	386.667	370	54	31	151.667	2	5	16	7.66667	2	1	0	1	0	0	0	0	0	14	0	4.66667	2	1	2	1.66667	23	2	0	8.33333	0	0	0	0	81	52	159	53	97.3333	1	15	2
hsa-miR-4764-3p	hsa-miR-4764-3p	6	29	9	14.6667	521	32	17	190	709	199	55	321	0	291	265	185.333	19	8	0	9	0	0	0	0	1	1	0	0.666667	2	0	0	0.666667	0	0	1	0.333333	0	0	0	0	85	44	99	49	76	0	1	0
hsa-miR-4764-5p	hsa-miR-4764-5p	400	463	243	368.667	1254	206	54	504.667	618	203	56	292.333	0	52	38	30	4	3	0	2.33333	1	0	1	0.666667	0	17	1	6	1	0	1	0.666667	0	0	0	0	0	0	0	0	154	103	260	79	172.333	0	2	0
hsa-miR-4765	hsa-miR-4765	2	6	8	5.33333	268	21	18	102.333	95	13	5	37.6667	0	2	6	2.66667	1	1	1	1	0	0	1	0.333333	0	2	1	1	0	0	0	0	0	0	0	0	0	0	1	0.333333	145	83	234	88	154	0	0	0
hsa-miR-4766-3p	hsa-miR-4766-3p	5	10	5	6.66667	186	16	15	72.3333	175	28	17	73.3333	0	1	2	1	1	2	0	1	0	0	0	0	0	1	1	0.666667	0	0	0	0	0	0	0	0	0	0	0	0	399	201	517	212	372.333	0	2	0
hsa-miR-4766-5p	hsa-miR-4766-5p	3	21	10	11.3333	739	50	31	273.333	681	108	80	289.667	1	3	8	4	1	0	0	0.333333	0	0	0	0	0	1	0	0.333333	0	2	2	1.33333	0	0	0	0	0	0	0	0	242	146	227	88	205	0	3	0
hsa-miR-4767	hsa-miR-4767	26	149	42	72.3333	1077	96	36	403	638	69	61	256	0	2	28	10	1	2	0	1	0	0	0	0	2	11	0	4.33333	5	2	0	2.33333	10	2	0	4	0	0	0	0	157	99	319	101	191.667	1	17	1
hsa-miR-4768-3p	hsa-miR-4768-3p	8	11	16	11.6667	681	32	19	244	326	46	33	135	0	0	9	3	0	1	0	0.333333	0	0	1	0.333333	2	3	1	2	0	0	1	0.333333	1	0	0	0.333333	0	0	0	0	174	76	288	123	179.333	1	2	0
hsa-miR-4768-5p	hsa-miR-4768-5p	6	14	17	12.3333	553	36	16	201.667	448	54	39	180.333	0	10	15	8.33333	1	1	0	0.666667	0	0	0	0	4	8	0	4	1	0	1	0.666667	2	1	0	1	0	0	0	0	120	65	239	98	141.333	0	1	0
hsa-miR-4769-3p	hsa-miR-4769-3p	10	35	25	23.3333	3608	84	43	1245	503	49	32	194.667	0	14	14	9.33333	0	0	2	0.666667	0	0	0	0	0	15	0	5	1	2	1	1.33333	14	1	0	5	0	0	0	0	291	177	338	108	268.667	0	18	1
hsa-miR-4769-5p	hsa-miR-4769-5p	14	33	24	23.6667	1211	54	29	431.333	1228	181	103	504	0	3	8	3.66667	1	2	0	1	0	1	1	0.666667	0	1	0	0.333333	0	0	1	0.333333	3	0	0	1	0	0	0	0	226	116	367	148	236.333	0	5	1
hsa-miR-4770	hsa-miR-4770	4	96	4	34.6667	723	66	42	277	2021	324	79	808	0	2	13	5	5	3	1	3	0	2	0	0.666667	0	1	0	0.333333	1	0	1	0.666667	3	4	0	2.33333	0	0	0	0	74	39	110	39	74.3333	1	3	0
hsa-miR-4771	hsa-miR-4771	4	11	4	6.33333	682	69	44	265	267	46	16	109.667	0	1	6	2.33333	0	1	0	0.333333	0	0	0	0	0	3	1	1.33333	2	1	4	2.33333	1	0	1	0.666667	0	0	0	0	233	115	643	221	330.333	0	9	0
hsa-miR-4772-3p	hsa-miR-4772-3p	6	17	6	9.66667	380	42	35	152.333	793	113	65	323.667	0	8	17	8.33333	1	0	0	0.333333	0	0	0	0	0	0	0	0	1	0	0	0.333333	6	0	0	2	0	0	0	0	1287	775	1675	514	1245.67	1	4	2
hsa-miR-4772-5p	hsa-miR-4772-5p	5	13	3	7	481	37	18	178.667	259	48	27	111.333	0	0	12	4	1	1	1	1	0	0	0	0	0	1	0	0.333333	1	0	0	0.333333	0	0	0	0	0	0	0	0	9443	7046	8861	2873	8450	2	4	1
hsa-miR-4773	hsa-miR-4773	12	25	16	17.6667	300	25	16	113.667	264	41	23	109.333	1	2	12	5	0	2	1	1	0	0	0	0	0	2	0	0.666667	2	1	0	1	0	0	0	0	0	0	0	0	167	94	208	79	156.333	0	1	0
hsa-miR-4774-3p	hsa-miR-4774-3p	4	28	8	13.3333	211	35	29	91.6667	354	60	12	142	1	68	27	32	0	0	1	0.333333	0	0	0	0	0	0	0	0	1	0	1	0.666667	0	0	0	0	0	0	0	0	108	48	95	38	83.6667	1	2	1
hsa-miR-4774-5p	hsa-miR-4774-5p	5	7	4	5.33333	323	62	81	155.333	193	18	14	75	0	1	2	1	0	2	1	1	0	0	1	0.333333	2	2	0	1.33333	2	0	1	1	19	4	0	7.66667	0	0	0	0	466	271	829	238	522	2	11	4
hsa-miR-4775	hsa-miR-4775	7	27	5	13	482	58	31	190.333	286	63	43	130.667	0	3	4	2.33333	1	1	0	0.666667	0	0	0	0	0	2	0	0.666667	0	0	0	0	0	0	0	0	0	0	0	0	302	156	501	163	319.667	2	10	0
hsa-miR-4776-3p	hsa-miR-4776-3p	20	43	13	25.3333	2291	58	35	794.667	701	98	58	285.667	0	48	41	29.6667	1	3	0	1.33333	0	0	0	0	1	4	1	2	2	0	3	1.66667	3	0	0	1	0	0	0	0	308	177	638	212	374.333	0	6	0
hsa-miR-4776-5p	hsa-miR-4776-5p	20	43	14	25.6667	3201	71	46	1106	380	50	22	150.667	0	48	31	26.3333	1	3	0	1.33333	0	0	0	0	1	5	0	2	1	0	1	0.666667	3	0	0	1	0	0	0	0	305	171	634	211	370	0	8	0
hsa-miR-4777-3p	hsa-miR-4777-3p	2	16	1	6.33333	466	29	16	170.333	828	154	74	352	0	5	4	3	0	4	0	1.33333	0	0	1	0.333333	0	6	1	2.33333	2	0	3	1.66667	17	3	0	6.66667	0	0	0	0	192	142	212	77	182	0	10	5
hsa-miR-4777-5p	hsa-miR-4777-5p	2	3	8	4.33333	180	31	26	79	272	49	55	125.333	0	0	1	0.333333	2	0	0	0.666667	0	0	0	0	0	2	0	0.666667	1	1	0	0.666667	1	0	0	0.333333	0	0	0	0	114	56	107	54	92.3333	0	1	1
hsa-miR-4778-3p	hsa-miR-4778-3p	7	19	3	9.66667	764	43	24	277	760	201	71	344	0	0	7	2.33333	0	0	0	0	0	0	1	0.333333	0	9	0	3	0	0	0	0	2	0	0	0.666667	0	0	0	0	171	95	261	88	175.667	2	3	0
hsa-miR-4778-5p	hsa-miR-4778-5p	13	17	18	16	576	49	34	219.667	1296	303	80	559.667	0	1	9	3.33333	0	1	0	0.333333	1	1	0	0.666667	0	4	0	1.33333	0	0	1	0.333333	3	0	0	1	0	0	0	0	234	148	367	123	249.667	3	1	0
hsa-miR-4779	hsa-miR-4779	11	98	34	47.6667	671	114	36	273.667	400	99	62	187	0	4	5	3	5	5	0	3.33333	0	5	2	2.33333	0	9	1	3.33333	0	0	1	0.333333	0	0	0	0	0	0	0	0	243	158	375	112	258.667	0	8	0
hsa-miR-4780	hsa-miR-4780	6	23	7	12	1927	61	24	670.667	414	62	33	169.667	0	18	13	10.3333	6	3	0	3	0	0	0	0	0	0	0	0	2	1	1	1.33333	1	1	0	0.666667	0	0	0	0	148	121	291	116	186.667	0	4	0
hsa-miR-4781-3p	hsa-miR-4781-3p	14	99	25	46	525	117	43	228.333	809	168	121	366	0	10	23	11	8	21	0	9.66667	1	0	1	0.666667	0	11	2	4.33333	2	0	1	1	1	2	0	1	0	0	0	0	992	492	1529	455	1004.33	1	5	0
hsa-miR-4781-5p	hsa-miR-4781-5p	12	107	28	49	388	110	31	176.333	875	155	97	375.667	0	9	13	7.33333	3	5	0	2.66667	2	0	0	0.666667	2	20	3	8.33333	4	1	1	2	6	4	0	3.33333	0	0	0	0	349	216	433	151	332.667	1	14	0
hsa-miR-4782-3p	hsa-miR-4782-3p	0	5	2	2.33333	191	18	18	75.6667	78	7	6	30.3333	1	1	3	1.66667	0	0	0	0	0	0	0	0	1	3	1	1.66667	1	0	1	0.666667	0	0	0	0	0	0	0	0	121	61	206	95	129.333	0	1	0
hsa-miR-4782-5p	hsa-miR-4782-5p	0	5	2	2.33333	204	20	15	79.6667	186	24	16	75.3333	1	1	3	1.66667	0	0	0	0	0	0	0	0	1	1	0	0.666667	1	1	1	1	0	0	0	0	0	0	0	0	155	85	279	123	173	0	0	0
hsa-miR-4783-3p	hsa-miR-4783-3p	8	57	6	23.6667	1278	60	42	460	1162	293	138	531	1	0	10	3.66667	0	0	2	0.666667	0	0	0	0	1	29	0	10	1	0	3	1.33333	2	1	0	1	0	0	0	0	163	131	175	92	156.333	0	5	0
hsa-miR-4783-5p	hsa-miR-4783-5p	20	51	14	28.3333	1382	61	31	491.333	1976	427	278	893.667	0	32	33	21.6667	2	3	0	1.66667	0	0	0	0	1	3	0	1.33333	1	0	4	1.66667	29	2	0	10.3333	0	0	0	0	788	620	922	269	776.667	4	22	1
hsa-miR-4784	hsa-miR-4784	5	26	9	13.3333	968	57	40	355	520	95	36	217	0	0	83	27.6667	1	0	0	0.333333	0	0	0	0	0	0	2	0.666667	0	0	0	0	1	0	0	0.333333	0	0	0	0	1547	792	4057	1086	2132	0	3	1
hsa-miR-4785	hsa-miR-4785	16	138	15	56.3333	1909	92	48	683	2516	481	319	1105.33	0	0	68	22.6667	0	1	1	0.666667	0	0	0	0	0	24	2	8.66667	1	0	2	1	96	19	0	38.3333	0	0	0	0	148	93	241	105	160.667	4	34	4
hsa-miR-4786-3p	hsa-miR-4786-3p	8	12	1	7	733	41	30	268	622	105	38	255	0	1	3	1.33333	1	0	0	0.333333	0	0	0	0	0	4	0	1.33333	1	0	1	0.666667	3	0	0	1	0	0	0	0	840	488	813	260	713.667	1	12	0
hsa-miR-4786-5p	hsa-miR-4786-5p	5	51	8	21.3333	582	50	31	221	364	78	35	159	1	0	18	6.33333	2	5	0	2.33333	0	1	2	1	2	13	1	5.33333	0	0	0	0	0	0	0	0	0	0	0	0	336	197	718	240	417	1	3	1
hsa-miR-4787-3p	hsa-miR-4787-3p	14	102	16	44	1280	81	53	471.333	1235	176	84	498.333	0	2	21	7.66667	1	2	0	1	0	1	0	0.333333	1	18	0	6.33333	1	0	2	1	6	2	0	2.66667	0	0	0	0	73	55	116	41	81.3333	3	15	0
hsa-miR-4787-5p	hsa-miR-4787-5p	12	149	26	62.3333	1449	89	47	528.333	593	75	49	239	0	1	70	23.6667	0	0	1	0.333333	0	0	0	0	0	17	0	5.66667	7	2	1	3.33333	35	7	0	14	0	0	0	0	30	14	63	20	35.6667	4	42	1
hsa-miR-4788	hsa-miR-4788	13	40	14	22.3333	1832	61	37	643.333	876	186	107	389.667	0	9	7	5.33333	4	1	1	2	0	0	0	0	2	24	1	9	2	1	0	1	6	0	0	2	0	0	0	0	947	591	1390	423	976	1	7	0
hsa-miR-4789-3p	hsa-miR-4789-3p	3	19	5	9	264	24	17	101.667	277	22	21	106.667	0	1	1	0.666667	0	1	0	0.333333	0	0	0	0	0	0	0	0	1	0	0	0.333333	1	0	0	0.333333	0	0	0	0	65	35	77	49	59	0	1	0
hsa-miR-4789-5p	hsa-miR-4789-5p	5	13	1	6.33333	160	9	19	62.6667	255	33	25	104.333	0	0	0	0	0	0	0	0	0	0	0	0	0	0	0	0	2	0	1	1	0	0	0	0	0	0	0	0	313	146	597	189	352	0	0	0
hsa-miR-4790-3p	hsa-miR-4790-3p	5	19	7	10.3333	920	32	21	324.333	133	18	6	52.3333	0	51	41	30.6667	4	2	0	2	0	0	0	0	1	3	1	1.66667	1	2	1	1.33333	0	0	0	0	0	0	0	0	107	64	280	125	150.333	0	4	1
hsa-miR-4790-5p	hsa-miR-4790-5p	3	13	5	7	179	18	14	70.3333	80	10	2	30.6667	0	31	20	17	4	0	0	1.33333	0	0	0	0	0	3	1	1.33333	0	1	1	0.666667	0	0	0	0	0	0	0	0	133	81	351	160	188.333	0	3	1
hsa-miR-4791	hsa-miR-4791	1	9	5	5	126	22	12	53.3333	56	12	3	23.6667	1	0	3	1.33333	0	0	1	0.333333	0	0	0	0	1	3	0	1.33333	0	2	0	0.666667	0	2	0	0.666667	0	0	0	0	172	81	304	91	185.667	0	14	0
hsa-miR-4792	hsa-miR-4792	9	24	4	12.3333	1290	79	57	475.333	296	48	19	121	0	1	9	3.33333	0	3	0	1	0	0	0	0	0	5	1	2	4	2	6	4	10	2	0	4	0	0	0	0	7	7	10	11	8	0	16	1
hsa-miR-4793-3p	hsa-miR-4793-3p	9	19	3	10.3333	1258	46	20	441.333	627	81	39	249	0	7	8	5	0	0	0	0	0	0	0	0	1	16	1	6	1	0	0	0.333333	0	0	0	0	0	0	0	0	142	93	135	53	123.333	0	3	0
hsa-miR-4793-5p	hsa-miR-4793-5p	14	46	16	25.3333	2644	79	71	931.333	875	137	80	364	1	3	11	5	4	9	2	5	0	0	0	0	0	5	0	1.66667	1	1	0	0.666667	3	0	0	1	0	0	0	0	311	180	421	163	304	0	3	0
hsa-miR-4794	hsa-miR-4794	7	25	9	13.6667	793	95	50	312.667	456	64	23	181	0	3	2	1.66667	5	3	0	2.66667	0	2	0	0.666667	0	5	0	1.66667	1	1	0	0.666667	2	0	0	0.666667	0	0	0	0	277	219	677	279	391	0	1	0
hsa-miR-4795-3p	hsa-miR-4795-3p	1	6	3	3.33333	1948	386	247	860.333	231	37	22	96.6667	0	1	31	10.6667	0	0	0	0	0	0	0	0	0	4	0	1.33333	0	0	0	0	0	0	0	0	0	0	0	0	54	31	100	22	61.6667	0	1	0
hsa-miR-4795-5p	hsa-miR-4795-5p	1	4	1	2	1856	380	244	826.667	105	15	10	43.3333	0	0	0	0	0	0	0	0	0	0	0	0	0	0	0	0	0	0	0	0	0	0	0	0	0	0	0	0	53	29	91	32	57.6667	0	0	0
hsa-miR-4796-3p	hsa-miR-4796-3p	3	6	6	5	515	31	26	190.667	120	27	15	54	0	3	21	8	1	2	0	1	0	0	1	0.333333	0	4	0	1.33333	1	1	1	1	1	0	0	0.333333	0	0	0	0	48	29	72	25	49.6667	0	2	0
hsa-miR-4796-5p	hsa-miR-4796-5p	228	291	158	225.667	487	146	39	224	127	29	9	55	0	3	17	6.66667	0	7	1	2.66667	0	0	0	0	0	0	0	0	0	1	1	0.666667	1	0	0	0.333333	0	0	0	0	183	94	289	82	188.667	0	1	0
hsa-miR-4797-3p	hsa-miR-4797-3p	7	36	5	16	411	32	23	155.333	182	46	23	83.6667	0	31	34	21.6667	3	11	1	5	0	0	1	0.333333	0	0	0	0	0	0	0	0	1	1	0	0.666667	0	0	0	0	354	222	360	113	312	0	1	0
hsa-miR-4797-5p	hsa-miR-4797-5p	6	41	7	18	414	33	24	157	176	47	21	81.3333	0	31	33	21.3333	3	12	1	5.33333	0	0	1	0.333333	0	0	0	0	0	0	0	0	1	1	0	0.666667	0	0	0	0	125	82	158	49	121.667	0	1	0
hsa-miR-4798-3p	hsa-miR-4798-3p	7	31	11	16.3333	1160	74	41	425	859	218	106	394.333	0	5	27	10.6667	2	2	2	2	0	0	0	0	0	1	0	0.333333	2	0	0	0.666667	2	1	0	1	0	0	0	0	260	167	311	107	246	0	0	0
hsa-miR-4798-5p	hsa-miR-4798-5p	6	24	4	11.3333	142	44	22	69.3333	141	47	28	72	0	0	2	0.666667	1	3	0	1.33333	0	0	0	0	0	2	1	1	1	0	0	0.333333	0	0	0	0	0	0	0	0	71	46	75	37	64	0	0	0
hsa-miR-4799-3p	hsa-miR-4799-3p	7	15	3	8.33333	261	36	25	107.333	313	58	32	134.333	0	1	5	2	0	1	0	0.333333	0	0	0	0	0	1	0	0.333333	0	0	0	0	39	8	0	15.6667	0	0	0	0	452	250	489	176	397	0	3	1
hsa-miR-4799-5p	hsa-miR-4799-5p	7	17	3	9	316	41	27	128	323	62	31	138.667	0	1	7	2.66667	0	2	0	0.666667	0	0	0	0	0	1	0	0.333333	1	0	0	0.333333	39	8	0	15.6667	0	0	0	0	283	144	294	119	240.333	0	3	1
hsa-miR-4800-3p	hsa-miR-4800-3p	20	102	30	50.6667	843	81	41	321.667	825	163	72	353.333	0	14	13	9	28	114	2	48	0	16	28	14.6667	2	19	2	7.66667	6	4	5	5	2	0	0	0.666667	0	0	0	0	845	460	1801	601	1035.33	2	3	0
hsa-miR-4800-5p	hsa-miR-4800-5p	454	628	320	467.333	2029	327	91	815.667	1379	451	161	663.667	1	387	178	188.667	18	8	0	8.66667	0	0	0	0	3	14	0	5.66667	4	10	6	6.66667	5	0	0	1.66667	0	0	0	0	264	165	573	205	334	0	4	0
hsa-miR-4801	hsa-miR-4801	2	10	3	5	487	37	15	179.667	199	22	9	76.6667	0	22	25	15.6667	1	0	0	0.333333	0	0	0	0	0	4	0	1.33333	0	0	0	0	1	0	0	0.333333	0	0	0	0	497	277	972	291	582	1	3	0
hsa-miR-4802-3p	hsa-miR-4802-3p	17	40	20	25.6667	1205	96	50	450.333	600	62	27	229.667	0	31	44	25	2	4	1	2.33333	0	0	0	0	0	10	0	3.33333	2	1	1	1.33333	1	0	0	0.333333	0	0	0	0	564	335	1232	405	710.333	2	4	0
hsa-miR-4802-5p	hsa-miR-4802-5p	5	20	8	11	1320	40	17	459	229	37	15	93.6667	0	2	6	2.66667	0	0	1	0.333333	0	0	0	0	1	1	2	1.33333	0	1	0	0.333333	3	1	0	1.33333	0	0	0	0	241	138	334	127	237.667	0	4	3
hsa-miR-4803	hsa-miR-4803	2	27	7	12	289	51	40	126.667	174	27	17	72.6667	0	0	3	1	0	1	0	0.333333	0	0	1	0.333333	0	2	0	0.666667	0	0	1	0.333333	0	0	0	0	0	0	0	0	206	127	284	131	205.667	0	0	0
hsa-miR-4804-3p	hsa-miR-4804-3p	9	18	7	11.3333	581	25	17	207.667	209	27	9	81.6667	0	4	6	3.33333	1	0	2	1	0	0	0	0	1	4	0	1.66667	2	1	2	1.66667	3	0	0	1	0	0	0	0	98	68	154	57	106.667	0	1	0
hsa-miR-4804-5p	hsa-miR-4804-5p	14	44	23	27	844	80	35	319.667	486	124	49	219.667	10	156	139	101.667	462	547	1	336.667	19	140	86	81.6667	2	14	2	6	6	0	8	4.66667	2	2	1	1.66667	0	0	0	0	630	432	1121	371	727.667	1	1	1
hsa-miR-483-3p	hsa-miR-483-3p	12	39	26	25.6667	1712	78	53	614.333	560	102	38	233.333	0	589	325	304.667	33	16	1	16.6667	0	0	0	0	0	12	0	4	1	1	2	1.33333	0	0	0	0	0	0	0	0	81	52	127	55	86.6667	0	2	1
hsa-miR-483-5p	hsa-miR-483-5p	104	206	147	152.333	1919	193	104	738.667	370	71	72	171	0	67	48	38.3333	1	3	0	1.33333	0	0	1	0.333333	0	12	0	4	0	1	4	1.66667	1	1	0	0.666667	0	0	0	0	74	42	168	62	94.6667	0	33	0
hsa-miR-484	hsa-miR-484	19	54	32	35	1901	113	42	685.333	986	161	81	409.333	0	6	4	3.33333	0	2	2	1.33333	1	0	0	0.333333	1	11	0	4	0	0	4	1.33333	2	0	0	0.666667	0	0	0	0	149	89	313	109	183.667	0	3	0
hsa-miR-485-3p	hsa-miR-485-3p	10	24	22	18.6667	1362	78	57	499	571	102	49	240.667	0	58	39	32.3333	2	2	0	1.33333	0	0	0	0	0	10	3	4.33333	2	0	2	1.33333	1	0	0	0.333333	0	0	0	0	638	359	826	257	607.667	1	9	1
hsa-miR-485-5p	hsa-miR-485-5p	6	24	8	12.6667	965	62	24	350.333	340	50	25	138.333	0	4	5	3	0	3	0	1	0	0	0	0	1	4	3	2.66667	2	1	2	1.66667	6	1	0	2.33333	0	0	0	0	132	73	113	68	106	1	8	0
hsa-miR-486-3p	hsa-miR-486-3p	172	275	118	188.333	908	265	320	497.667	1349	376	184	636.333	124	2134	2153	1470.33	2523	2260	96	1626.33	241	436	435	370.667	55	266	128	149.667	163	98	755	338.667	23	109	60	64	10	2	7	6.33333	858	548	1121	352	842.333	75	136	69
hsa-miR-486-5p	hsa-miR-486-5p	168	282	120	190	725	262	321	436	1434	389	192	671.667	125	2180	2184	1496.33	2570	2306	97	1657.67	243	450	445	379.333	55	265	128	149.333	163	99	793	351.667	23	109	59	63.6667	10	2	7	6.33333	854	548	1126	368	842.667	74	139	69
hsa-miR-487a	hsa-miR-487a	4	21	7	10.6667	796	72	36	301.333	1715	259	124	699.333	0	0	31	10.3333	3	3	2	2.66667	0	0	0	0	1	1	4	2	2	1	0	1	0	1	0	0.333333	0	0	0	0	1856	963	4526	1226	2448.33	0	9	0
hsa-miR-487b	hsa-miR-487b	6	24	3	11	924	32	20	325.333	1505	250	101	618.667	0	12	12	8	3	2	0	1.66667	0	0	1	0.333333	0	3	0	1	2	0	3	1.66667	1	2	0	1	0	0	0	0	276	175	417	148	289.333	0	12	0
hsa-miR-488-3p	hsa-miR-488-3p	3	13	7	7.66667	268	27	19	104.667	136	17	8	53.6667	0	0	3	1	1	0	1	0.666667	0	0	0	0	0	2	1	1	0	0	0	0	0	0	0	0	0	0	0	0	221	149	340	111	236.667	0	3	2
hsa-miR-488-5p	hsa-miR-488-5p	2	21	7	10	444	77	36	185.667	236	41	25	100.667	0	5	3	2.66667	3	9	0	4	0	0	0	0	0	1	0	0.333333	1	0	0	0.333333	1	0	0	0.333333	0	0	0	0	123	75	143	63	113.667	0	2	0
hsa-miR-489	hsa-miR-489	4	19	2	8.33333	751	40	31	274	141	15	7	54.3333	0	0	1	0.333333	0	0	1	0.333333	0	0	0	0	1	0	0	0.333333	1	1	0	0.666667	0	0	0	0	0	0	0	0	66	37	100	37	67.6667	0	0	0
hsa-miR-490-3p	hsa-miR-490-3p	11	33	12	18.6667	780	60	45	295	2034	210	81	775	0	27	19	15.3333	2	4	2	2.66667	0	0	0	0	4	47	1	17.3333	2	5	3	3.33333	0	2	0	0.666667	0	0	0	0	898	519	982	323	799.667	1	5	0
hsa-miR-490-5p	hsa-miR-490-5p	6	37	7	16.6667	698	36	17	250.333	3524	725	191	1480	0	7	6	4.33333	1	5	0	2	2	0	0	0.666667	0	3	4	2.33333	0	0	0	0	0	0	0	0	0	0	0	0	1703	936	5297	1475	2645.33	0	4	1
hsa-miR-491-3p	hsa-miR-491-3p	14	94	32	46.6667	773	123	30	308.667	292	64	57	137.667	0	17	11	9.33333	0	3	0	1	0	0	0	0	0	7	0	2.33333	0	2	1	1	3	1	0	1.33333	0	0	0	0	147	77	259	93	161	1	6	0
hsa-miR-491-5p	hsa-miR-491-5p	200	476	242	306	2488	430	220	1046	1340	301	212	617.667	0	7	8	5	0	0	0	0	0	0	0	0	0	1	0	0.333333	0	0	3	1	4	2	0	2	0	0	0	0	124	77	176	65	125.667	0	6	0
hsa-miR-492	hsa-miR-492	16	39	13	22.6667	634	66	41	247	492	74	52	206	0	36	16	17.3333	3	1	1	1.66667	0	0	0	0	0	2	1	1	3	0	2	1.66667	1	1	0	0.666667	0	0	0	0	260	137	243	123	213.333	0	6	0
hsa-miR-493-3p	hsa-miR-493-3p	19	40	14	24.3333	464	62	53	193	382	67	34	161	0	0	8	2.66667	0	1	0	0.333333	0	0	1	0.333333	0	3	0	1	0	0	0	0	0	0	0	0	0	0	0	0	169	95	265	84	176.333	0	0	1
hsa-miR-493-5p	hsa-miR-493-5p	6	25	4	11.6667	507	27	13	182.333	169	21	8	66	0	17	14	10.3333	2	1	2	1.66667	0	0	0	0	2	5	0	2.33333	2	2	0	1.33333	0	1	0	0.333333	0	0	0	0	66	44	137	55	82.3333	1	5	0
hsa-miR-494	hsa-miR-494	16	41	20	25.6667	946	74	36	352	670	98	45	271	0	3	19	7.33333	1	1	0	0.666667	0	0	1	0.333333	0	2	0	0.666667	0	1	4	1.66667	1	1	0	0.666667	0	0	0	0	930	548	1359	422	945.667	0	6	0
hsa-miR-495-3p	hsa-miR-495-3p	17	56	23	32	623	35	22	226.667	205	30	21	85.3333	7	69	57	44.3333	6	3	5	4.66667	0	0	0	0	11	21	11	14.3333	27	29	48	34.6667	3	0	0	1	0	0	0	0	250	138	401	115	263	0	2	1
hsa-miR-495-5p	hsa-miR-495-5p	4	6	3	4.33333	730	37	22	263	255	33	34	107.333	0	2	2	1.33333	2	3	0	1.66667	0	0	0	0	0	1	0	0.333333	0	1	0	0.333333	0	0	0	0	0	0	0	0	171	114	269	82	184.667	0	0	0
hsa-miR-496	hsa-miR-496	2	9	4	5	324	30	17	123.667	146	20	21	62.3333	0	1	5	2	2	3	0	1.66667	0	0	1	0.333333	0	0	0	0	1	0	0	0.333333	2	2	0	1.33333	0	0	0	0	71	40	87	37	66	0	2	1
hsa-miR-497-3p	hsa-miR-497-3p	3	103	7	37.6667	589	70	50	236.333	2424	364	71	953	0	1	3	1.33333	1	1	0	0.666667	0	1	1	0.666667	0	2	0	0.666667	2	0	0	0.666667	1	0	0	0.333333	0	0	0	0	222	129	328	108	226.333	0	0	0
hsa-miR-497-5p	hsa-miR-497-5p	4	109	4	39	645	62	44	250.333	727	103	71	300.333	0	2	0	0.666667	0	3	0	1	0	0	1	0.333333	0	4	1	1.66667	1	1	1	1	12	1	0	4.33333	0	0	0	0	144	80	192	66	138.667	1	5	0
hsa-miR-498	hsa-miR-498	6	27	4	12.3333	1209	35	27	423.667	2747	635	414	1265.33	1	0	6	2.33333	0	1	0	0.333333	0	1	0	0.333333	0	1	1	0.666667	2	2	1	1.66667	4	1	0	1.66667	0	0	0	0	516	336	548	204	466.667	2	3	0
hsa-miR-4999-3p	hsa-miR-4999-3p	5	9	1	5	595	45	37	225.667	859	142	49	350	2	235	281	172.667	19	8	0	9	1	3	0	1.33333	2	4	3	3	4	0	0	1.33333	0	0	0	0	0	0	0	0	464	288	594	177	448.667	0	1	0
hsa-miR-4999-5p	hsa-miR-4999-5p	5	6	1	4	639	46	38	241	871	140	49	353.333	2	235	286	174.333	20	8	0	9.33333	1	3	0	1.33333	2	5	3	3.33333	4	0	0	1.33333	1	0	0	0.333333	0	0	0	0	498	307	668	199	491	0	3	0
hsa-miR-499a-3p	hsa-miR-499a-3p	3	14	2	6.33333	720	51	22	264.333	560	112	59	243.667	0	2	3	1.66667	0	0	2	0.666667	0	0	0	0	0	12	0	4	1	0	1	0.666667	0	0	0	0	0	0	0	0	851	513	805	300	723	1	0	1
hsa-miR-499a-5p	hsa-miR-499a-5p	3	9	2	4.66667	651	32	8	230.333	173	33	17	74.3333	0	0	2	0.666667	0	1	0	0.333333	0	0	0	0	0	2	0	0.666667	1	0	0	0.333333	0	0	0	0	0	0	0	0	96	60	156	55	104	0	2	0
hsa-miR-499b-3p	hsa-miR-499b-3p	3	9	2	4.66667	661	29	8	232.667	173	33	17	74.3333	0	0	3	1	0	2	0	0.666667	0	0	0	0	0	2	0	0.666667	2	0	0	0.666667	0	0	0	0	0	0	0	0	96	59	174	63	109.667	0	3	0
hsa-miR-499b-5p	hsa-miR-499b-5p	14	21	8	14.3333	753	65	33	283.667	214	37	18	89.6667	0	2	1	1	0	1	0	0.333333	0	0	0	0	0	6	0	2	1	0	0	0.333333	0	0	0	0	0	0	0	0	205	141	232	103	192.667	1	0	2
hsa-miR-5000-3p	hsa-miR-5000-3p	146	215	119	160	1686	119	79	628	370	86	48	168	0	98	78	58.6667	10	8	0	6	0	0	1	0.333333	0	12	0	4	1	0	0	0.333333	6	2	0	2.66667	0	0	0	0	810	440	1672	840	974	0	4	0
hsa-miR-5000-5p	hsa-miR-5000-5p	157	376	203	245.333	1311	388	221	640	469	160	122	250.333	0	14	14	9.33333	0	4	0	1.33333	0	0	1	0.333333	0	3	0	1	1	0	0	0.333333	6	3	0	3	0	0	0	0	53	32	55	24	46.6667	0	1	0
hsa-miR-5001-3p	hsa-miR-5001-3p	38	73	39	50	739	62	35	278.667	1039	268	92	466.333	0	35	24	19.6667	1	3	1	1.66667	0	0	0	0	3	10	1	4.66667	1	1	0	0.666667	2	0	0	0.666667	0	0	0	0	275	133	416	143	274.667	0	4	0
hsa-miR-5001-5p	hsa-miR-5001-5p	13	90	16	39.6667	1506	98	54	552.667	485	87	56	209.333	0	1	33	11.3333	4	3	3	3.33333	0	3	0	1	0	24	0	8	1	1	1	1	13	3	0	5.33333	0	0	0	0	268	145	490	208	301	0	11	1
hsa-miR-5002-3p	hsa-miR-5002-3p	3	18	6	9	1782	61	20	621	298	36	22	118.667	0	0	9	3	0	0	2	0.666667	0	0	0	0	0	2	0	0.666667	2	0	1	1	0	0	0	0	0	0	0	0	70	41	86	33	65.6667	0	2	0
hsa-miR-5002-5p	hsa-miR-5002-5p	5	32	7	14.6667	673	75	58	268.667	234	44	17	98.3333	3	4	23	10	0	0	1	0.333333	0	0	0	0	0	2	0	0.666667	1	0	1	0.666667	0	1	0	0.333333	0	0	0	0	650	313	3433	1029	1465.33	0	7	0
hsa-miR-5003-3p	hsa-miR-5003-3p	4	16	6	8.66667	311	27	18	118.667	1806	155	55	672	0	9	12	7	3	2	0	1.66667	0	0	0	0	2	1	0	1	0	1	0	0.333333	3	2	0	1.66667	0	0	0	0	819	410	1079	517	769.333	0	3	0
hsa-miR-5003-5p	hsa-miR-5003-5p	8	24	12	14.6667	1222	41	28	430.333	2128	194	90	804	0	51	38	29.6667	7	5	1	4.33333	0	0	0	0	0	5	2	2.33333	1	3	7	3.66667	0	1	0	0.333333	0	0	0	0	326	168	739	218	411	0	2	0
hsa-miR-5004-3p	hsa-miR-5004-3p	21	69	30	40	369	67	38	158	390	98	56	181.333	0	11	15	8.66667	9	16	2	9	1	0	0	0.333333	0	9	2	3.66667	1	0	0	0.333333	2	1	0	1	0	0	0	0	110	72	167	59	116.333	0	10	0
hsa-miR-5004-5p	hsa-miR-5004-5p	13	34	16	21	773	41	21	278.333	595	102	56	251	0	1	6	2.33333	0	2	1	1	0	0	0	0	2	4	0	2	1	0	1	0.666667	2	1	0	1	0	0	0	0	115	67	133	42	105	0	2	0
hsa-miR-5006-3p	hsa-miR-5006-3p	216	355	263	278	2805	252	131	1062.67	1025	138	89	417.333	1	4	32	12.3333	3	2	0	1.66667	0	0	0	0	1	6	0	2.33333	3	2	3	2.66667	4	1	0	1.66667	0	0	0	0	2509	1400	3310	1221	2406.33	1	10	0
hsa-miR-5006-5p	hsa-miR-5006-5p	27	74	18	39.6667	1447	47	27	507	717	116	66	299.667	1	42	28	23.6667	1	3	4	2.66667	0	0	0	0	5	33	11	16.3333	20	16	18	18	2	1	1	1.33333	0	0	0	0	174	98	294	112	188.667	0	9	1
hsa-miR-5007-3p	hsa-miR-5007-3p	2	6	3	3.66667	379	36	22	145.667	242	27	7	92	0	0	12	4	0	0	0	0	0	0	0	0	1	7	1	3	2	1	1	1.33333	0	0	0	0	0	0	0	0	130	47	188	65	121.667	0	0	0
hsa-miR-5007-5p	hsa-miR-5007-5p	3	13	4	6.66667	782	37	19	279.333	309	52	8	123	2	1	11	4.66667	0	1	1	0.666667	0	0	0	0	1	5	1	2.33333	2	1	0	1	2	0	0	0.666667	0	0	0	0	316	223	691	261	410	0	3	1
hsa-miR-5008-3p	hsa-miR-5008-3p	9	48	17	24.6667	882	45	23	316.667	696	104	93	297.667	0	2	204	68.6667	2	2	1	1.66667	0	0	0	0	3	39	6	16	4	3	12	6.33333	0	2	0	0.666667	0	0	0	0	66	40	65	36	57	0	12	0
hsa-miR-5008-5p	hsa-miR-5008-5p	10	62	14	28.6667	1867	75	27	656.333	384	72	47	167.667	1	89	63	51	2	1	0	1	0	0	0	0	0	7	4	3.66667	5	4	4	4.33333	2	0	0	0.666667	0	0	0	0	61	43	79	29	61	0	4	1
hsa-miR-5009-3p	hsa-miR-5009-3p	20	51	17	29.3333	428	57	40	175	318	103	48	156.333	0	88	72	53.3333	216	179	0	131.667	7	27	17	17	1	1	0	0.666667	1	0	0	0.333333	1	1	0	0.666667	0	0	0	0	376	166	477	187	339.667	0	5	0
hsa-miR-5009-5p	hsa-miR-5009-5p	16	108	15	46.3333	518	142	52	237.333	338	176	107	207	2	3	5	3.33333	13	242	8	87.6667	0	21	24	15	0	6	1	2.33333	0	1	1	0.666667	1	0	0	0.333333	0	0	0	0	1710	890	4281	1171	2293.67	4	0	1
hsa-miR-500a-3p	hsa-miR-500a-3p	8	41	6	18.3333	808	43	22	291	916	236	92	414.667	0	1	4	1.66667	0	0	0	0	0	0	0	0	0	5	0	1.66667	0	0	0	0	2	0	0	0.666667	0	0	0	0	197	117	222	62	178.667	1	5	0
hsa-miR-500a-5p	hsa-miR-500a-5p	8	20	10	12.6667	1330	42	16	462.667	1620	431	271	774	0	280	159	146.333	17	3	0	6.66667	0	0	1	0.333333	0	4	0	1.33333	1	0	0	0.333333	0	0	0	0	0	0	0	0	1660	1162	1154	375	1325.33	0	1	0
hsa-miR-500b	hsa-miR-500b	6	12	8	8.66667	842	34	15	297	747	209	71	342.333	0	0	4	1.33333	1	0	0	0.333333	0	0	0	0	0	2	0	0.666667	1	0	0	0.333333	0	0	0	0	0	0	0	0	103	59	140	76	100.667	0	0	0
hsa-miR-5010-3p	hsa-miR-5010-3p	33	135	67	78.3333	1187	144	41	457.333	785	152	108	348.333	0	6	13	6.33333	0	1	1	0.666667	0	0	0	0	1	14	0	5	2	1	1	1.33333	7	0	0	2.33333	0	0	0	0	70	54	159	62	94.3333	0	23	2
hsa-miR-5010-5p	hsa-miR-5010-5p	6	21	11	12.6667	1311	41	25	459	538	72	35	215	0	2	21	7.66667	2	1	0	1	0	0	0	0	0	9	1	3.33333	0	0	1	0.333333	2	0	0	0.666667	0	0	0	0	99	44	129	42	90.6667	0	6	0
hsa-miR-5011-3p	hsa-miR-5011-3p	2	10	1	4.33333	536	32	23	197	733	124	42	299.667	0	0	9	3	0	1	1	0.666667	0	0	0	0	0	1	0	0.333333	0	0	0	0	1	0	0	0.333333	0	0	0	0	65	43	98	27	68.6667	0	3	0
hsa-miR-5011-5p	hsa-miR-5011-5p	4	14	1	6.33333	610	36	30	225.333	741	125	41	302.333	0	0	10	3.33333	0	1	1	0.666667	0	0	0	0	0	3	0	1	0	1	0	0.333333	1	0	0	0.333333	0	0	0	0	62	37	80	26	59.6667	0	5	0
hsa-miR-501-3p	hsa-miR-501-3p	9	53	17	26.3333	1013	48	17	359.333	1873	410	140	807.667	0	42	17	19.6667	0	0	1	0.333333	0	0	0	0	0	8	0	2.66667	3	0	0	1	0	0	0	0	0	0	0	0	206	116	624	199	315.333	0	7	0
hsa-miR-501-5p	hsa-miR-501-5p	5	20	10	11.6667	1263	72	34	456.333	1829	457	300	862	1	1	14	5.33333	1	2	1	1.33333	0	0	0	0	1	15	0	5.33333	2	1	1	1.33333	0	0	0	0	0	0	0	0	1673	1165	1302	404	1380	0	3	0
hsa-miR-502-3p	hsa-miR-502-3p	10	40	7	19	801	38	23	287.333	872	230	91	397.667	0	1	4	1.66667	0	0	0	0	0	0	0	0	0	4	0	1.33333	2	0	0	0.666667	4	0	0	1.33333	0	0	0	0	162	95	170	52	142.333	1	5	0
hsa-miR-502-5p	hsa-miR-502-5p	2	30	6	12.6667	564	29	15	202.667	899	226	73	399.333	0	8	7	5	0	1	0	0.333333	0	0	0	0	0	3	0	1	0	0	0	0	0	1	0	0.333333	0	0	0	0	435	202	618	217	418.333	0	3	0
hsa-miR-503-3p	hsa-miR-503-3p	17	31	12	20	472	46	49	189	547	59	25	210.333	2	0	6	2.66667	0	1	0	0.333333	0	0	0	0	0	8	0	2.66667	1	0	0	0.333333	1	0	0	0.333333	0	0	0	0	80	57	175	62	104	0	0	0
hsa-miR-503-5p	hsa-miR-503-5p	202	455	233	296.667	1356	410	213	659.667	452	154	121	242.333	0	29	17	15.3333	5	7	2	4.66667	0	0	3	1	0	13	0	4.33333	0	0	1	0.333333	4	1	0	1.66667	0	0	0	0	136	91	217	82	148	0	2	3
hsa-miR-504	hsa-miR-504	5	14	2	7	1037	36	23	365.333	379	50	35	154.667	0	327	178	168.333	15	2	0	5.66667	0	1	0	0.333333	1	6	0	2.33333	1	0	0	0.333333	3	2	0	1.66667	1	0	0	0.333333	121	76	145	32	114	0	11	0
hsa-miR-5047	hsa-miR-5047	3	16	7	8.66667	411	26	25	154	11395	2761	1329	5161.67	0	0	25	8.33333	0	2	0	0.666667	0	0	0	0	0	3	1	1.33333	1	0	1	0.666667	0	1	0	0.333333	0	0	0	0	2751	1626	2854	915	2410.33	0	1	0
hsa-miR-505-3p	hsa-miR-505-3p	11	29	11	17	841	68	51	320	356	54	44	151.333	0	1	3	1.33333	0	1	1	0.666667	0	0	0	0	0	3	0	1	2	0	1	1	3	0	0	1	0	0	0	0	189	122	251	84	187.333	0	1	0
hsa-miR-505-5p	hsa-miR-505-5p	10	34	14	19.3333	1940	56	25	673.667	714	150	120	328	0	13	6	6.33333	0	4	0	1.33333	0	0	0	0	1	3	0	1.33333	1	0	1	0.666667	0	0	0	0	0	1	0	0.333333	886	635	1206	341	909	0	1	0
hsa-miR-506-3p	hsa-miR-506-3p	5	49	10	21.3333	1784	42	29	618.333	453	91	45	196.333	0	4	5	3	1	3	0	1.33333	0	0	0	0	2	8	0	3.33333	2	0	3	1.66667	21	3	0	8	0	0	0	0	581	347	679	202	535.667	1	16	5
hsa-miR-506-5p	hsa-miR-506-5p	32140	37314	27072	32175.3	44085	14014	2668	20255.7	628	132	41	267	14	708	601	441	41	11	10	20.6667	0	0	0	0	25	23	28	25.3333	65	51	69	61.6667	1	0	0	0.333333	0	0	0	0	257	141	330	112	242.667	1	4	0
hsa-miR-507	hsa-miR-507	2	35	4	13.6667	423	32	19	158	201	35	14	83.3333	1	0	3	1.33333	2	0	0	0.666667	0	0	0	0	0	4	0	1.33333	0	0	0	0	0	0	0	0	0	0	0	0	234	136	404	142	258	0	3	0
hsa-miR-508-3p	hsa-miR-508-3p	2	9	8	6.33333	1030	255	174	486.333	165	29	15	69.6667	0	2	6	2.66667	0	1	0	0.333333	0	0	0	0	0	1	0	0.333333	0	0	0	0	0	0	0	0	0	0	0	0	95	55	165	51	105	0	3	0
hsa-miR-508-5p	hsa-miR-508-5p	4	34	7	15	795	27	22	281.333	554	124	86	254.667	0	7	207	71.3333	0	2	0	0.666667	0	1	0	0.333333	1	5	1	2.33333	1	0	0	0.333333	1	0	0	0.333333	0	0	0	0	748	504	808	268	686.667	0	9	0
hsa-miR-5087	hsa-miR-5087	5	14	5	8	717	23	16	252	360	32	12	134.667	0	2	16	6	0	0	1	0.333333	0	0	0	0	0	3	0	1	2	0	1	1	2	0	0	0.666667	0	0	0	0	91	52	124	52	89	0	1	0
hsa-miR-5088	hsa-miR-5088	3	31	11	15	1107	48	21	392	823	113	99	345	0	5	10	5	0	2	0	0.666667	0	0	0	0	1	5	1	2.33333	1	2	0	1	1	2	0	1	0	0	0	0	1115	634	1557	461	1102	0	7	1
hsa-miR-5089-3p	hsa-miR-5089-3p	17	72	17	35.3333	457	114	46	205.667	1376	251	114	580.333	0	17	21	12.6667	53	42	0	31.6667	2	3	1	2	0	22	0	7.33333	0	0	0	0	3	1	0	1.33333	0	0	0	0	997	517	2161	633	1225	0	5	0
hsa-miR-5089-5p	hsa-miR-5089-5p	2	30	9	13.6667	365	31	25	140.333	720	100	37	285.667	0	2	251	84.3333	1	4	0	1.66667	1	0	1	0.666667	0	11	1	4	0	0	0	0	1	0	0	0.333333	0	0	0	0	152	109	133	84	131.333	0	1	0
hsa-miR-5090	hsa-miR-5090	5	29	9	14.3333	1314	47	24	461.667	1126	184	59	456.333	0	44	35	26.3333	4	1	0	1.66667	0	0	0	0	0	9	2	3.66667	0	1	1	0.666667	1	0	0	0.333333	0	0	0	0	715	412	791	289	639.333	0	2	0
hsa-miR-5091	hsa-miR-5091	8	52	13	24.3333	1092	85	48	408.333	703	125	57	295	0	4	9	4.33333	0	2	0	0.666667	0	0	1	0.333333	0	9	0	3	0	1	0	0.333333	21	2	0	7.66667	0	0	0	0	160	71	780	241	337	0	7	1
hsa-miR-5092	hsa-miR-5092	10	41	7	19.3333	741	35	21	265.667	536	109	67	237.333	0	20	25	15	1	1	1	1	0	0	0	0	0	6	0	2	0	1	0	0.333333	3	0	0	1	0	0	0	0	1103	719	1080	349	967.333	0	1	0
hsa-miR-5093	hsa-miR-5093	16	47	14	25.6667	1532	286	187	668.333	626	126	77	276.333	0	37	39	25.3333	3	2	0	1.66667	0	0	0	0	0	7	1	2.66667	0	0	0	0	4	0	0	1.33333	0	0	0	0	174	152	451	201	259	0	3	0
hsa-miR-509-3-5p	hsa-miR-509-3-5p	94	156	95	115	748	77	48	291	226	40	27	97.6667	0	1	18	6.33333	0	1	1	0.666667	0	0	0	0	0	10	0	3.33333	1	1	0	0.666667	1	0	0	0.333333	0	0	0	0	242	140	386	130	256	0	4	0
hsa-miR-509-3p	hsa-miR-509-3p	11	29	12	17.3333	761	28	26	271.667	1060	161	61	427.333	0	10	20	10	2	6	0	2.66667	0	0	0	0	2	6	1	3	1	0	0	0.333333	1	0	0	0.333333	0	1	0	0.333333	707	407	798	259	637.333	0	8	0
hsa-miR-5094	hsa-miR-5094	12	16	11	13	473	36	23	177.333	348	46	19	137.667	0	5	3	2.66667	1	2	1	1.33333	0	1	0	0.333333	0	3	0	1	2	1	0	1	1	0	0	0.333333	0	0	0	0	204	82	308	110	198	0	4	0
hsa-miR-5095	hsa-miR-5095	2	41	4	15.6667	571	36	23	210	1089	165	63	439	0	3	4	2.33333	1	0	1	0.666667	0	0	0	0	0	0	0	0	3	0	1	1.33333	4	1	0	1.66667	0	0	0	0	245	154	305	114	234.667	0	4	0
hsa-miR-509-5p	hsa-miR-509-5p	2	14	4	6.66667	802	82	39	307.667	251	45	25	107	1	1	2	1.33333	1	3	1	1.66667	0	1	2	1	1	19	2	7.33333	0	2	0	0.666667	0	1	0	0.333333	0	0	0	0	112	78	240	84	143.333	0	1	0
hsa-miR-5096	hsa-miR-5096	22	49	26	32.3333	424	27	13	154.667	227	39	28	98	5	76	66	49	0	4	5	3	0	0	0	0	12	15	12	13	26	31	43	33.3333	4	3	1	2.66667	0	0	0	0	402	294	439	190	378.333	0	1	0
hsa-miR-510	hsa-miR-510	130	171	130	143.667	781	87	26	298	381	55	26	154	0	33	310	114.333	1	2	0	1	1	0	0	0.333333	1	8	0	3	1	1	1	1	5	1	0	2	0	0	0	0	125	75	183	76	127.667	0	1	0
hsa-miR-5100	hsa-miR-5100	3	59	12	24.6667	1201	39	21	420.333	525	96	60	227	0	13	8	7	2	3	0	1.66667	1	0	0	0.333333	0	11	0	3.66667	1	2	2	1.66667	5	1	1	2.33333	0	0	0	0	287	181	440	113	302.667	1	11	0
hsa-miR-511	hsa-miR-511	1	13	9	7.66667	1447	62	24	511	147	23	13	61	0	0	2	0.666667	1	0	0	0.333333	0	2	0	0.666667	0	9	2	3.66667	0	0	0	0	0	0	0	0	0	0	0	0	94	49	145	47	96	0	3	0
hsa-miR-512-3p	hsa-miR-512-3p	5	18	3	8.66667	592	27	15	211.333	166	28	12	68.6667	0	3	5	2.66667	0	0	2	0.666667	0	0	0	0	2	2	0	1.33333	2	0	1	1	1	1	0	0.666667	0	0	0	0	137	84	183	70	134.667	1	2	0
hsa-miR-512-5p	hsa-miR-512-5p	11	38	14	21	741	43	19	267.667	197	31	10	79.3333	0	4	11	5	3	3	2	2.66667	0	0	0	0	0	9	1	3.33333	1	0	0	0.333333	1	0	0	0.333333	0	0	0	0	205	122	301	117	209.333	1	1	0
hsa-miR-513a-3p	hsa-miR-513a-3p	43	80	31	51.3333	758	32	16	268.667	469	111	53	211	2	1	13	5.33333	0	1	0	0.333333	0	1	1	0.666667	0	3	0	1	1	1	1	1	0	0	0	0	0	0	0	0	415	306	700	272	473.667	1	2	1
hsa-miR-513a-5p	hsa-miR-513a-5p	12	53	14	26.3333	2834	72	24	976.667	807	105	67	326.333	0	1	51	17.3333	0	0	0	0	0	0	1	0.333333	0	2	1	1	1	0	0	0.333333	11	1	0	4	0	0	0	0	185	122	186	92	164.333	1	5	0
hsa-miR-513b	hsa-miR-513b	3	29	8	13.3333	1221	48	20	429.667	779	214	62	351.667	0	11	28	13	1	0	1	0.666667	1	0	1	0.666667	0	1	1	0.666667	1	0	0	0.333333	1	1	0	0.666667	0	0	0	0	44	39	98	33	60.3333	0	2	0
hsa-miR-513c-3p	hsa-miR-513c-3p	43	78	31	50.6667	645	29	16	230	459	109	51	206.333	2	1	14	5.66667	0	1	0	0.333333	0	1	1	0.666667	0	3	0	1	1	1	1	1	1	0	0	0.333333	0	0	0	0	362	264	669	252	431.667	1	2	1
hsa-miR-513c-5p	hsa-miR-513c-5p	9	41	6	18.6667	1379	68	23	490	651	195	54	300	0	10	15	8.33333	0	2	0	0.666667	0	0	0	0	0	22	1	7.66667	0	1	1	0.666667	3	1	0	1.33333	0	0	0	0	260	161	319	91	246.667	1	7	0
hsa-miR-514a-3p	hsa-miR-514a-3p	5	11	8	8	1348	55	38	480.333	667	137	63	289	0	4	10	4.66667	1	1	1	1	0	0	2	0.666667	0	10	0	3.33333	1	0	0	0.333333	0	1	0	0.333333	0	0	0	0	232	168	239	86	213	0	0	0
hsa-miR-514a-5p	hsa-miR-514a-5p	127	162	125	138	931	92	39	354	286	55	30	123.667	0	4	9	4.33333	3	2	1	2	0	0	0	0	1	2	0	1	0	2	1	1	3	1	0	1.33333	0	0	0	0	102	58	146	61	102	0	0	0
hsa-miR-514b-3p	hsa-miR-514b-3p	5	28	6	13	504	32	13	183	936	199	79	404.667	0	55	34	29.6667	3	4	1	2.66667	0	1	0	0.333333	0	9	0	3	0	0	0	0	0	0	0	0	0	0	0	0	252	147	267	107	222	0	5	0
hsa-miR-514b-5p	hsa-miR-514b-5p	7	20	9	12	935	43	27	335	258	45	24	109	0	0	8	2.66667	2	0	0	0.666667	1	0	0	0.333333	0	3	1	1.33333	1	0	1	0.666667	0	0	0	0	0	0	0	0	176	125	221	75	174	0	4	0
hsa-miR-515-3p	hsa-miR-515-3p	45	84	47	58.6667	509	70	31	203.333	241	38	31	103.333	0	4	4	2.66667	0	10	0	3.33333	0	1	1	0.666667	0	3	1	1.33333	1	0	0	0.333333	0	0	0	0	0	0	0	0	684	426	546	182	552	0	1	0
hsa-miR-515-5p	hsa-miR-515-5p	152	240	171	187.667	1011	122	32	388.333	209	32	14	85	9	564	296	289.667	39	8	2	16.3333	0	0	0	0	4	5	11	6.66667	23	23	19	21.6667	0	0	0	0	0	0	0	0	187	98	322	100	202.333	0	1	0
hsa-miR-516a-3p	hsa-miR-516a-3p	4	24	10	12.6667	1408	42	28	492.667	709	209	72	330	0	0	65	21.6667	0	0	0	0	0	0	0	0	0	1	0	0.333333	1	0	0	0.333333	0	0	0	0	0	0	0	0	78	52	122	52	84	0	0	0
hsa-miR-516a-5p	hsa-miR-516a-5p	99	196	144	146.333	825	147	89	353.667	297	57	65	139.667	0	51	20	23.6667	1	2	0	1	0	0	2	0.666667	0	0	1	0.333333	0	3	0	1	1	0	0	0.333333	0	0	0	0	148	97	248	84	164.333	0	0	0
hsa-miR-516b-3p	hsa-miR-516b-3p	4	24	10	12.6667	1408	42	28	492.667	709	209	72	330	0	0	65	21.6667	0	0	0	0	0	0	0	0	0	1	0	0.333333	1	0	0	0.333333	0	0	0	0	0	0	0	0	78	52	122	52	84	0	0	0
hsa-miR-516b-5p	hsa-miR-516b-5p	4	8	1	4.33333	1260	37	17	438	343	46	36	141.667	0	0	2	0.666667	1	0	0	0.333333	0	0	0	0	0	26	0	8.66667	0	1	1	0.666667	1	0	0	0.333333	0	0	0	0	988	495	989	331	824	0	3	1
hsa-miR-517-5p	hsa-miR-517-5p	4	24	5	11	1297	64	43	468	234	38	19	97	0	1	13	4.66667	0	4	1	1.66667	0	0	3	1	1	0	1	0.666667	0	0	0	0	0	0	0	0	0	0	0	0	347	195	349	135	297	0	2	0
hsa-miR-517a-3p	hsa-miR-517a-3p	4	11	5	6.66667	617	51	50	239.333	183	28	11	74	0	6	43	16.3333	0	0	0	0	0	1	0	0.333333	0	2	0	0.666667	1	1	1	1	0	0	0	0	0	0	0	0	76	42	130	38	82.6667	0	2	0
hsa-miR-517b-3p	hsa-miR-517b-3p	4	11	5	6.66667	617	51	50	239.333	183	28	11	74	0	6	43	16.3333	0	0	0	0	0	1	0	0.333333	0	2	0	0.666667	1	1	1	1	0	0	0	0	0	0	0	0	76	42	130	38	82.6667	0	2	0
hsa-miR-517c-3p	hsa-miR-517c-3p	4	8	4	5.33333	2016	64	68	716	631	189	57	292.333	1	1	33	11.6667	1	0	0	0.333333	0	0	0	0	0	4	0	1.33333	1	1	0	0.666667	0	1	0	0.333333	0	0	0	0	430	273	529	162	410.667	0	3	0
hsa-miR-5186	hsa-miR-5186	7	7	7	7	474	17	10	167	448	52	23	174.333	0	37	42	26.3333	3	2	1	2	0	0	3	1	0	6	0	2	1	0	0	0.333333	0	0	0	0	0	0	0	0	277	122	470	154	289.667	0	3	0
hsa-miR-5187-3p	hsa-miR-5187-3p	9	41	19	23	1253	256	172	560.333	222	38	23	94.3333	0	36	40	25.3333	3	6	1	3.33333	0	0	0	0	0	10	1	3.66667	0	2	0	0.666667	0	0	0	0	0	0	1	0.333333	94	49	201	56	114.667	0	4	0
hsa-miR-5187-5p	hsa-miR-5187-5p	8	37	5	16.6667	986	45	12	347.667	968	122	81	390.333	0	178	74	84	9	6	1	5.33333	1	0	1	0.666667	1	12	1	4.66667	3	0	0	1	0	0	0	0	0	0	0	0	660	378	1190	347	742.667	0	2	1
hsa-miR-5188	hsa-miR-5188	44	115	35	64.6667	619	184	76	293	1431	364	143	646	1	5	7	4.33333	6	24	1	10.3333	0	1	1	0.666667	0	8	0	2.66667	0	2	0	0.666667	1	0	0	0.333333	0	0	0	0	549	289	818	261	552	0	2	0
hsa-miR-5189	hsa-miR-5189	17	74	25	38.6667	958	118	83	386.333	714	112	78	301.333	0	2	22	8	2	2	1	1.66667	0	0	0	0	0	9	1	3.33333	4	1	0	1.66667	2	0	0	0.666667	0	0	0	0	65	43	98	39	68.6667	1	11	1
hsa-miR-518a-3p	hsa-miR-518a-3p	9	38	15	20.6667	1500	44	12	518.667	310	37	29	125.333	0	0	19	6.33333	0	0	0	0	0	0	0	0	1	2	0	1	0	0	0	0	2	0	0	0.666667	0	0	0	0	365	218	441	184	341.333	1	9	0
hsa-miR-518a-5p	hsa-miR-518a-5p	5	37	12	18	2525	51	16	864	198	28	17	81	0	3	2	1.66667	1	0	0	0.333333	0	0	0	0	0	15	0	5	0	0	0	0	1	1	0	0.666667	0	0	0	0	80	49	93	25	74	0	17	0
hsa-miR-518b	hsa-miR-518b	18	38	28	28	3394	78	36	1169.33	516	66	37	206.333	0	20	11	10.3333	0	0	0	0	0	0	0	0	0	3	0	1	0	0	1	0.333333	0	1	0	0.333333	0	0	0	0	105	84	169	75	119.333	0	3	0
hsa-miR-518c-3p	hsa-miR-518c-3p	3	19	11	11	499	36	36	190.333	235	21	17	91	0	1	34	11.6667	1	1	0	0.666667	0	0	0	0	0	0	1	0.333333	1	1	0	0.666667	1	0	0	0.333333	0	0	0	0	405	213	524	178	380.667	0	2	0
hsa-miR-518c-5p	hsa-miR-518c-5p	160	261	182	201	1535	148	41	574.667	513	100	75	229.333	9	566	299	291.333	39	10	2	17	0	0	1	0.333333	4	7	10	7	22	23	19	21.3333	2	0	0	0.666667	0	0	0	0	223	134	329	99	228.667	0	4	0
hsa-miR-518d-3p	hsa-miR-518d-3p	11	47	18	25.3333	1147	41	11	399.667	409	75	44	176	0	1	6	2.33333	0	0	0	0	0	0	0	0	0	0	0	0	0	0	1	0.333333	4	1	0	1.66667	0	0	0	0	207	127	214	95	182.667	0	3	0
hsa-miR-518d-5p	hsa-miR-518d-5p	156	254	177	195.667	1295	139	44	492.667	299	49	27	125	9	566	297	290.667	39	10	2	17	0	0	1	0.333333	5	3	10	6	22	23	19	21.3333	1	0	0	0.333333	0	0	0	0	172	86	284	85	180.667	0	2	0
hsa-miR-518e-3p	hsa-miR-518e-3p	5	38	15	19.3333	1713	53	18	594.667	552	115	59	242	0	1	69	23.3333	1	1	0	0.666667	0	0	1	0.333333	0	1	0	0.333333	2	0	0	0.666667	0	0	0	0	0	0	0	0	896	629	1342	446	955.667	0	2	0
hsa-miR-518e-5p	hsa-miR-518e-5p	9	40	21	23.3333	911	33	17	320.333	387	53	31	157	0	0	4	1.33333	0	0	0	0	0	0	0	0	1	1	1	1	0	0	0	0	4	0	0	1.33333	0	0	0	0	95	44	124	49	87.6667	0	12	0
hsa-miR-518f-3p	hsa-miR-518f-3p	5	19	13	12.3333	458	16	14	162.667	294	36	22	117.333	0	0	8	2.66667	1	1	0	0.666667	0	0	0	0	0	0	0	0	1	0	0	0.333333	1	0	0	0.333333	0	0	0	0	399	212	520	169	377	0	10	0
hsa-miR-518f-5p	hsa-miR-518f-5p	158	256	180	198	1362	142	45	516.333	267	43	26	112	9	566	296	290.333	40	10	2	17.3333	0	0	1	0.333333	5	4	10	6.33333	22	23	20	21.6667	1	0	0	0.333333	0	0	0	0	92	46	112	41	83.3333	0	2	0
hsa-miR-5190	hsa-miR-5190	6	25	6	12.3333	1213	46	21	426.667	320	56	20	132	0	62	36	32.6667	6	5	0	3.66667	0	1	0	0.333333	0	5	0	1.66667	0	0	0	0	0	0	0	0	0	0	0	0	83	50	135	67	89.3333	0	8	1
hsa-miR-5191	hsa-miR-5191	5	17	9	10.3333	901	36	22	319.667	378	72	29	159.667	0	68	22	30	3	3	0	2	0	0	0	0	1	1	1	1	0	0	0	0	0	0	0	0	0	0	0	0	431	178	631	201	413.333	0	1	0
hsa-miR-5192	hsa-miR-5192	140	275	151	188.667	1264	213	64	513.667	2126	417	214	919	0	33	27	20	1	5	0	2	0	0	0	0	1	8	0	3	3	2	1	2	0	1	0	0.333333	0	0	0	0	734	421	1568	470	907.667	0	8	0
hsa-miR-5193	hsa-miR-5193	9	27	8	14.6667	1382	42	25	483	779	139	95	337.667	0	33	33	22	3	1	0	1.33333	0	0	0	0	1	5	1	2.33333	2	0	3	1.66667	1	0	0	0.333333	0	0	0	0	59	45	78	31	60.6667	0	0	0
hsa-miR-5194	hsa-miR-5194	87	200	105	130.667	1206	185	50	480.333	557	107	88	250.667	60	2688	654	1134	52	14	1	22.3333	0	0	0	0	4	13	277	98	534	736	739	669.667	0	1	0	0.333333	0	0	0	0	199	108	251	103	186	0	1	0
hsa-miR-5195-3p	hsa-miR-5195-3p	7	48	8	21	1469	54	37	520	466	73	52	197	0	33	27	20	2	4	0	2	0	1	1	0.666667	0	7	2	3	0	2	1	1	1	0	0	0.333333	0	0	0	0	282	143	316	109	247	0	5	0
hsa-miR-5195-5p	hsa-miR-5195-5p	6	17	8	10.3333	1021	67	28	372	4332	1150	628	2036.67	0	77	73	50	4	4	1	3	0	1	0	0.333333	1	5	1	2.33333	2	2	8	4	2	1	0	1	0	0	0	0	1668	951	1657	554	1425.33	0	2	0
hsa-miR-5196-3p	hsa-miR-5196-3p	8	43	17	22.6667	3203	73	48	1108	1742	225	84	683.667	0	62	68	43.3333	5	2	0	2.33333	1	0	0	0.333333	0	5	3	2.66667	0	1	1	0.666667	1	0	0	0.333333	0	0	0	0	6024	3034	14659	4054	7905.67	1	7	3
hsa-miR-5196-5p	hsa-miR-5196-5p	450	548	295	431	4956	287	89	1777.33	3375	353	127	1285	0	61	64	41.6667	4	5	0	3	1	0	0	0.333333	0	19	0	6.33333	1	1	1	1	1	2	0	1	0	0	0	0	4333	2205	10318	2757	5618.67	2	5	3
hsa-miR-5197-3p	hsa-miR-5197-3p	4	17	5	8.66667	2126	446	272	948	271	44	27	114	0	1	15	5.33333	0	2	1	1	0	0	1	0.333333	0	6	0	2	3	0	1	1.33333	6	1	0	2.33333	0	0	0	0	286	142	846	292	424.667	1	3	1
hsa-miR-5197-5p	hsa-miR-5197-5p	10	25	8	14.3333	331	66	40	145.667	452	79	60	197	0	3	11	4.66667	1	0	1	0.666667	0	1	0	0.333333	0	1	0	0.333333	1	0	0	0.333333	0	1	1	0.666667	0	0	0	0	109	72	190	73	123.667	0	1	0
hsa-miR-519a-3p	hsa-miR-519a-3p	6	9	2	5.66667	2052	65	63	726.667	614	187	46	282.333	1	1	8	3.33333	1	0	0	0.333333	0	0	0	0	0	4	0	1.33333	1	1	0	0.666667	0	1	0	0.333333	0	0	0	0	181	127	276	88	194.667	0	3	0
hsa-miR-519a-5p	hsa-miR-519a-5p	9	40	21	23.3333	911	33	17	320.333	387	53	31	157	0	0	4	1.33333	0	0	0	0	0	0	0	0	1	1	1	1	0	0	0	0	4	0	0	1.33333	0	0	0	0	95	44	124	49	87.6667	0	12	0
hsa-miR-519b-3p	hsa-miR-519b-3p	7	13	3	7.66667	2195	48	43	762	718	203	52	324.333	1	1	8	3.33333	1	0	0	0.333333	0	0	0	0	0	4	0	1.33333	1	0	0	0.333333	0	0	0	0	0	0	0	0	187	127	291	94	201.667	0	3	0
hsa-miR-519b-5p	hsa-miR-519b-5p	9	40	21	23.3333	911	33	17	320.333	387	53	31	157	0	0	4	1.33333	0	0	0	0	0	0	0	0	1	1	1	1	0	0	0	0	4	0	0	1.33333	0	0	0	0	95	44	124	49	87.6667	0	12	0
hsa-miR-519c-3p	hsa-miR-519c-3p	6	9	5	6.66667	478	26	25	176.333	211	31	17	86.3333	2	0	2	1.33333	1	0	0	0.333333	0	0	0	0	0	4	0	1.33333	0	1	0	0.333333	0	0	0	0	0	0	0	0	406	231	568	183	401.667	0	4	0
hsa-miR-519c-5p	hsa-miR-519c-5p	9	40	21	23.3333	911	33	17	320.333	387	53	31	157	0	0	4	1.33333	0	0	0	0	0	0	0	0	1	1	1	1	0	0	0	0	4	0	0	1.33333	0	0	0	0	95	44	124	49	87.6667	0	12	0
hsa-miR-519d	hsa-miR-519d	7	29	10	15.3333	974	48	18	346.667	120	20	14	51.3333	0	6	91	32.3333	3	1	1	1.66667	0	0	0	0	0	3	0	1	1	0	1	0.666667	2	0	0	0.666667	0	0	0	0	37	13	54	14	34.6667	1	18	0
hsa-miR-519e-3p	hsa-miR-519e-3p	6	24	7	12.3333	583	61	43	229	587	186	50	274.333	0	0	55	18.3333	1	2	1	1.33333	0	0	0	0	0	1	1	0.666667	1	1	0	0.666667	0	1	0	0.333333	0	0	0	0	110	53	145	61	102.667	0	3	0
hsa-miR-519e-5p	hsa-miR-519e-5p	10	27	19	18.6667	1317	47	23	462.333	219	35	10	88	1	1	14	5.33333	2	3	0	1.66667	0	0	0	0	1	3	0	1.33333	1	0	0	0.333333	0	0	0	0	0	0	0	0	201	119	324	97	214.667	0	4	0
hsa-miR-520a-3p	hsa-miR-520a-3p	429	701	300	476.667	2168	1595	539	1434	745	690	290	575	0	10	8	6	1	16	1	6	0	8	13	7	0	3	1	1.33333	2	0	0	0.666667	1	0	0	0.333333	0	0	0	0	134	90	120	45	114.667	1	6	0
hsa-miR-520a-5p	hsa-miR-520a-5p	7	34	20	20.3333	2202	47	22	757	340	65	44	149.667	0	2	14	5.33333	0	2	0	0.666667	0	0	1	0.333333	0	3	0	1	1	0	0	0.333333	0	0	0	0	0	0	0	0	45	23	50	26	39.3333	0	6	0
hsa-miR-520b	hsa-miR-520b	5	15	5	8.33333	800	40	19	286.333	653	196	55	301.333	0	2	3	1.66667	1	1	0	0.666667	0	0	1	0.333333	0	0	0	0	0	0	0	0	1	0	0	0.333333	0	0	0	0	66	38	91	44	65	0	2	0
hsa-miR-520c-3p	hsa-miR-520c-3p	5	16	6	9	1457	49	24	510	681	197	57	311.667	0	2	4	2	1	1	0	0.666667	0	0	1	0.333333	0	0	0	0	0	0	0	0	1	0	0	0.333333	0	0	0	0	99	55	153	62	102.333	0	2	0
hsa-miR-520c-5p	hsa-miR-520c-5p	156	254	177	195.667	1295	139	44	492.667	299	49	27	125	9	566	297	290.667	39	10	2	17	0	0	1	0.333333	5	3	10	6	22	23	19	21.3333	1	0	0	0.333333	0	0	0	0	172	86	284	85	180.667	0	2	0
hsa-miR-520d-3p	hsa-miR-520d-3p	7	21	6	11.3333	648	38	24	236.667	836	94	35	321.667	0	5	5	3.33333	0	0	0	0	0	0	0	0	2	2	0	1.33333	2	0	0	0.666667	4	0	0	1.33333	0	0	0	0	254	157	275	97	228.667	0	10	0
hsa-miR-520d-5p	hsa-miR-520d-5p	5	37	13	18.3333	2555	60	31	882	191	31	18	80	0	3	7	3.33333	1	0	0	0.333333	0	0	0	0	0	15	0	5	1	0	0	0.333333	0	1	0	0.333333	0	0	0	0	95	57	111	39	87.6667	0	16	0
hsa-miR-520e	hsa-miR-520e	5	18	4	9	790	44	18	284	611	183	53	282.333	0	3	0	1	1	2	0	1	0	0	1	0.333333	0	0	0	0	0	0	0	0	1	0	0	0.333333	0	0	0	0	400	230	612	199	414	0	1	0
hsa-miR-520f	hsa-miR-520f	4	17	6	9	1492	43	19	518	686	197	57	313.333	0	2	5	2.33333	1	0	0	0.333333	0	0	0	0	0	0	0	0	0	0	0	0	0	0	0	0	0	0	0	0	103	58	165	64	108.667	0	2	0
hsa-miR-520g	hsa-miR-520g	7	28	12	15.6667	1335	65	44	481.333	132	18	15	55	0	5	36	13.6667	0	3	0	1	0	0	1	0.333333	0	3	1	1.33333	0	1	1	0.666667	1	0	0	0.333333	0	0	0	0	40	23	76	21	46.3333	0	3	0
hsa-miR-520h	hsa-miR-520h	7	28	11	15.3333	1246	42	18	435.333	125	16	15	52	0	5	33	12.6667	0	3	0	1	0	0	1	0.333333	0	3	1	1.33333	0	0	1	0.333333	1	0	0	0.333333	0	0	0	0	34	17	64	18	38.3333	0	3	0
hsa-miR-521	hsa-miR-521	131	176	130	145.667	3112	159	77	1116	177	29	18	74.6667	0	7	41	16	1	11	0	4	0	0	0	0	0	16	0	5.33333	0	1	1	0.666667	0	0	0	0	0	0	0	0	128	92	161	58	127	0	5	0
hsa-miR-522-3p	hsa-miR-522-3p	191	417	219	275.667	1022	402	224	549.333	244	120	100	154.667	0	6	36	14	0	0	0	0	0	0	0	0	0	1	0	0.333333	0	1	3	1.33333	0	0	0	0	0	0	0	0	48	24	78	27	50	0	1	0
hsa-miR-522-5p	hsa-miR-522-5p	9	40	21	23.3333	911	33	17	320.333	387	53	31	157	0	0	4	1.33333	0	0	0	0	0	0	0	0	1	1	1	1	0	0	0	0	4	0	0	1.33333	0	0	0	0	95	44	124	49	87.6667	0	12	0
hsa-miR-523-3p	hsa-miR-523-3p	31	60	41	44	1618	63	39	573.333	540	85	44	223	0	25	21	15.3333	1	10	0	3.66667	1	0	0	0.333333	1	7	0	2.66667	0	0	2	0.666667	6	0	0	2	0	0	0	0	197	112	275	118	194.667	0	13	0
hsa-miR-523-5p	hsa-miR-523-5p	9	40	21	23.3333	911	33	17	320.333	387	53	31	157	0	0	4	1.33333	0	0	0	0	0	0	0	0	1	1	1	1	0	0	0	0	4	0	0	1.33333	0	0	0	0	95	44	124	49	87.6667	0	12	0
hsa-miR-524-3p	hsa-miR-524-3p	6	40	14	20	1282	57	15	451.333	416	86	45	182.333	0	4	14	6	0	1	0	0.333333	0	0	0	0	0	0	0	0	1	0	0	0.333333	0	0	0	0	0	0	0	0	202	126	196	90	174.667	0	2	0
hsa-miR-524-5p	hsa-miR-524-5p	156	256	178	196.667	1587	153	52	597.333	157	28	18	67.6667	9	566	297	290.667	40	10	2	17.3333	0	0	1	0.333333	4	4	10	6	23	23	20	22	1	0	0	0.333333	0	0	0	0	72	41	74	38	62.3333	0	2	0
hsa-miR-525-3p	hsa-miR-525-3p	7	41	15	21	1316	57	18	463.667	226	30	20	92	0	3	19	7.33333	0	1	0	0.333333	0	0	0	0	0	0	0	0	1	0	1	0.666667	0	0	0	0	0	0	0	0	127	84	160	74	123.667	0	3	0
hsa-miR-525-5p	hsa-miR-525-5p	122	155	114	130.333	861	111	42	338	380	66	38	161.333	0	8	10	6	1	1	0	0.666667	0	0	0	0	0	3	0	1	0	0	2	0.666667	0	0	0	0	0	0	0	0	198	102	230	74	176.667	0	4	0
hsa-miR-526a	hsa-miR-526a	156	254	177	195.667	1295	139	44	492.667	299	49	27	125	9	566	297	290.667	39	10	2	17	0	0	1	0.333333	5	3	10	6	22	23	19	21.3333	1	0	0	0.333333	0	0	0	0	172	86	284	85	180.667	0	2	0
hsa-miR-526b-3p	hsa-miR-526b-3p	8	25	11	14.6667	742	43	23	269.333	640	197	56	297.667	0	2	1	1	1	1	0	0.666667	0	0	1	0.333333	0	0	0	0	0	1	0	0.333333	1	1	0	0.666667	0	0	0	0	55	22	71	39	49.3333	0	2	0
hsa-miR-526b-5p	hsa-miR-526b-5p	156	262	174	197.333	1338	153	43	511.333	212	32	19	87.6667	9	566	297	290.667	39	12	2	17.6667	0	0	1	0.333333	4	5	10	6.33333	22	24	19	21.6667	1	0	0	0.333333	0	0	0	0	694	414	833	232	647	0	3	0
hsa-miR-527	hsa-miR-527	5	37	12	18	2525	51	16	864	198	28	17	81	0	3	2	1.66667	1	0	0	0.333333	0	0	0	0	0	15	0	5	0	0	0	0	1	1	0	0.666667	0	0	0	0	80	49	93	25	74	0	17	0
hsa-miR-532-3p	hsa-miR-532-3p	7	22	11	13.3333	811	67	36	304.667	971	105	35	370.333	0	0	9	3	0	0	0	0	0	0	0	0	0	14	2	5.33333	0	0	0	0	1	0	0	0.333333	0	0	0	0	455	287	474	137	405.333	1	1	0
hsa-miR-532-5p	hsa-miR-532-5p	49	112	68	76.3333	702	118	74	298	596	117	62	258.333	0	1	28	9.66667	2	5	1	2.66667	0	1	2	1	2	2	0	1.33333	1	0	0	0.333333	0	0	0	0	0	0	0	0	650	374	773	234	599	0	4	1
hsa-miR-539-3p	hsa-miR-539-3p	3	8	4	5	243	30	24	99	642	194	60	298.667	0	0	2	0.666667	2	2	0	1.33333	0	0	0	0	0	1	0	0.333333	3	0	1	1.33333	0	2	0	0.666667	0	0	0	0	138	65	220	95	141	0	1	0
hsa-miR-539-5p	hsa-miR-539-5p	3	3	5	3.66667	812	22	20	284.667	667	204	50	307	0	1	1	0.666667	3	3	0	2	1	0	0	0.333333	0	0	0	0	0	0	0	0	0	1	0	0.333333	0	0	0	0	156	98	286	98	180	0	0	0
hsa-miR-541-3p	hsa-miR-541-3p	13	38	7	19.3333	324	46	28	132.667	1495	265	120	626.667	0	13	5	6	1	2	0	1	0	1	0	0.333333	0	7	0	2.33333	1	0	2	1	0	0	0	0	0	0	0	0	10665	7944	9896	3213	9501.67	1	2	0
hsa-miR-541-5p	hsa-miR-541-5p	44	148	66	86	2100	202	86	796	1862	419	180	820.333	0	8	12	6.66667	1	1	0	0.666667	0	0	0	0	2	17	1	6.66667	5	0	1	2	3	1	0	1.33333	0	0	0	0	334	203	372	134	303	0	14	0
hsa-miR-542-3p	hsa-miR-542-3p	1	17	4	7.33333	227	23	14	88	237	33	14	94.6667	0	2	4	2	1	2	1	1.33333	0	0	0	0	0	9	0	3	1	2	1	1.33333	0	0	0	0	0	0	0	0	328	168	545	180	347	0	2	0
hsa-miR-542-5p	hsa-miR-542-5p	9	35	14	19.3333	687	45	26	252.667	972	125	56	384.333	0	37	25	20.6667	5	4	0	3	0	1	0	0.333333	0	3	0	1	1	0	2	1	0	0	0	0	0	0	0	0	584	328	973	389	628.333	0	1	0
hsa-miR-543	hsa-miR-543	10	37	14	20.3333	875	73	50	332.667	1215	148	89	484	1	7	9	5.66667	4	0	2	2	0	0	0	0	1	21	2	8	0	0	3	1	0	1	0	0.333333	0	0	0	0	261	152	426	133	279.667	0	4	1
hsa-miR-544a	hsa-miR-544a	5	7	5	5.66667	355	19	19	131	139	38	17	64.6667	0	1	4	1.66667	1	1	0	0.666667	0	0	0	0	0	0	1	0.333333	0	0	0	0	1	0	0	0.333333	0	0	0	0	47	36	73	29	52	0	8	0
hsa-miR-544b	hsa-miR-544b	7	12	6	8.33333	401	26	22	149.667	5662	1224	609	2498.33	0	4	5	3	3	3	1	2.33333	0	0	0	0	0	3	0	1	1	0	2	1	2	0	0	0.666667	0	0	0	0	2120	1220	2225	757	1855	1	4	0
hsa-miR-545-3p	hsa-miR-545-3p	3	3	4	3.33333	132	24	28	61.3333	171	16	6	64.3333	0	2	0	0.666667	0	0	0	0	0	0	0	0	1	0	1	0.666667	1	0	0	0.333333	0	0	0	0	0	0	0	0	113	66	226	64	135	0	1	0
hsa-miR-545-5p	hsa-miR-545-5p	0	5	0	1.66667	62	13	6	27	39	6	6	17	0	0	6	2	0	0	0	0	0	0	0	0	0	2	0	0.666667	0	1	0	0.333333	0	0	0	0	0	0	0	0	118	65	188	51	123.667	0	6	0
hsa-miR-548a-3p	hsa-miR-548a-3p	6	9	3	6	354	31	11	132	221	33	8	87.3333	0	2	5	2.33333	4	7	1	4	0	0	0	0	0	4	0	1.33333	1	0	2	1	1	0	0	0.333333	0	0	0	0	45	28	106	29	59.6667	0	2	0
hsa-miR-548a-5p	hsa-miR-548a-5p	7	10	1	6	388	52	47	162.333	176	33	15	74.6667	1	1	2	1.33333	1	2	0	1	0	0	0	0	0	2	0	0.666667	0	0	2	0.666667	2	0	1	1	0	0	0	0	221	112	304	85	212.333	1	8	8
hsa-miR-548aa	hsa-miR-548aa	4	22	3	9.66667	276	26	18	106.667	54	5	5	21.3333	0	4	11	5	1	0	0	0.333333	0	0	0	0	0	1	0	0.333333	3	0	0	1	0	0	0	0	0	0	0	0	54	38	130	51	74	0	0	0
hsa-miR-548ab	hsa-miR-548ab	5	17	6	9.33333	158	30	22	70	51	12	11	24.6667	0	5	6	3.66667	1	2	1	1.33333	0	0	0	0	0	1	0	0.333333	0	0	0	0	0	0	0	0	0	0	0	0	57	25	80	25	54	0	0	0
hsa-miR-548ac	hsa-miR-548ac	6	24	4	11.3333	780	45	16	280.333	441	112	46	199.667	0	3	3	2	1	4	0	1.66667	0	0	0	0	0	3	0	1	1	0	0	0.333333	0	0	0	0	0	1	0	0.333333	91	63	145	56	99.6667	0	1	0
hsa-miR-548ad	hsa-miR-548ad	7	16	5	9.33333	455	110	64	209.667	89	29	14	44	0	0	0	0	2	3	0	1.66667	0	0	0	0	0	2	2	1.33333	0	1	1	0.666667	0	0	0	0	0	0	0	0	882	544	1103	330	843	0	1	0
hsa-miR-548ae	hsa-miR-548ae	21	26	12	19.6667	230	35	16	93.6667	368	61	40	156.333	0	18	11	9.66667	2	0	2	1.33333	0	0	0	0	0	4	0	1.33333	0	0	2	0.666667	0	0	0	0	0	0	0	0	82	39	161	39	94	0	1	0
hsa-miR-548ag	hsa-miR-548ag	2	6	3	3.66667	588	48	30	222	103	16	3	40.6667	0	4	5	3	2	0	0	0.666667	0	0	0	0	0	2	1	1	4	0	0	1.33333	0	0	0	0	0	0	0	0	81	50	153	62	94.6667	0	1	0
hsa-miR-548ah-3p	hsa-miR-548ah-3p	2	9	7	6	304	32	7	114.333	18340	5067	2434	8613.67	0	0	0	0	0	3	0	1	0	0	1	0.333333	0	2	0	0.666667	0	0	2	0.666667	0	0	0	0	0	0	0	0	5123	2792	8609	2741	5508	0	0	0
hsa-miR-548ah-5p	hsa-miR-548ah-5p	3	10	5	6	503	38	33	191.333	200	23	7	76.6667	0	1	0	0.333333	0	2	0	0.666667	0	0	0	0	1	0	0	0.333333	1	0	1	0.666667	3	0	0	1	0	0	0	0	75	52	170	49	99	0	1	0
hsa-miR-548ai	hsa-miR-548ai	12	33	16	20.3333	281	53	27	120.333	387	65	44	165.333	0	0	4	1.33333	1	1	1	1	0	0	1	0.333333	0	4	0	1.33333	0	1	2	1	0	0	0	0	0	0	0	0	74	32	169	45	91.6667	1	1	0
hsa-miR-548aj-3p	hsa-miR-548aj-3p	4	5	1	3.33333	171	19	4	64.6667	359	60	39	152.667	0	0	1	0.333333	0	0	1	0.333333	0	0	0	0	0	3	0	1	0	0	2	0.666667	0	0	0	0	0	0	0	0	85	32	166	46	94.3333	0	6	0
hsa-miR-548aj-5p	hsa-miR-548aj-5p	4	5	3	4	200	23	6	76.3333	366	61	39	155.333	0	0	1	0.333333	0	0	1	0.333333	0	0	0	0	0	3	0	1	1	0	2	1	0	0	0	0	0	0	0	0	85	38	168	45	97	0	1	0
hsa-miR-548ak	hsa-miR-548ak	3	16	4	7.66667	362	25	10	132.333	349	68	31	149.333	0	96	50	48.6667	9	0	0	3	0	0	0	0	0	7	0	2.33333	1	0	2	1	0	0	0	0	0	0	0	0	169	129	210	94	169.333	0	1	0
hsa-miR-548al	hsa-miR-548al	8	21	3	10.6667	592	29	18	213	133	25	6	54.6667	0	5	240	81.6667	2	0	0	0.666667	1	0	1	0.666667	0	4	0	1.33333	0	1	0	0.333333	1	0	0	0.333333	0	0	0	0	334	204	635	177	391	0	0	0
hsa-miR-548am-3p	hsa-miR-548am-3p	2	10	7	6.33333	303	29	5	112.333	18343	5067	2434	8614.67	0	0	0	0	0	3	0	1	0	0	1	0.333333	0	2	0	0.666667	0	0	2	0.666667	1	0	0	0.333333	0	0	0	0	5123	2792	8611	2743	5508.67	0	1	0
hsa-miR-548am-5p	hsa-miR-548am-5p	5	10	1	5.33333	264	21	16	100.333	156	26	7	63	0	0	0	0	0	0	0	0	0	0	0	0	0	1	0	0.333333	0	1	0	0.333333	0	0	0	0	0	0	0	0	124	72	237	74	144.333	0	0	0
hsa-miR-548an	hsa-miR-548an	5	8	4	5.66667	248	69	28	115	65	7	7	26.3333	0	15	12	9	0	2	1	1	0	0	0	0	1	5	1	2.33333	1	4	6	3.66667	8	0	0	2.66667	0	0	0	0	73	43	145	59	87	0	2	1
hsa-miR-548ao-3p	hsa-miR-548ao-3p	6	19	9	11.3333	1043	46	26	371.667	165	27	17	69.6667	0	10	15	8.33333	1	0	2	1	0	0	0	0	1	4	2	2.33333	0	0	0	0	1	0	0	0.333333	0	0	0	0	260	151	401	124	270.667	0	3	0
hsa-miR-548ao-5p	hsa-miR-548ao-5p	7	17	5	9.66667	797	66	36	299.667	116	14	8	46	0	6	2	2.66667	1	1	1	1	0	0	1	0.333333	0	1	0	0.333333	1	2	0	1	1	1	0	0.666667	0	0	0	0	777	389	2816	933	1327.33	0	0	0
hsa-miR-548ap-3p	hsa-miR-548ap-3p	3	5	1	3	155	22	14	63.6667	40	4	4	16	0	4	5	3	1	0	0	0.333333	0	0	0	0	0	1	0	0.333333	2	0	0	0.666667	0	0	0	0	0	0	0	0	40	25	112	40	59	0	0	0
hsa-miR-548ap-5p	hsa-miR-548ap-5p	4	21	2	9	215	28	20	87.6667	476	115	105	232	0	2	5	2.33333	0	1	0	0.333333	0	0	0	0	0	2	0	0.666667	1	0	0	0.333333	0	0	0	0	0	0	0	0	10201	7682	9516	3042	9133	1	4	0
hsa-miR-548aq-3p	hsa-miR-548aq-3p	4	5	3	4	198	22	6	75.3333	363	61	39	154.333	0	0	1	0.333333	0	0	1	0.333333	0	0	0	0	0	3	0	1	1	0	2	1	0	0	0	0	0	0	0	0	81	38	165	44	94.6667	0	1	0
hsa-miR-548aq-5p	hsa-miR-548aq-5p	8	11	4	7.66667	215	22	12	83	65	8	5	26	0	1	1	0.666667	0	6	1	2.33333	0	0	0	0	0	1	0	0.333333	0	0	0	0	0	0	0	0	0	0	0	0	77	46	143	48	88.6667	0	0	0
hsa-miR-548ar-3p	hsa-miR-548ar-3p	4	7	8	6.33333	260	28	9	99	18642	5121	2459	8740.67	0	0	0	0	0	4	0	1.33333	0	0	0	0	0	2	0	0.666667	0	0	2	0.666667	1	0	0	0.333333	0	0	0	0	6198	3452	9588	2937	6412.67	0	0	0
hsa-miR-548ar-5p	hsa-miR-548ar-5p	5	5	2	4	186	21	6	71	364	62	39	155	0	0	1	0.333333	0	0	1	0.333333	0	0	0	0	0	3	0	1	0	0	2	0.666667	0	0	0	0	0	0	0	0	82	36	167	45	95	0	1	0
hsa-miR-548as-3p	hsa-miR-548as-3p	3	11	3	5.66667	278	38	23	113	693	86	18	265.667	0	0	0	0	0	2	0	0.666667	0	0	0	0	0	0	0	0	0	0	0	0	0	0	0	0	0	0	0	0	254	159	297	106	236.667	0	0	0
hsa-miR-548as-5p	hsa-miR-548as-5p	7	17	10	11.3333	448	25	15	162.667	805	203	130	379.333	0	0	0	0	0	0	0	0	0	0	0	0	0	2	0	0.666667	0	0	0	0	1	0	0	0.333333	0	0	0	0	826	694	703	232	741	0	3	0
hsa-miR-548at-3p	hsa-miR-548at-3p	1	16	7	8	361	30	12	134.333	165	29	6	66.6667	0	91	54	48.3333	10	1	0	3.66667	0	0	0	0	0	4	0	1.33333	0	0	2	0.666667	0	1	0	0.333333	0	0	0	0	65	60	102	29	75.6667	0	1	0
hsa-miR-548at-5p	hsa-miR-548at-5p	3	11	5	6.33333	340	23	14	125.667	258	34	7	99.6667	0	0	26	8.66667	0	0	1	0.333333	0	0	0	0	0	5	0	1.66667	0	0	0	0	1	0	0	0.333333	0	0	0	0	225	117	539	152	293.667	0	1	0
hsa-miR-548au-3p	hsa-miR-548au-3p	3	24	5	10.6667	419	15	8	147.333	352	46	38	145.333	0	0	6	2	0	0	0	0	0	0	0	0	0	0	0	0	0	0	0	0	0	0	0	0	0	0	0	0	34	15	48	16	32.3333	0	0	0
hsa-miR-548au-5p	hsa-miR-548au-5p	4	10	1	5	256	21	16	97.6667	154	26	7	62.3333	0	0	0	0	0	0	0	0	0	0	0	0	0	1	0	0.333333	0	1	0	0.333333	0	0	0	0	0	0	0	0	123	71	235	74	143	0	0	0
hsa-miR-548av-3p	hsa-miR-548av-3p	1	8	6	5	293	31	7	110.333	18336	5066	2432	8611.33	0	0	0	0	0	3	0	1	0	0	1	0.333333	0	2	0	0.666667	0	0	2	0.666667	0	0	0	0	0	0	0	0	5059	2748	8310	2581	5372.33	0	0	0
hsa-miR-548av-5p	hsa-miR-548av-5p	3	21	6	10	468	71	64	201	143	27	23	64.3333	0	0	3	1	1	0	1	0.666667	0	0	0	0	0	7	0	2.33333	0	0	0	0	1	0	0	0.333333	0	0	0	0	102	60	139	43	100.333	0	1	0
hsa-miR-548aw	hsa-miR-548aw	5	17	6	9.33333	546	37	13	198.667	130	20	8	52.6667	0	8	11	6.33333	4	1	0	1.66667	0	0	0	0	0	1	0	0.333333	1	2	0	1	0	1	0	0.333333	0	0	0	0	663	424	675	213	587.333	0	3	0
hsa-miR-548ax	hsa-miR-548ax	2	12	1	5	615	19	18	217.333	186	30	13	76.3333	0	0	2	0.666667	0	0	0	0	0	0	0	0	0	4	0	1.33333	0	1	0	0.333333	1	0	0	0.333333	0	0	0	0	264	179	383	127	275.333	0	0	0
hsa-miR-548ay-3p	hsa-miR-548ay-3p	4	19	6	9.66667	1212	44	32	429.333	939	113	67	373	0	214	191	135	25	3	1	9.66667	0	0	0	0	0	5	0	1.66667	2	1	3	2	0	1	0	0.333333	0	0	0	0	87	57	114	53	86	0	8	0
hsa-miR-548ay-5p	hsa-miR-548ay-5p	4	5	2	3.66667	169	24	16	69.6667	48	5	4	19	0	4	6	3.33333	1	0	0	0.333333	0	0	0	0	0	2	0	0.666667	2	0	1	1	0	0	0	0	0	0	0	0	66	38	199	70	101	0	0	0
hsa-miR-548az-3p	hsa-miR-548az-3p	5	11	5	7	290	23	8	107	426	67	44	179	0	1	2	1	0	2	0	0.666667	1	0	0	0.333333	1	1	0	0.666667	0	0	1	0.333333	2	0	0	0.666667	0	0	0	0	384	202	739	219	441.667	0	0	0
hsa-miR-548az-5p	hsa-miR-548az-5p	5	10	6	7	261	22	16	99.6667	87	11	6	34.6667	0	6	2	2.66667	0	3	1	1.33333	0	0	0	0	1	1	0	0.666667	0	0	1	0.333333	1	0	0	0.333333	0	0	0	0	99	58	201	72	119.333	0	1	0
hsa-miR-548b-3p	hsa-miR-548b-3p	1	17	4	7.33333	603	28	21	217.333	1107	209	90	468.667	0	9	5	4.66667	2	1	0	1	0	0	1	0.333333	0	0	1	0.333333	0	0	0	0	2	1	0	1	0	0	0	0	1136	619	2648	905	1467.67	1	3	0
hsa-miR-548b-5p	hsa-miR-548b-5p	4	4	2	3.33333	274	52	35	120.333	107	16	8	43.6667	0	4	6	3.33333	1	0	0	0.333333	0	0	0	0	0	2	0	0.666667	3	0	0	1	0	0	0	0	0	0	0	0	61	37	158	69	85.3333	0	0	0
hsa-miR-548c-3p	hsa-miR-548c-3p	3	1	3	2.33333	152	12	8	57.3333	42	5	3	16.6667	0	0	2	0.666667	2	1	0	1	0	0	0	0	0	2	0	0.666667	1	0	0	0.333333	0	0	0	0	0	0	0	0	101	61	181	49	114.333	0	0	0
hsa-miR-548c-5p	hsa-miR-548c-5p	5	10	1	5.33333	264	21	16	100.333	156	26	7	63	0	0	0	0	0	0	0	0	0	0	0	0	0	1	0	0.333333	0	1	0	0.333333	0	0	0	0	0	0	0	0	124	72	237	74	144.333	0	0	0
hsa-miR-548d-3p	hsa-miR-548d-3p	6	27	12	15	235	32	17	94.6667	189	22	20	77	1	105	61	55.6667	2	3	0	1.66667	0	0	0	0	4	8	7	6.33333	13	10	10	11	2	1	0	1	0	0	0	0	681	305	2546	866	1177.33	0	0	0
hsa-miR-548d-5p	hsa-miR-548d-5p	5	5	2	4	177	24	16	72.3333	50	5	4	19.6667	0	4	6	3.33333	1	0	0	0.333333	0	0	0	0	0	2	0	0.666667	2	0	1	1	0	0	0	0	0	0	0	0	70	38	204	71	104	0	0	0
hsa-miR-548e	hsa-miR-548e	6	9	3	6	1104	48	29	393.667	58	11	7	25.3333	0	0	9	3	0	0	1	0.333333	0	1	0	0.333333	1	5	2	2.66667	0	0	2	0.666667	1	0	0	0.333333	0	0	0	0	139	78	222	72	146.333	0	1	0
hsa-miR-548f	hsa-miR-548f	3	10	1	4.66667	117	22	8	49	607	104	23	244.667	0	7	0	2.33333	0	0	0	0	0	1	1	0.666667	0	0	0	0	0	0	1	0.333333	0	0	0	0	0	0	0	0	618	267	2719	888	1201.33	0	1	0
hsa-miR-548g-3p	hsa-miR-548g-3p	2	10	2	4.66667	146	21	9	58.6667	619	105	20	248	0	8	2	3.33333	0	0	0	0	0	1	1	0.666667	0	0	0	0	1	0	1	0.666667	0	0	0	0	0	0	0	0	564	234	2416	722	1071.33	0	1	0
hsa-miR-548g-5p	hsa-miR-548g-5p	4	5	3	4	200	23	6	76.3333	366	61	39	155.333	0	0	1	0.333333	0	0	1	0.333333	0	0	0	0	0	3	0	1	1	0	2	1	0	0	0	0	0	0	0	0	85	38	168	45	97	0	1	0
hsa-miR-548h-3p	hsa-miR-548h-3p	3	10	2	5	268	23	16	102.333	157	26	7	63.3333	0	0	0	0	0	0	0	0	0	0	0	0	0	1	0	0.333333	1	0	0	0.333333	0	0	0	0	0	0	0	0	131	79	243	78	151	0	0	0
hsa-miR-548h-5p	hsa-miR-548h-5p	5	17	5	9	1063	37	29	376.333	900	104	65	356.333	0	215	155	123.333	24	2	2	9.33333	0	0	0	0	0	6	0	2	1	0	2	1	0	0	0	0	0	0	0	0	96	63	146	68	101.667	0	7	0
hsa-miR-548i	hsa-miR-548i	9	20	5	11.3333	423	66	59	182.667	202	52	36	96.6667	0	1	6	2.33333	0	2	1	1	0	1	0	0.333333	0	13	0	4.33333	0	0	2	0.666667	0	0	0	0	0	0	0	0	9412	7037	8792	2862	8413.67	1	4	0
hsa-miR-548j	hsa-miR-548j	5	22	4	10.3333	226	31	22	93	505	117	106	242.667	0	4	16	6.66667	28	20	0	16	0	5	1	2	0	2	0	0.666667	1	0	0	0.333333	0	0	0	0	0	0	0	0	10219	7694	9533	3051	9148.67	2	4	0
hsa-miR-548k	hsa-miR-548k	6	23	8	12.3333	521	82	68	223.667	158	30	27	71.6667	0	2	4	2	1	1	1	1	0	1	0	0.333333	0	20	0	6.66667	0	0	0	0	2	0	0	0.666667	0	0	0	0	203	135	243	73	193.667	0	4	0
hsa-miR-548l	hsa-miR-548l	7	25	10	14	457	21	5	161	420	94	34	182.667	2	0	5	2.33333	0	1	0	0.333333	0	0	0	0	0	3	0	1	0	0	0	0	3	0	0	1	0	0	0	0	174	107	286	93	189	1	10	7
hsa-miR-548m	hsa-miR-548m	2	9	2	4.33333	196	26	8	76.6667	81	6	8	31.6667	0	0	2	0.666667	0	0	0	0	1	0	0	0.333333	0	3	0	1	0	0	1	0.333333	3	0	0	1	0	0	0	0	141	80	299	98	173.333	0	3	0
hsa-miR-548n	hsa-miR-548n	4	17	6	9	160	28	18	68.6667	49	12	11	24	0	4	6	3.33333	1	1	1	1	0	0	0	0	0	1	0	0.333333	1	0	0	0.333333	0	0	0	0	0	0	0	0	72	44	98	36	71.3333	0	0	0
hsa-miR-548o-3p	hsa-miR-548o-3p	1	8	7	5.33333	306	34	7	115.667	18349	5066	2432	8615.67	0	0	1	0.333333	0	3	0	1	0	0	1	0.333333	0	3	0	1	0	0	2	0.666667	0	0	0	0	0	0	0	0	5065	2753	8322	2584	5380	0	1	0
hsa-miR-548o-5p	hsa-miR-548o-5p	5	10	1	5.33333	264	21	16	100.333	156	26	7	63	0	0	0	0	0	0	0	0	0	0	0	0	0	1	0	0.333333	0	1	0	0.333333	0	0	0	0	0	0	0	0	124	72	237	74	144.333	0	0	0
hsa-miR-548p	hsa-miR-548p	3	9	7	6.33333	295	34	9	112.667	18346	5068	2435	8616.33	0	0	0	0	0	3	0	1	0	0	1	0.333333	0	2	0	0.666667	0	0	2	0.666667	0	0	0	0	0	0	0	0	5127	2800	8625	2748	5517.33	0	0	0
hsa-miR-548q	hsa-miR-548q	4	34	4	14	718	30	16	254.667	527	61	51	213	0	6	12	6	0	0	0	0	0	0	0	0	0	6	0	2	1	0	0	0.333333	0	0	0	0	0	0	0	0	73	43	87	25	67.6667	0	0	0
hsa-miR-548s	hsa-miR-548s	3	10	8	7	412	64	28	168	18765	5137	2471	8791	0	0	3	1	0	3	0	1	0	0	0	0	0	4	0	1.33333	0	0	2	0.666667	0	0	0	0	0	0	0	0	6199	3453	9574	2932	6408.67	0	1	0
hsa-miR-548t-3p	hsa-miR-548t-3p	4	22	3	9.66667	276	26	18	106.667	54	5	5	21.3333	0	4	11	5	1	0	0	0.333333	0	0	0	0	0	1	0	0.333333	3	0	0	1	0	0	0	0	0	0	0	0	54	38	130	51	74	0	0	0
hsa-miR-548t-5p	hsa-miR-548t-5p	249	365	205	273	602	161	78	280.333	198	32	20	83.3333	11	1131	761	634.333	88	38	16	47.3333	0	0	3	1	42	88	24	51.3333	51	47	71	56.3333	0	0	0	0	0	0	0	0	139	88	261	97	162.667	0	0	0
hsa-miR-548u	hsa-miR-548u	4	10	7	7	609	40	16	221.667	103	19	7	43	1	0	1	0.666667	1	2	0	1	0	1	0	0.333333	1	4	0	1.66667	2	0	1	1	0	0	0	0	0	0	0	0	88	42	262	67	130.667	2	0	1
hsa-miR-548v	hsa-miR-548v	3	33	6	14	328	29	21	126	1999	321	73	797.667	0	7	26	11	1	1	0	0.666667	0	0	0	0	0	2	0	0.666667	0	0	0	0	0	0	0	0	0	0	0	0	574	228	2277	719	1026.33	0	0	0
hsa-miR-548w	hsa-miR-548w	5	16	3	8	377	27	12	138.667	342	69	32	147.667	0	96	50	48.6667	9	0	0	3	0	0	0	0	0	7	0	2.33333	1	1	2	1.33333	0	0	0	0	0	0	0	0	135	112	147	78	131.333	0	1	0
hsa-miR-548x-3p	hsa-miR-548x-3p	6	12	4	7.33333	196	21	4	73.6667	360	61	39	153.333	0	1	1	0.666667	0	0	2	0.666667	0	0	0	0	0	3	0	1	0	0	2	0.666667	0	0	0	0	0	0	0	0	76	30	147	38	84.3333	0	6	0
hsa-miR-548x-5p	hsa-miR-548x-5p	4	5	3	4	200	23	6	76.3333	366	61	39	155.333	0	0	1	0.333333	0	0	1	0.333333	0	0	0	0	0	3	0	1	1	0	2	1	0	0	0	0	0	0	0	0	85	38	168	45	97	0	1	0
hsa-miR-548y	hsa-miR-548y	7	20	2	9.66667	523	42	17	194	111	15	9	45	0	1	1	0.666667	0	1	1	0.666667	0	0	1	0.333333	1	0	0	0.333333	0	0	0	0	0	0	0	0	0	0	0	0	58	35	72	35	55	0	2	0
hsa-miR-548z	hsa-miR-548z	3	10	2	5	268	23	16	102.333	157	26	7	63.3333	0	0	0	0	0	0	0	0	0	0	0	0	0	1	0	0.333333	1	0	0	0.333333	0	0	0	0	0	0	0	0	131	79	243	78	151	0	0	0
hsa-miR-549a	hsa-miR-549a	2	23	3	9.33333	401	47	23	157	416	64	61	180.333	0	2	8	3.33333	1	4	1	2	0	0	1	0.333333	1	3	1	1.66667	1	0	0	0.333333	0	0	0	0	0	0	0	0	156	122	339	116	205.667	0	4	0
hsa-miR-550a-3-5p	hsa-miR-550a-3-5p	4	45	9	19.3333	686	47	24	252.333	182	31	14	75.6667	0	0	15	5	1	1	0	0.666667	0	0	0	0	1	13	0	4.66667	1	0	1	0.666667	0	0	0	0	0	0	0	0	69	39	86	28	64.6667	0	13	0
hsa-miR-550a-3p	hsa-miR-550a-3p	3	43	9	18.3333	657	46	23	242	188	35	14	79	0	1	13	4.66667	1	1	0	0.666667	0	0	0	0	1	14	0	5	1	0	2	1	3	0	0	1	0	0	0	0	98	50	126	53	91.3333	0	17	0
hsa-miR-550a-5p	hsa-miR-550a-5p	5	50	9	21.3333	987	59	29	358.333	260	45	16	107	0	1	17	6	1	2	0	1	0	0	0	0	1	13	0	4.66667	1	0	1	0.666667	0	0	0	0	0	0	0	0	238	131	352	113	240.333	0	13	0
hsa-miR-550b-2-5p	hsa-miR-550b-2-5p	3	43	9	18.3333	657	46	23	242	187	35	14	78.6667	0	1	13	4.66667	1	1	0	0.666667	0	0	0	0	1	14	0	5	1	0	2	1	3	0	0	1	0	0	0	0	98	50	126	53	91.3333	0	17	0
hsa-miR-550b-3p	hsa-miR-550b-3p	4	45	9	19.3333	715	46	22	261	209	35	14	86	0	0	13	4.33333	1	1	0	0.666667	0	0	0	0	1	13	0	4.66667	1	0	1	0.666667	0	0	0	0	0	0	0	0	85	52	119	45	85.3333	0	14	0
hsa-miR-551a	hsa-miR-551a	8	33	12	17.6667	526	46	26	199.333	983	143	66	397.333	0	3	26	9.66667	0	2	0	0.666667	0	0	0	0	0	8	0	2.66667	1	1	1	1	3	1	0	1.33333	0	0	0	0	221	155	278	116	218	0	4	0
hsa-miR-551b-3p	hsa-miR-551b-3p	3	11	6	6.66667	382	32	22	145.333	309	37	26	124	0	89	55	48	3	1	0	1.33333	0	0	0	0	0	1	0	0.333333	0	0	0	0	0	0	0	0	0	0	0	0	421	266	572	228	419.667	0	2	0
hsa-miR-551b-5p	hsa-miR-551b-5p	7	24	6	12.3333	817	37	14	289.333	785	93	31	303	0	5	14	6.33333	0	1	2	1	0	0	0	0	2	6	0	2.66667	0	0	0	0	3	1	0	1.33333	0	0	0	0	474	314	898	420	562	0	2	0
hsa-miR-552	hsa-miR-552	4	22	7	11	461	30	13	168	380	49	29	152.667	0	1	17	6	0	1	1	0.666667	0	1	0	0.333333	0	0	1	0.333333	1	0	1	0.666667	0	0	0	0	0	0	0	0	93	64	127	49	94.6667	0	4	0
hsa-miR-553	hsa-miR-553	7	14	7	9.33333	1053	58	29	380	382	64	23	156.333	0	5	4	3	0	11	0	3.66667	0	1	1	0.666667	0	0	0	0	2	0	1	1	6	0	0	2	0	0	0	0	107	72	150	68	109.667	1	1	0
hsa-miR-554	hsa-miR-554	11	21	4	12	450	36	24	170	898	186	89	391	0	0	19	6.33333	1	1	1	1	0	0	0	0	0	5	1	2	0	1	0	0.333333	1	1	0	0.666667	0	1	0	0.333333	22195	16216	22941	7777	20450.7	2	7	0
hsa-miR-555	hsa-miR-555	14	21	10	15	1310	36	40	462	386	65	37	162.667	0	1	4	1.66667	1	1	0	0.666667	0	0	0	0	0	3	0	1	1	1	0	0.666667	2	2	0	1.33333	0	0	0	0	220	122	311	109	217.667	0	1	1
hsa-miR-556-3p	hsa-miR-556-3p	1	4	4	3	203	9	6	72.6667	329	64	67	153.333	0	1	6	2.33333	1	0	0	0.333333	0	0	0	0	0	5	0	1.66667	1	0	0	0.333333	0	0	0	0	0	0	0	0	268	147	382	106	265.667	0	1	0
hsa-miR-556-5p	hsa-miR-556-5p	4	11	1	5.33333	141	24	20	61.6667	662	151	149	320.667	0	3	5	2.66667	1	0	0	0.333333	0	0	0	0	0	1	0	0.333333	0	0	0	0	0	0	0	0	0	0	0	0	302	145	537	212	328	1	1	0
hsa-miR-557	hsa-miR-557	15	49	27	30.3333	618	54	24	232	1868	289	83	746.667	1	56	12	23	4	9	2	5	0	1	2	1	1	11	0	4	2	1	2	1.66667	1	0	0	0.333333	0	0	0	0	269	151	439	154	286.333	1	4	0
hsa-miR-5571-3p	hsa-miR-5571-3p	12	27	10	16.3333	1431	303	200	644.667	640	122	53	271.667	0	14	21	11.6667	2	2	0	1.33333	0	0	0	0	0	2	0	0.666667	0	0	1	0.333333	2	1	0	1	0	0	0	0	61	15	76	29	50.6667	0	4	1
hsa-miR-5571-5p	hsa-miR-5571-5p	12	23	9	14.6667	1001	56	27	361.333	653	189	60	300.667	0	0	41	13.6667	0	0	1	0.333333	0	0	0	0	0	7	0	2.33333	0	0	0	0	1	1	0	0.666667	0	0	0	0	185	116	196	73	165.667	0	1	0
hsa-miR-5572	hsa-miR-5572	7	42	4	17.6667	1340	51	19	470	680	76	48	268	0	0	3	1	0	0	0	0	0	0	0	0	1	20	1	7.33333	0	0	0	0	1	0	0	0.333333	0	0	0	0	34	16	66	19	38.6667	0	2	0
hsa-miR-5579-3p	hsa-miR-5579-3p	3	13	1	5.66667	360	30	26	138.667	1009	300	74	461	0	1	10	3.66667	0	0	0	0	0	0	0	0	0	4	0	1.33333	2	2	0	1.33333	0	0	0	0	0	0	0	0	216	158	230	101	201.333	0	1	0
hsa-miR-5579-5p	hsa-miR-5579-5p	3	11	2	5.33333	384	32	30	148.667	819	292	69	393.333	0	1	12	4.33333	0	2	0	0.666667	0	0	0	0	0	1	0	0.333333	0	1	0	0.333333	0	0	0	0	0	0	0	0	98	64	134	50	98.6667	0	1	0
hsa-miR-558	hsa-miR-558	2	8	4	4.66667	238	20	9	89	694	121	25	280	0	0	11	3.66667	0	1	0	0.333333	0	0	0	0	0	2	0	0.666667	1	2	3	2	18	3	0	7	0	0	0	0	73	40	116	55	76.3333	0	13	5
hsa-miR-5580-3p	hsa-miR-5580-3p	5	5	1	3.66667	1376	45	29	483.333	251	29	14	98	0	0	8	2.66667	0	1	0	0.333333	0	0	0	0	1	5	0	2	0	0	1	0.333333	2	0	0	0.666667	0	0	0	0	87	61	154	94	100.667	1	5	0
hsa-miR-5580-5p	hsa-miR-5580-5p	5	10	2	5.66667	886	23	11	306.667	373	66	46	161.667	0	0	2	0.666667	0	0	0	0	0	0	0	0	0	1	0	0.333333	0	0	1	0.333333	0	0	0	0	0	0	0	0	166	87	264	130	172.333	0	1	0
hsa-miR-5581-3p	hsa-miR-5581-3p	151	403	197	250.333	1055	367	204	542	468	169	123	253.333	0	75	25	33.3333	7	3	0	3.33333	0	0	0	0	0	6	0	2	0	1	2	1	0	0	0	0	0	0	0	0	235	169	411	183	271.667	0	3	1
hsa-miR-5581-5p	hsa-miR-5581-5p	4	40	23	22.3333	1329	53	26	469.333	479	94	49	207.333	0	1	5	2	2	0	0	0.666667	0	0	2	0.666667	0	1	1	0.666667	1	0	0	0.333333	2	0	0	0.666667	0	0	0	0	567	283	1635	467	828.333	0	0	1
hsa-miR-5582-3p	hsa-miR-5582-3p	4	20	6	10	396	72	35	167.667	77	11	4	30.6667	0	0	0	0	0	0	0	0	0	0	0	0	0	3	1	1.33333	1	0	0	0.333333	0	0	0	0	0	0	0	0	170	112	286	113	189.333	0	6	0
hsa-miR-5582-5p	hsa-miR-5582-5p	4	21	8	11	311	59	39	136.333	70	10	4	28	0	1	1	0.666667	0	0	0	0	0	0	0	0	0	4	1	1.66667	2	0	1	1	0	0	0	0	0	0	0	0	176	101	263	117	180	0	1	0
hsa-miR-5583-3p	hsa-miR-5583-3p	3	4	2	3	149	35	18	67.3333	176	18	11	68.3333	0	1	3	1.33333	0	0	0	0	0	0	0	0	1	0	0	0.333333	0	0	0	0	0	0	0	0	0	0	0	0	135	91	283	93	169.667	0	1	0
hsa-miR-5583-5p	hsa-miR-5583-5p	2	3	1	2	136	31	17	61.3333	121	18	10	49.6667	0	1	4	1.66667	0	0	0	0	0	1	0	0.333333	2	2	1	1.66667	1	0	0	0.333333	0	0	0	0	0	0	0	0	203	123	358	122	228	0	1	0
hsa-miR-5584-3p	hsa-miR-5584-3p	13	33	12	19.3333	1171	51	24	415.333	172	42	26	80	0	2	5	2.33333	1	2	1	1.33333	0	0	0	0	1	4	1	2	1	2	4	2.33333	1	0	0	0.333333	0	0	0	0	114	57	139	43	103.333	0	6	0
hsa-miR-5584-5p	hsa-miR-5584-5p	20	58	27	35	780	65	43	296	448	72	61	193.667	0	5	9	4.66667	0	3	0	1	0	0	1	0.333333	1	4	1	2	2	2	0	1.33333	0	0	0	0	0	0	0	0	180	102	526	142	269.333	0	3	0
hsa-miR-5585-3p	hsa-miR-5585-3p	9	15	8	10.6667	1634	54	28	572	3099	543	194	1278.67	2	63	44	36.3333	152	154	0	102	6	10	7	7.66667	3	8	6	5.66667	3	4	8	5	3	0	1	1.33333	0	0	0	0	401	272	471	174	381.333	7	5	2
hsa-miR-5585-5p	hsa-miR-5585-5p	1	12	8	7	1232	68	43	447.667	284	44	12	113.333	0	1	28	9.66667	1	0	0	0.333333	0	0	0	0	2	4	0	2	1	1	1	1	1	0	0	0.333333	0	0	0	0	217	134	238	71	196.333	1	5	0
hsa-miR-5586-3p	hsa-miR-5586-3p	3	5	2	3.33333	521	12	16	183	185	34	14	77.6667	0	20	12	10.6667	2	0	2	1.33333	0	0	0	0	0	2	0	0.666667	0	1	0	0.333333	0	0	0	0	0	0	0	0	341	189	421	139	317	0	3	0
hsa-miR-5586-5p	hsa-miR-5586-5p	6	8	1	5	442	16	15	157.667	215	43	13	90.3333	0	43	23	22	2	1	0	1	0	0	0	0	0	0	1	0.333333	0	0	0	0	0	0	0	0	0	0	0	0	293	170	395	140	286	0	2	1
hsa-miR-5587-3p	hsa-miR-5587-3p	5	58	10	24.3333	1198	60	38	432	1199	214	84	499	0	106	59	55	5	3	2	3.33333	0	0	0	0	1	9	1	3.66667	1	2	0	1	0	3	0	1	0	0	1	0.333333	125	86	218	100	143	0	9	0
hsa-miR-5587-5p	hsa-miR-5587-5p	9	47	12	22.6667	1413	61	21	498.333	1177	243	108	509.333	0	2	8	3.33333	1	2	1	1.33333	0	0	0	0	0	6	1	2.33333	0	2	1	1	0	1	0	0.333333	0	0	0	0	484	287	581	244	450.667	0	8	0
hsa-miR-5588-3p	hsa-miR-5588-3p	9	42	9	20	777	75	31	294.333	1620	325	174	706.333	1	3	2	2	2	0	3	1.66667	1	0	0	0.333333	0	2	0	0.666667	0	0	0	0	2	0	0	0.666667	0	0	0	0	105	51	148	47	101.333	0	1	0
hsa-miR-5588-5p	hsa-miR-5588-5p	21	106	16	47.6667	728	180	57	321.667	1680	442	247	789.667	2	4	4	3.33333	8	201	13	74	1	19	24	14.6667	0	2	0	0.666667	0	1	1	0.666667	3	0	0	1	0	0	0	0	134	86	197	61	139	1	1	3
hsa-miR-5589-3p	hsa-miR-5589-3p	12	18	14	14.6667	534	38	20	197.333	1828	160	72	686.667	0	288	143	143.667	17	5	0	7.33333	0	0	0	0	0	8	0	2.66667	0	0	0	0	0	0	0	0	0	0	0	0	637	304	758	434	566.333	0	2	0
hsa-miR-5589-5p	hsa-miR-5589-5p	5	39	7	17	819	27	15	287	363	44	25	144	0	0	16	5.33333	2	1	0	1	0	0	0	0	1	8	1	3.33333	1	2	4	2.33333	86	28	0	38	0	0	0	0	46	30	41	28	39	2	79	8
hsa-miR-559	hsa-miR-559	2	19	3	8	185	11	13	69.6667	71	8	3	27.3333	0	0	3	1	0	1	0	0.333333	0	0	0	0	0	1	0	0.333333	0	0	0	0	0	0	0	0	0	0	0	0	73	52	177	46	100.667	0	2	0
hsa-miR-5590-3p	hsa-miR-5590-3p	15	10	8	11	202	23	18	81	183	23	20	75.3333	0	12	12	8	2	1	1	1.33333	0	0	0	0	0	0	0	0	0	1	1	0.666667	1	0	0	0.333333	0	0	0	0	116	85	196	67	132.333	1	3	1
hsa-miR-5590-5p	hsa-miR-5590-5p	4	7	4	5	365	38	21	141.333	166	21	13	66.6667	0	0	2	0.666667	0	0	0	0	0	0	0	0	1	0	1	0.666667	1	0	2	1	0	0	0	0	0	0	0	0	98	53	143	56	98	0	3	1
hsa-miR-5591-3p	hsa-miR-5591-3p	9	17	11	12.3333	544	32	26	200.667	229	35	35	99.6667	0	0	6	2	0	0	0	0	0	0	1	0.333333	0	2	0	0.666667	1	2	1	1.33333	1	1	0	0.666667	0	0	0	0	797	487	1234	363	839.333	0	1	0
hsa-miR-5591-5p	hsa-miR-5591-5p	9	17	11	12.3333	544	32	26	200.667	228	35	35	99.3333	0	0	6	2	0	0	0	0	0	0	1	0.333333	0	2	0	0.666667	1	2	1	1.33333	1	1	0	0.666667	0	0	0	0	797	487	1234	363	839.333	0	1	0
hsa-miR-561-3p	hsa-miR-561-3p	6	8	6	6.66667	750	36	14	266.667	629	193	50	290.667	1	0	0	0.333333	1	0	2	1	0	0	0	0	1	2	3	2	2	1	1	1.33333	0	1	0	0.333333	0	0	1	0.333333	238	153	477	138	289.333	1	9	1
hsa-miR-561-5p	hsa-miR-561-5p	8	9	7	8	414	40	19	157.667	666	197	52	305	1	0	3	1.33333	1	0	2	1	0	0	0	0	1	3	2	2	2	1	0	1	1	0	0	0.333333	0	0	1	0.333333	186	127	296	84	203	1	9	1
hsa-miR-562	hsa-miR-562	1	6	6	4.33333	329	29	17	125	679	117	26	274	0	0	5	1.66667	0	0	0	0	0	0	0	0	0	2	0	0.666667	0	0	0	0	0	0	0	0	0	0	0	0	102	42	221	104	121.667	0	1	0
hsa-miR-563	hsa-miR-563	105	137	70	104	308	64	35	135.667	1697	138	51	628.667	1	26	23	16.6667	1	1	1	1	0	0	0	0	1	0	0	0.333333	0	1	2	1	0	1	0	0.333333	0	0	0	0	126	43	246	82	138.333	0	0	0
hsa-miR-564	hsa-miR-564	12	57	23	30.6667	502	59	34	198.333	330	65	38	144.333	1	309	192	167.333	8	3	0	3.66667	0	0	0	0	0	10	5	5	6	2	7	5	1	0	0	0.333333	0	0	0	0	87	47	111	36	81.6667	1	8	0
hsa-miR-566	hsa-miR-566	3	31	2	12	352	28	9	129.667	524	75	42	213.667	0	0	6	2	0	2	1	1	0	0	1	0.333333	3	6	4	4.33333	3	2	9	4.66667	0	0	0	0	0	0	0	0	352	228	816	401	465.333	0	5	0
hsa-miR-567	hsa-miR-567	16	47	22	28.3333	569	55	29	217.667	799	127	62	329.333	0	3	12	5	2	9	0	3.66667	0	0	0	0	1	4	0	1.66667	1	1	2	1.33333	1	0	0	0.333333	0	0	0	0	1834	1052	2511	831	1799	1	5	0
hsa-miR-568	hsa-miR-568	0	1	0	0.333333	60	4	10	24.6667	146	32	28	68.6667	0	0	1	0.333333	0	0	0	0	0	0	0	0	0	0	0	0	0	0	0	0	0	0	0	0	0	0	0	0	30	21	46	28	32.3333	0	1	0
hsa-miR-5680	hsa-miR-5680	4	12	2	6	871	72	70	337.667	246	60	32	112.667	0	10	34	14.6667	2	4	1	2.33333	2	0	0	0.666667	0	1	0	0.333333	2	0	1	1	3	0	0	1	0	0	0	0	9438	7076	8895	2845	8469.67	1	3	0
hsa-miR-5681a	hsa-miR-5681a	8	30	12	16.6667	1791	41	26	619.333	304	49	18	123.667	1	112	46	53	2	1	1	1.33333	0	0	0	0	1	6	4	3.66667	5	2	3	3.33333	0	0	0	0	0	0	0	0	93	45	140	52	92.6667	0	11	0
hsa-miR-5681b	hsa-miR-5681b	9	29	9	15.6667	1537	30	16	527.667	218	36	10	88	1	113	51	55	2	1	1	1.33333	0	0	0	0	1	10	4	5	6	2	3	3.66667	0	0	0	0	0	0	0	0	82	51	121	46	84.6667	0	10	0
hsa-miR-5682	hsa-miR-5682	62	165	79	102	722	67	39	276	338	74	39	150.333	9	581	366	318.667	40	9	3	17.3333	0	0	0	0	4	6	12	7.33333	22	26	24	24	0	0	0	0	0	0	0	0	127	97	176	67	133.333	0	2	0
hsa-miR-5683	hsa-miR-5683	8	35	5	16	1377	60	34	490.333	816	164	61	347	0	0	3	1	0	1	0	0.333333	0	0	1	0.333333	2	2	0	1.33333	0	1	0	0.333333	0	0	0	0	0	0	0	0	263	153	336	143	250.667	0	1	0
hsa-miR-5684	hsa-miR-5684	2	13	2	5.66667	307	25	16	116	222	27	21	90	0	1	13	4.66667	1	2	0	1	0	0	0	0	0	2	0	0.666667	1	0	3	1.33333	8	2	1	3.66667	0	0	0	0	65	37	85	28	62.3333	3	7	0
hsa-miR-5685	hsa-miR-5685	9	13	2	8	891	46	28	321.667	4030	1142	610	1927.33	0	1	11	4	0	1	1	0.666667	0	0	0	0	1	2	0	1	0	0	2	0.666667	0	0	0	0	0	0	0	0	2063	1152	2037	685	1750.67	0	4	0
hsa-miR-5686	hsa-miR-5686	12	69	8	29.6667	225	138	87	150	4670	1501	638	2269.67	2	259	295	185.333	75	217	12	101.333	3	46	43	30.6667	0	4	1	1.66667	5	0	4	3	0	0	0	0	0	0	0	0	461	290	766	248	505.667	4	1	2
hsa-miR-5687	hsa-miR-5687	85	157	70	104	914	123	63	366.667	184	30	17	77	0	319	77	132	4	4	1	3	0	1	0	0.333333	0	14	1	5	3	0	5	2.66667	0	1	0	0.333333	0	0	0	0	340	172	645	187	385.667	0	7	0
hsa-miR-5688	hsa-miR-5688	3	16	3	7.33333	285	32	18	111.667	1244	220	87	517	1	2	7	3.33333	1	0	0	0.333333	0	1	1	0.666667	0	5	0	1.66667	0	0	0	0	2	0	0	0.666667	0	0	0	0	334	230	682	238	415.333	0	4	0
hsa-miR-5689	hsa-miR-5689	9	31	6	15.3333	333	37	23	131	3048	533	190	1257	1	61	38	33.3333	151	151	0	100.667	6	9	7	7.33333	3	13	4	6.66667	6	3	9	6	2	0	1	1	0	0	0	0	1190	533	4307	1437	2010	7	7	1
hsa-miR-569	hsa-miR-569	170	319	238	242.333	723	252	153	376	586	139	105	276.667	0	7	16	7.66667	0	0	1	0.333333	0	0	0	0	0	3	0	1	2	0	0	0.666667	1	0	0	0.333333	0	0	0	0	442	271	1199	358	637.333	1	0	0
hsa-miR-5690	hsa-miR-5690	4	5	8	5.66667	3967	56	35	1352.67	197	37	11	81.6667	1	1	12	4.66667	1	3	0	1.33333	1	0	0	0.333333	1	4	1	2	0	0	0	0	0	0	0	0	0	0	0	0	195	92	246	91	177.667	0	4	0
hsa-miR-5691	hsa-miR-5691	16	63	15	31.3333	676	92	47	271.667	273	63	40	125.333	0	6	10	5.33333	16	14	0	10	2	4	1	2.33333	0	2	1	1	1	0	1	0.666667	2	1	1	1.33333	0	0	0	0	556	373	716	262	548.333	0	3	0
hsa-miR-5692a	hsa-miR-5692a	6	27	3	12	385	35	17	145.667	1204	175	88	489	1	1	2	1.33333	1	2	0	1	0	0	1	0.333333	0	3	1	1.33333	6	0	0	2	1	0	0	0.333333	0	0	0	0	243	124	390	128	252.333	0	1	0
hsa-miR-5692b	hsa-miR-5692b	3	18	1	7.33333	236	21	13	90	209	33	17	86.3333	0	2	11	4.33333	0	2	0	0.666667	0	0	0	0	0	0	0	0	0	0	0	0	0	0	0	0	0	0	0	0	274	132	425	152	277	0	1	0
hsa-miR-5692c	hsa-miR-5692c	3	18	1	7.33333	247	22	14	94.3333	214	33	17	88	0	2	11	4.33333	0	2	0	0.666667	0	0	0	0	0	0	0	0	0	0	0	0	0	0	0	0	0	0	0	0	276	138	439	155	284.333	0	1	0
hsa-miR-5693	hsa-miR-5693	2	14	4	6.66667	818	31	25	291.333	180	37	20	79	0	0	140	46.6667	0	2	0	0.666667	0	0	0	0	0	5	0	1.66667	0	0	0	0	2	1	1	1.33333	0	0	0	0	282	174	533	212	329.667	0	0	0
hsa-miR-5694	hsa-miR-5694	459	833	318	536.667	1335	1842	631	1269.33	827	924	418	723	2	34	42	26	122	488	19	209.667	2	73	75	50	1	7	2	3.33333	4	3	5	4	2	0	1	1	0	0	0	0	103	80	250	75	144.333	12	3	3
hsa-miR-5695	hsa-miR-5695	1	11	3	5	241	13	12	88.6667	172	30	14	72	0	0	1	0.333333	0	3	1	1.33333	0	0	0	0	0	4	0	1.33333	1	0	0	0.333333	2	0	0	0.666667	0	0	0	0	310	219	367	216	298.667	1	7	0
hsa-miR-5696	hsa-miR-5696	1	14	5	6.66667	427	27	18	157.333	250	66	53	123	0	0	1	0.333333	0	7	1	2.66667	0	0	0	0	0	5	0	1.66667	0	0	0	0	3	0	0	1	0	0	1	0.333333	384	208	671	246	421	0	2	0
hsa-miR-5697	hsa-miR-5697	2	0	3	1.66667	117	17	11	48.3333	48	8	2	19.3333	0	8	12	6.66667	1	1	1	1	0	0	0	0	0	3	1	1.33333	0	1	1	0.666667	0	0	0	0	0	0	0	0	161	88	187	85	145.333	0	1	0
hsa-miR-5698	hsa-miR-5698	5	27	10	14	1039	36	23	366	265	42	19	108.667	0	39	21	20	0	1	0	0.333333	0	0	0	0	0	0	0	0	1	0	0	0.333333	1	0	0	0.333333	0	0	0	0	64	39	104	34	69	1	1	0
hsa-miR-5699	hsa-miR-5699	100	202	140	147.333	451	161	95	235.667	912	253	124	429.667	0	4	3	2.33333	3	3	0	2	0	1	1	0.666667	0	5	0	1.66667	1	0	1	0.666667	0	0	0	0	0	0	0	0	1113	607	1704	608	1141.33	0	6	0
hsa-miR-5700	hsa-miR-5700	3	4	4	3.66667	169	14	4	62.3333	36	10	3	16.3333	0	2	6	2.66667	0	0	0	0	0	0	0	0	2	0	1	1	0	0	0	0	0	0	0	0	0	0	0	0	252	128	455	141	278.333	0	0	0
hsa-miR-5701	hsa-miR-5701	32461	37669	27274	32468	44171	14111	2753	20345	580	125	41	248.667	1	246	160	135.667	15	5	0	6.66667	0	0	0	0	0	2	2	1.33333	4	1	1	2	1	1	0	0.666667	0	0	0	0	295	165	425	144	295	0	0	0
hsa-miR-5702	hsa-miR-5702	3	15	1	6.33333	273	19	10	100.667	164	30	19	71	0	3	1	1.33333	0	0	0	0	0	0	0	0	0	1	0	0.333333	1	0	0	0.333333	0	0	0	0	0	1	0	0.333333	394	204	757	211	451.667	0	2	0
hsa-miR-5703	hsa-miR-5703	23	96	51	56.6667	2862	108	56	1008.67	1313	311	160	594.667	0	0	11	3.66667	1	3	1	1.66667	0	0	0	0	1	37	2	13.3333	0	0	2	0.666667	41	10	1	17.3333	0	1	0	0.333333	10162	7598	10696	3602	9485.33	2	14	1
hsa-miR-570-3p	hsa-miR-570-3p	2	11	4	5.66667	321	35	24	126.667	112	13	9	44.6667	0	18	10	9.33333	3	6	0	3	0	0	0	0	0	6	1	2.33333	0	0	0	0	0	0	0	0	0	0	0	0	233	139	424	141	265.333	0	1	0
hsa-miR-5704	hsa-miR-5704	3	18	5	8.66667	522	62	45	209.667	199	26	26	83.6667	0	27	46	24.3333	9	17	0	8.66667	1	2	2	1.66667	0	5	0	1.66667	1	0	2	1	1	0	0	0.333333	0	0	0	0	775	324	1620	490	906.333	0	4	0
hsa-miR-5705	hsa-miR-5705	6	32	7	15	684	52	29	255	1779	364	259	800.667	0	13	14	9	0	0	1	0.333333	0	0	0	0	2	13	0	5	2	3	0	1.66667	1	1	0	0.666667	0	1	0	0.333333	1459	956	2065	740	1493.33	0	10	2
hsa-miR-570-5p	hsa-miR-570-5p	12	33	16	20.3333	281	53	27	120.333	387	65	44	165.333	0	0	4	1.33333	1	1	1	1	0	0	1	0.333333	0	4	0	1.33333	0	1	2	1	0	0	0	0	0	0	0	0	74	32	169	45	91.6667	1	1	0
hsa-miR-5706	hsa-miR-5706	4	13	6	7.66667	228	28	20	92	214	26	17	85.6667	0	10	6	5.33333	2	2	0	1.33333	0	0	0	0	0	10	1	3.66667	2	0	0	0.666667	0	0	0	0	0	0	0	0	71	57	104	44	77.3333	0	0	0
hsa-miR-5707	hsa-miR-5707	10	31	13	18	231	30	16	92.3333	793	142	30	321.667	0	107	93	66.6667	13	4	0	5.66667	0	1	1	0.666667	0	1	0	0.333333	3	0	3	2	18	3	0	7	0	0	0	0	383	240	538	188	387	1	16	4
hsa-miR-5708	hsa-miR-5708	10	48	8	22	1265	69	36	456.667	460	92	63	205	0	4	22	8.66667	0	0	1	0.333333	0	0	0	0	0	19	1	6.66667	1	0	0	0.333333	0	1	0	0.333333	0	0	0	0	426	280	886	406	530.667	1	3	0
hsa-miR-571	hsa-miR-571	5	17	5	9	703	39	28	256.667	556	67	48	223.667	0	1	4	1.66667	0	0	0	0	0	0	0	0	0	1	1	0.666667	0	0	0	0	0	0	0	0	0	0	0	0	174	115	189	89	159.333	0	2	0
hsa-miR-572	hsa-miR-572	9	75	19	34.3333	1104	85	48	412.333	495	85	52	210.667	0	2	7	3	2	0	2	1.33333	0	0	1	0.333333	1	20	4	8.33333	2	4	3	3	7	1	0	2.66667	0	0	0	0	579	413	459	180	483.667	0	20	0
hsa-miR-573	hsa-miR-573	4	13	5	7.33333	718	19	17	251.333	141	18	14	57.6667	0	0	7	2.33333	0	3	0	1	0	0	0	0	1	4	1	2	0	0	1	0.333333	0	0	0	0	0	0	0	0	432	293	718	247	481	0	1	0
hsa-miR-5739	hsa-miR-5739	12	22	33	22.3333	1653	65	48	588.667	562	66	42	223.333	0	17	15	10.6667	0	1	2	1	0	0	0	0	0	9	1	3.33333	1	2	3	2	1	0	0	0.333333	0	0	0	0	50	33	74	18	52.3333	0	9	0
hsa-miR-574-3p	hsa-miR-574-3p	109	134	79	107.333	538	71	44	217.667	880	115	62	352.333	0	1	1	0.666667	1	0	0	0.333333	0	0	0	0	0	1	1	0.666667	1	1	0	0.666667	0	1	0	0.333333	0	0	0	0	644	361	695	260	566.667	0	13	0
hsa-miR-574-5p	hsa-miR-574-5p	6	4	4	4.66667	571	86	73	243.333	328	33	11	124	0	1	4	1.66667	2	1	0	1	0	0	0	0	1	1	0	0.666667	1	0	0	0.333333	2	0	2	1.33333	0	0	0	0	119	88	106	44	104.333	1	0	0
hsa-miR-575	hsa-miR-575	16	42	20	26	654	55	26	245	768	143	69	326.667	0	28	40	22.6667	117	120	0	79	5	33	14	17.3333	1	3	1	1.66667	4	1	2	2.33333	1	1	3	1.66667	0	0	0	0	253	211	441	154	301.667	20	7	9
hsa-miR-576-3p	hsa-miR-576-3p	21	107	27	51.6667	339	114	43	165.333	237	59	52	116	0	1	2	1	0	0	0	0	0	0	1	0.333333	0	1	1	0.666667	1	0	1	0.666667	0	0	0	0	0	0	0	0	262	140	602	184	334.667	1	6	1
hsa-miR-576-5p	hsa-miR-576-5p	106	178	104	129.333	1382	88	52	507.333	496	93	45	211.333	2	9	20	10.3333	2	8	4	4.66667	0	0	0	0	4	2	11	5.66667	25	17	32	24.6667	0	1	0	0.333333	0	0	0	0	257	144	572	163	324.333	1	2	2
hsa-miR-577	hsa-miR-577	3	10	9	7.33333	58	9	4	23.6667	95	7	4	35.3333	0	1	0	0.333333	0	0	0	0	0	0	0	0	1	0	1	0.666667	1	0	0	0.333333	0	0	0	0	0	0	0	0	125	78	214	69	139	1	1	0
hsa-miR-578	hsa-miR-578	7	17	7	10.3333	494	38	27	186.333	446	75	34	185	0	3	6	3	4	0	2	2	0	2	0	0.666667	0	2	0	0.666667	1	0	0	0.333333	1	0	0	0.333333	0	0	0	0	36	23	53	19	37.3333	0	0	0
hsa-miR-5787	hsa-miR-5787	11	81	12	34.6667	3622	91	40	1251	1042	152	78	424	0	15	34	16.3333	0	1	0	0.333333	0	0	0	0	0	9	0	3	3	1	2	2	19	4	0	7.66667	0	0	0	0	80	48	82	62	70	0	17	2
hsa-miR-579	hsa-miR-579	3	13	5	7	362	26	20	136	924	108	65	365.667	0	2	20	7.33333	2	0	2	1.33333	0	0	0	0	0	3	0	1	1	1	2	1.33333	0	0	0	0	0	0	0	0	133	76	181	65	130	0	8	0
hsa-miR-580	hsa-miR-580	3	5	1	3	201	23	20	81.3333	143	32	12	62.3333	0	5	1	2	2	4	0	2	0	0	0	0	1	1	0	0.666667	1	0	0	0.333333	0	0	0	0	0	0	0	0	185	85	219	80	163	0	1	0
hsa-miR-581	hsa-miR-581	2	10	5	5.66667	254	22	18	98	230	25	15	90	0	3	11	4.66667	1	3	0	1.33333	0	0	0	0	0	2	0	0.666667	1	0	0	0.333333	1	0	0	0.333333	0	0	0	0	170	104	276	94	183.333	0	0	0
hsa-miR-582-3p	hsa-miR-582-3p	5	21	12	12.6667	417	32	30	159.667	2530	299	120	983	0	8	11	6.33333	0	1	0	0.333333	0	0	0	0	0	1	0	0.333333	2	0	1	1	1	0	0	0.333333	0	0	0	0	1113	520	2125	637	1252.67	0	4	0
hsa-miR-582-5p	hsa-miR-582-5p	6	27	11	14.6667	305	40	28	124.333	2840	326	123	1096.33	0	293	244	179	20	8	0	9.33333	0	0	0	0	1	1	0	0.666667	5	1	2	2.66667	0	0	0	0	0	0	0	0	1025	477	2197	657	1233	0	1	0
hsa-miR-583	hsa-miR-583	28	84	56	56	990	132	73	398.333	352	58	44	151.333	0	116	91	69	14	5	2	7	0	0	1	0.333333	0	4	0	1.33333	0	2	0	0.666667	0	1	0	0.333333	0	0	0	0	73	41	87	30	67	0	5	0
hsa-miR-584-3p	hsa-miR-584-3p	150	408	200	252.667	1017	392	206	538.333	2318	343	191	950.667	0	9	15	8	1	1	0	0.666667	0	0	0	0	0	4	1	1.66667	0	2	3	1.66667	0	0	1	0.333333	0	0	0	0	294	183	449	170	308.667	1	3	0
hsa-miR-584-5p	hsa-miR-584-5p	8	28	10	15.3333	530	57	29	205.333	443	79	34	185.333	1	0	7	2.66667	2	2	0	1.33333	1	1	3	1.66667	0	2	1	1	1	0	1	0.666667	3	0	0	1	0	0	0	0	64	35	92	42	63.6667	2	2	0
hsa-miR-585	hsa-miR-585	5	11	1	5.66667	175	23	23	73.6667	1222	258	95	525	0	1	6	2.33333	1	2	0	1	1	0	0	0.333333	1	1	0	0.666667	0	1	0	0.333333	0	0	0	0	0	0	0	0	116	74	248	113	146	0	0	0
hsa-miR-586	hsa-miR-586	12	24	6	14	333	37	29	133	70	18	17	35	0	2	0	0.666667	3	2	0	1.66667	0	0	0	0	0	0	0	0	0	0	0	0	0	0	0	0	0	0	0	0	143	84	208	65	145	0	5	0
hsa-miR-587	hsa-miR-587	8	37	11	18.6667	403	41	25	156.333	318	62	59	146.333	0	0	2	0.666667	0	1	0	0.333333	0	0	0	0	1	0	0	0.333333	1	0	1	0.666667	0	1	0	0.333333	0	0	0	0	225	151	252	92	209.333	0	0	0
hsa-miR-588	hsa-miR-588	5	7	5	5.66667	552	157	129	279.333	678	94	60	277.333	0	3	46	16.3333	0	1	2	1	0	0	0	0	0	8	0	2.66667	1	0	1	0.666667	0	0	0	0	0	0	0	0	849	578	969	282	798.667	0	3	0
hsa-miR-589-3p	hsa-miR-589-3p	198	441	231	290	1697	425	232	784.667	4767	1410	774	2317	0	13	22	11.6667	2	4	0	2	0	0	0	0	0	3	0	1	0	0	3	1	1	0	0	0.333333	0	0	0	0	2119	1210	2276	744	1868.33	0	1	0
hsa-miR-589-5p	hsa-miR-589-5p	135	223	121	159.667	1024	113	77	404.667	276	45	34	118.333	3	57	45	35	5	5	0	3.33333	0	0	0	0	2	15	2	6.33333	7	9	14	10	1	0	0	0.333333	0	0	0	0	60	42	124	44	75.3333	0	6	0
hsa-miR-590-3p	hsa-miR-590-3p	2	2	2	2	145	7	11	54.3333	100	27	21	49.3333	0	0	0	0	0	0	0	0	0	0	0	0	0	1	0	0.333333	0	0	0	0	0	0	0	0	0	0	0	0	74	32	82	37	62.6667	0	0	0
hsa-miR-590-5p	hsa-miR-590-5p	6	6	4	5.33333	153	35	23	70.3333	56	7	3	22	0	4	13	5.66667	3	0	0	1	0	0	0	0	0	1	0	0.333333	0	0	0	0	0	0	0	0	0	0	0	0	86	66	136	43	96	0	2	0
hsa-miR-591	hsa-miR-591	4	9	2	5	454	35	29	172.667	349	69	64	160.667	0	9	7	5.33333	1	3	1	1.66667	0	0	1	0.333333	6	10	4	6.66667	6	2	8	5.33333	1	0	0	0.333333	0	0	0	0	584	358	996	336	646	1	4	0
hsa-miR-592	hsa-miR-592	4	7	4	5	613	25	8	215.333	174	23	11	69.3333	0	0	27	9	0	1	0	0.333333	0	0	0	0	2	6	0	2.66667	1	0	1	0.666667	0	0	0	0	0	0	0	0	128	84	199	57	137	0	1	0
hsa-miR-593-3p	hsa-miR-593-3p	3	11	4	6	1094	41	15	383.333	1709	347	225	760.333	0	2	8	3.33333	0	2	0	0.666667	0	0	0	0	0	3	0	1	1	0	0	0.333333	1	0	0	0.333333	0	0	0	0	123	94	120	33	112.333	2	4	2
hsa-miR-593-5p	hsa-miR-593-5p	10	52	5	22.3333	870	30	24	308	1313	229	201	581	2	0	5	2.33333	1	0	3	1.33333	1	0	1	0.666667	3	23	3	9.66667	5	1	0	2	5	1	0	2	0	0	0	0	817	595	907	286	773	0	8	0
hsa-miR-595	hsa-miR-595	17	66	20	34.3333	1151	83	56	430	274	35	20	109.667	1	216	171	129.333	12	4	2	6	0	0	0	0	2	8	10	6.66667	24	31	37	30.6667	3	0	0	1	0	0	0	0	36	23	40	21	33	0	7	0
hsa-miR-596	hsa-miR-596	12	68	10	30	1251	81	42	458	1234	182	80	498.667	1	10	8	6.33333	3	6	1	3.33333	1	0	0	0.333333	0	16	3	6.33333	1	3	4	2.66667	3	2	0	1.66667	0	0	0	0	1416	792	5049	1713	2419	0	11	0
hsa-miR-597	hsa-miR-597	3	19	3	8.33333	720	43	21	261.333	239	36	19	98	0	176	116	97.3333	17	2	1	6.66667	0	0	1	0.333333	1	7	2	3.33333	0	0	0	0	0	1	0	0.333333	0	0	1	0.333333	196	116	355	144	222.333	2	3	0
hsa-miR-598	hsa-miR-598	16	39	9	21.3333	845	59	53	319	307	62	43	137.333	0	10	5	5	1	2	3	2	2	0	0	0.666667	3	9	2	4.66667	0	1	1	0.666667	0	0	0	0	0	0	0	0	418	249	818	242	495	2	0	0
hsa-miR-599	hsa-miR-599	2	8	2	4	206	23	7	78.6667	223	24	10	85.6667	0	1	2	1	0	3	0	1	0	0	0	0	1	2	1	1.33333	0	0	0	0	0	0	0	0	0	0	0	0	168	97	282	85	182.333	0	0	0
hsa-miR-600	hsa-miR-600	3	16	5	8	1530	245	155	643.333	801	130	35	322	0	0	142	47.3333	1	1	2	1.33333	0	0	0	0	1	11	0	4	1	1	2	1.33333	4	2	0	2	0	0	0	0	812	464	942	430	739.333	0	4	0
hsa-miR-601	hsa-miR-601	20	77	16	37.6667	624	117	55	265.333	452	167	80	233	0	7	17	8	17	197	10	74.6667	0	15	16	10.3333	0	7	0	2.33333	4	2	1	2.33333	3	0	0	1	0	0	0	0	142	77	325	107	181.333	2	5	2
hsa-miR-602	hsa-miR-602	5	64	15	28	1085	114	57	418.667	638	115	57	270	0	1	14	5	1	3	0	1.33333	0	0	0	0	0	11	0	3.66667	2	0	4	2	2	2	0	1.33333	0	0	0	0	158	98	164	72	140	0	13	0
hsa-miR-603	hsa-miR-603	4	6	3	4.33333	486	37	33	185.333	114	15	3	44	0	0	1	0.333333	0	0	2	0.666667	0	0	0	0	0	1	0	0.333333	1	1	0	0.666667	0	0	0	0	0	0	0	0	42	25	80	27	49	0	2	0
hsa-miR-604	hsa-miR-604	11	112	24	49	432	174	96	234	1377	314	168	619.667	0	7	31	12.6667	19	20	0	13	1	1	0	0.666667	0	2	0	0.666667	1	0	2	1	0	0	1	0.333333	0	0	0	0	1638	1070	1665	546	1457.67	0	1	0
hsa-miR-605	hsa-miR-605	4	60	12	25.3333	937	44	20	333.667	429	80	60	189.667	1	55	25	27	1	5	0	2	0	1	0	0.333333	4	18	10	10.6667	11	7	13	10.3333	0	1	0	0.333333	0	0	0	0	727	467	798	213	664	0	1	0
hsa-miR-606	hsa-miR-606	0	12	9	7	102	24	12	46	93	9	6	36	0	2	4	2	3	4	0	2.33333	0	0	0	0	0	2	0	0.666667	0	0	0	0	2	0	0	0.666667	0	0	0	0	207	101	332	116	213.333	0	2	1
hsa-miR-6068	hsa-miR-6068	11	80	13	34.6667	1480	99	55	544.667	644	94	51	263	1	8	15	8	17	15	1	11	0	1	0	0.333333	1	37	2	13.3333	3	0	1	1.33333	4	2	0	2	0	0	0	0	176	97	322	149	198.333	0	16	0
hsa-miR-6069	hsa-miR-6069	4	40	12	18.6667	712	46	24	260.667	343	51	31	141.667	0	0	23	7.66667	0	0	0	0	0	0	0	0	0	0	0	0	1	1	0	0.666667	1	0	0	0.333333	0	0	0	0	28	12	41	10	27	0	4	0
hsa-miR-607	hsa-miR-607	5	13	5	7.66667	151	25	22	66	882	134	81	365.667	0	1	6	2.33333	0	2	0	0.666667	1	1	0	0.666667	0	4	1	1.66667	1	0	2	1	0	0	0	0	0	0	0	0	3641	1977	6029	1956	3882.33	0	3	0
hsa-miR-6070	hsa-miR-6070	194	428	220	280.667	1120	406	214	580	1928	420	244	864	1	3	8	4	0	2	0	0.666667	1	1	0	0.666667	0	3	1	1.33333	1	1	0	0.666667	0	0	0	0	0	0	0	0	2271	1359	3481	1069	2370.33	0	7	0
hsa-miR-6071	hsa-miR-6071	7	44	7	19.3333	970	46	32	349.333	389	49	22	153.333	1	3	6	3.33333	11	7	4	7.33333	0	1	1	0.666667	1	11	4	5.33333	2	2	1	1.66667	4	0	0	1.33333	0	0	0	0	41	20	58	27	39.6667	0	12	1
hsa-miR-6072	hsa-miR-6072	5	42	5	17.3333	917	53	44	338	362	68	55	161.667	0	23	14	12.3333	2	1	0	1	0	0	0	0	0	3	0	1	0	0	0	0	1	0	0	0.333333	0	0	0	0	798	560	881	452	746.333	0	4	0
hsa-miR-6073	hsa-miR-6073	3	3	7	4.33333	532	18	18	189.333	218	31	13	87.3333	0	0	6	2	0	0	1	0.333333	0	0	0	0	0	3	2	1.66667	1	0	1	0.666667	0	0	2	0.666667	0	0	0	0	132	65	332	96	176.333	0	1	0
hsa-miR-6074	hsa-miR-6074	3	28	9	13.3333	1217	275	182	558	238	64	40	114	0	6	5	3.66667	7	9	0	5.33333	2	0	0	0.666667	0	1	0	0.333333	0	0	2	0.666667	0	0	0	0	0	0	0	0	41	21	107	33	56.3333	0	2	0
hsa-miR-6075	hsa-miR-6075	9	70	15	31.3333	844	85	30	319.667	336	60	34	143.333	1	2	13	5.33333	1	3	2	2	0	0	1	0.333333	0	6	1	2.33333	0	2	1	1	27	8	0	11.6667	0	0	0	0	57	33	117	43	69	1	39	5
hsa-miR-6076	hsa-miR-6076	8	58	25	30.3333	897	34	32	321	539	114	49	234	1	126	72	66.3333	3	3	1	2.33333	0	0	0	0	1	5	6	4	6	3	6	5	4	0	0	1.33333	0	0	0	0	64	24	124	39	70.6667	0	2	0
hsa-miR-6077	hsa-miR-6077	4	44	12	20	1057	74	34	388.333	970	166	61	399	0	32	29	20.3333	0	5	0	1.66667	0	0	4	1.33333	0	5	0	1.66667	3	1	0	1.33333	3	3	0	2	0	0	0	0	85	34	91	28	70	0	8	0
hsa-miR-6078	hsa-miR-6078	2	23	4	9.66667	674	37	22	244.333	382	70	41	164.333	0	42	30	24	3	0	0	1	0	0	0	0	0	24	0	8	1	0	1	0.666667	0	0	0	0	0	0	0	0	52	38	43	30	44.3333	0	5	1
hsa-miR-6079	hsa-miR-6079	19	38	12	23	560	35	20	205	399	64	45	169.333	0	18	17	11.6667	3	5	0	2.66667	0	0	0	0	0	10	0	3.33333	0	0	1	0.333333	12	2	0	4.66667	0	0	0	0	820	539	1053	318	804	0	8	1
hsa-miR-608	hsa-miR-608	24	76	34	44.6667	1351	92	32	491.667	628	89	37	251.333	1	36	30	22.3333	5	10	1	5.33333	0	0	0	0	0	6	2	2.66667	3	3	4	3.33333	87	28	0	38.3333	0	0	0	0	112	60	108	39	93.3333	2	82	8
hsa-miR-6080	hsa-miR-6080	1425	3178	2116	2239.67	2584	1844	980	1802.67	1641	726	1047	1138	1	49	50	33.3333	6	9	0	5	1	0	0	0.333333	0	8	0	2.66667	6	3	3	4	0	1	0	0.333333	0	0	0	0	349	186	496	159	343.667	0	6	0
hsa-miR-6081	hsa-miR-6081	15	76	16	35.6667	1177	73	36	428.667	352	52	27	143.667	2	6	7	5	5	4	4	4.33333	0	1	1	0.666667	0	17	4	7	1	0	2	1	4	1	0	1.66667	0	0	0	0	45	24	67	34	45.3333	0	29	0
hsa-miR-6082	hsa-miR-6082	7	20	11	12.6667	286	53	50	129.667	2104	174	61	779.667	0	1	4	1.66667	0	1	2	1	0	0	0	0	0	11	1	4	0	1	0	0.333333	1	0	1	0.666667	0	0	0	0	692	346	1028	296	688.667	0	3	0
hsa-miR-6083	hsa-miR-6083	1	24	3	9.33333	1481	284	182	649	734	103	39	292	1	0	2	1	0	0	0	0	0	0	0	0	0	2	0	0.666667	0	0	0	0	0	1	0	0.333333	0	0	0	0	203	94	627	188	308	1	1	0
hsa-miR-6084	hsa-miR-6084	8	73	9	30	1570	124	73	589	706	187	85	326	1	4	15	6.66667	12	16	3	10.3333	0	2	1	1	2	20	0	7.33333	2	2	5	3	5	0	0	1.66667	0	0	0	0	162	96	242	90	166.667	0	6	1
hsa-miR-6085	hsa-miR-6085	5	43	8	18.6667	4008	281	180	1489.67	747	121	69	312.333	0	0	12	4	0	0	0	0	0	0	0	0	2	3	0	1.66667	0	0	0	0	1	2	0	1	0	0	0	0	26	15	36	11	25.6667	0	15	1
hsa-miR-6086	hsa-miR-6086	11	59	32	34	3458	91	28	1192.33	1918	188	83	729.667	0	8	5	4.33333	1	4	1	2	0	1	0	0.333333	1	5	1	2.33333	0	0	1	0.333333	5	1	0	2	0	0	0	0	43	24	89	29	52	0	8	2
hsa-miR-6087	hsa-miR-6087	3	62	10	25	1057	54	53	388	749	119	76	314.667	0	6	11	5.66667	2	1	0	1	0	0	0	0	0	3	0	1	1	0	0	0.333333	27	2	0	9.66667	0	0	0	0	247	145	291	101	227.667	0	39	1
hsa-miR-6088	hsa-miR-6088	3	49	10	20.6667	805	24	24	284.333	3027	501	182	1236.67	0	113	57	56.6667	0	1	2	1	0	0	0	0	1	8	2	3.66667	4	2	2	2.66667	9	0	0	3	0	0	0	0	873	577	1331	402	927	0	8	1
hsa-miR-6089	hsa-miR-6089	19	138	23	60	1725	71	30	608.667	2393	389	142	974.667	0	132	81	71	5	3	1	3	0	0	0	0	0	10	2	4	4	3	7	4.66667	264	60	2	108.667	0	0	0	0	273	210	286	138	256.333	1	40	3
hsa-miR-609	hsa-miR-609	6	11	14	10.3333	960	37	22	339.667	402	58	55	171.667	0	0	1	0.333333	0	2	0	0.666667	0	0	0	0	0	2	0	0.666667	0	0	1	0.333333	2	0	0	0.666667	0	0	0	0	219	123	587	196	309.667	0	2	0
hsa-miR-6090	hsa-miR-6090	457	566	299	440.667	2453	242	84	926.333	860	106	67	344.333	7	270	202	159.667	16	7	7	10	0	0	0	0	32	79	34	48.3333	101	114	139	118	41	10	1	17.3333	0	0	0	0	135	95	133	51	121	1	23	1
hsa-miR-610	hsa-miR-610	0	2	2	1.33333	599	18	13	210	268	52	34	118	0	1	3	1.33333	0	0	0	0	0	0	0	0	1	3	0	1.33333	0	0	1	0.333333	0	0	0	0	0	0	0	0	141	75	182	67	132.667	0	4	0
hsa-miR-611	hsa-miR-611	20	88	17	41.6667	1494	74	37	535	842	123	60	341.667	3	16	26	15	2	4	1	2.33333	1	0	0	0.333333	4	11	0	5	5	3	4	4	4	1	0	1.66667	0	0	0	0	425	212	713	326	450	0	8	0
hsa-miR-612	hsa-miR-612	10	36	10	18.6667	1010	48	33	363.667	1173	294	121	529.333	0	6	11	5.66667	0	1	1	0.666667	0	0	0	0	1	5	0	2	0	0	0	0	0	2	0	0.666667	0	0	0	0	69	44	113	33	75.3333	1	9	0
hsa-miR-6124	hsa-miR-6124	63	127	81	90.3333	4296	142	64	1500.67	1014	246	79	446.333	59	915	326	433.333	26	6	1	11	0	0	0	0	2	9	276	95.6667	528	740	734	667.333	2	2	0	1.33333	0	0	0	0	77	49	98	42	74.6667	4	21	7
hsa-miR-6125	hsa-miR-6125	367	427	226	340	1706	239	90	678.333	604	105	67	258.667	2	96	67	55	49	41	1	30.3333	1	3	2	2	2	15	7	8	8	5	5	6	20	4	0	8	0	0	0	0	48	32	94	29	58	1	14	1
hsa-miR-6126	hsa-miR-6126	12	86	19	39	1205	65	38	436	799	137	66	334	0	3	19	7.33333	1	1	0	0.666667	0	0	0	0	0	16	2	6	1	2	1	1.33333	8	2	0	3.33333	0	0	0	0	414	230	575	215	406.333	1	26	0
hsa-miR-6127	hsa-miR-6127	12	47	13	24	1146	68	34	416	1741	240	90	690.333	0	63	37	33.3333	3	1	1	1.66667	0	0	0	0	1	4	0	1.66667	1	0	2	1	7	1	0	2.66667	0	0	0	0	34	27	73	21	44.6667	0	5	0
hsa-miR-6128	hsa-miR-6128	7	104	21	44	259	122	47	142.667	345	94	70	169.667	0	0	4	1.33333	6	5	0	3.66667	3	4	1	2.66667	0	8	0	2.66667	2	0	0	0.666667	0	0	0	0	0	0	0	0	153	98	309	87	186.667	0	10	0
hsa-miR-6129	hsa-miR-6129	3	26	8	12.3333	755	39	14	269.333	385	49	33	155.667	0	61	46	35.6667	5	3	1	3	0	0	0	0	0	0	0	0	0	1	1	0.666667	0	1	0	0.333333	0	0	0	0	90	56	163	61	103	0	1	0
hsa-miR-613	hsa-miR-613	242	587	305	378	889	554	243	562	727	317	183	409	0	464	256	240	38	12	0	16.6667	0	0	0	0	0	5	0	1.66667	1	0	0	0.333333	1	1	0	0.666667	0	0	0	0	97	56	264	99	139	0	3	0
hsa-miR-6130	hsa-miR-6130	17	59	16	30.6667	669	79	33	260.333	211	68	40	106.333	0	2	12	4.66667	3	3	1	2.33333	0	2	0	0.666667	3	5	2	3.33333	5	1	2	2.66667	3	0	0	1	0	0	0	0	85	61	165	57	103.667	0	1	0
hsa-miR-6131	hsa-miR-6131	3	13	7	7.66667	1217	39	23	426.333	507	74	36	205.667	0	2	28	10	2	8	0	3.33333	0	1	1	0.666667	1	7	0	2.66667	3	1	0	1.33333	5	1	0	2	0	0	0	0	786	458	780	254	674.667	0	69	1
hsa-miR-6132	hsa-miR-6132	1	25	5	10.3333	858	37	16	303.667	835	129	87	350.333	0	0	19	6.33333	1	0	1	0.666667	0	0	0	0	0	3	1	1.33333	0	0	1	0.333333	3	1	0	1.33333	0	0	0	0	252	164	324	104	246.667	0	6	0
hsa-miR-6133	hsa-miR-6133	9	27	11	15.6667	1838	67	31	645.333	1848	151	56	685	0	49	30	26.3333	3	2	0	1.66667	0	0	0	0	1	9	0	3.33333	2	1	0	1	9	1	0	3.33333	0	0	0	0	29	20	39	18	29.3333	0	4	0
hsa-miR-6134	hsa-miR-6134	5	37	6	16	2458	49	35	847.333	517	88	42	215.667	0	3	21	8	5	2	0	2.33333	1	1	0	0.666667	0	5	0	1.66667	0	1	0	0.333333	0	0	0	0	0	0	0	0	135	72	245	81	150.667	0	0	0
hsa-miR-614	hsa-miR-614	29	61	23	37.6667	672	55	25	250.667	892	156	78	375.333	0	9	4	4.33333	1	1	0	0.666667	0	0	1	0.333333	0	6	0	2	2	2	1	1.66667	1	0	1	0.666667	0	0	0	0	630	338	936	285	634.667	1	4	0
hsa-miR-615-3p	hsa-miR-615-3p	9	41	14	21.3333	1670	110	49	609.667	472	105	56	211	1	7	2	3.33333	2	2	0	1.33333	0	0	0	0	0	6	0	2	1	0	0	0.333333	3	0	0	1	0	0	0	0	251	197	519	224	322.333	0	7	0
hsa-miR-615-5p	hsa-miR-615-5p	24	110	23	52.3333	1045	115	49	403	2702	529	204	1145	1	141	80	74	12	3	0	5	1	0	1	0.666667	1	10	1	4	2	2	2	2	3	0	0	1	0	0	0	0	4343	2193	10404	2745	5646.67	4	15	4
hsa-miR-616-3p	hsa-miR-616-3p	5	14	10	9.66667	1218	37	12	422.333	353	51	17	140.333	0	2	7	3	1	61	0	20.6667	0	6	13	6.33333	0	3	0	1	1	0	3	1.33333	0	0	0	0	0	0	0	0	130	91	237	83	152.667	0	6	0
hsa-miR-6165	hsa-miR-6165	6	37	7	16.6667	2565	49	23	879	516	72	41	209.667	0	5	98	34.3333	1	0	0	0.333333	0	0	0	0	0	3	1	1.33333	1	0	0	0.333333	1	0	0	0.333333	0	0	0	0	641	361	816	246	606	0	4	0
hsa-miR-616-5p	hsa-miR-616-5p	1	21	5	9	1828	38	15	627	320	54	15	129.667	0	7	3	3.33333	0	0	0	0	0	0	0	0	1	0	0	0.333333	0	0	0	0	1	0	0	0.333333	0	0	0	0	175	106	227	100	169.333	0	1	0
hsa-miR-617	hsa-miR-617	147	235	126	169.333	3070	125	57	1084	246	50	34	110	1	4	7	4	0	1	2	1	0	0	0	0	2	11	0	4.33333	4	0	0	1.33333	2	0	0	0.666667	0	0	0	0	708	380	638	218	575.333	0	3	0
hsa-miR-618	hsa-miR-618	4	13	4	7	572	36	23	210.333	866	250	85	400.333	0	1	26	9	1	0	1	0.666667	0	0	0	0	2	2	1	1.66667	0	0	0	0	1	0	0	0.333333	0	0	0	0	192	109	246	80	182.333	0	4	0
hsa-miR-619	hsa-miR-619	8	34	9	17	365	70	42	159	1238	293	224	585	0	2	8	3.33333	1	0	0	0.333333	0	1	1	0.666667	2	9	1	4	1	1	0	0.666667	1	0	0	0.333333	0	0	0	0	1329	945	1110	318	1128	0	2	0
hsa-miR-620	hsa-miR-620	3	4	4	3.66667	373	11	10	131.333	64	14	6	28	0	5	2	2.33333	1	1	0	0.666667	0	0	0	0	0	1	0	0.333333	0	0	0	0	0	0	0	0	0	0	0	0	107	61	166	64	111.333	0	1	0
hsa-miR-621	hsa-miR-621	3	21	5	9.66667	607	28	19	218	215	44	33	97.3333	0	10	11	7	2	1	0	1	0	0	0	0	0	2	0	0.666667	4	0	1	1.66667	2	3	0	1.66667	0	0	0	0	107	84	108	38	99.6667	1	4	0
hsa-miR-622	hsa-miR-622	25	60	24	36.3333	931	97	47	358.333	2098	252	97	815.667	0	2	2	1.33333	1	1	0	0.666667	0	0	0	0	1	7	0	2.66667	0	2	0	0.666667	9	1	0	3.33333	0	0	0	0	792	383	968	492	714.333	1	8	0
hsa-miR-623	hsa-miR-623	2	42	6	16.6667	1472	50	22	514.667	717	113	62	297.333	0	8	20	9.33333	3	2	2	2.33333	0	0	0	0	1	8	0	3	2	0	2	1.33333	4	4	0	2.66667	0	0	0	0	123	94	221	86	146	1	4	0
hsa-miR-624-3p	hsa-miR-624-3p	0	7	3	3.33333	173	17	17	69	281	32	22	111.667	1	10	3	4.66667	1	1	1	1	0	0	0	0	0	12	0	4	2	0	2	1.33333	9	1	0	3.33333	0	0	0	0	682	277	1405	410	788	0	2	0
hsa-miR-624-5p	hsa-miR-624-5p	3	15	6	8	279	60	46	128.333	264	31	15	103.333	0	12	86	32.6667	0	1	0	0.333333	0	0	0	0	3	6	1	3.33333	4	0	2	2	0	0	0	0	0	0	0	0	120	56	179	70	118.333	1	7	0
hsa-miR-625-3p	hsa-miR-625-3p	336	618	416	456.667	1662	406	193	753.667	1054	198	111	454.333	9	791	467	422.333	58	40	7	35	0	5	15	6.66667	4	8	11	7.66667	23	22	22	22.3333	2	0	0	0.666667	0	0	0	0	220	145	453	129	272.667	0	7	0
hsa-miR-625-5p	hsa-miR-625-5p	341	633	419	464.333	1543	414	193	716.667	774	174	107	351.667	9	791	480	426.667	66	63	9	46	0	12	22	11.3333	7	10	14	10.3333	35	41	48	41.3333	2	0	0	0.666667	0	0	0	0	84	55	133	40	90.6667	0	1	0
hsa-miR-626	hsa-miR-626	0	10	4	4.66667	596	22	14	210.667	141	30	16	62.3333	0	3	4	2.33333	3	7	0	3.33333	0	0	0	0	0	1	0	0.333333	1	1	0	0.666667	0	1	0	0.333333	0	0	0	0	283	188	355	135	275.333	1	1	2
hsa-miR-627	hsa-miR-627	6	9	13	9.33333	802	41	22	288.333	246	30	24	100	0	35	37	24	3	0	0	1	0	0	0	0	0	3	0	1	0	0	0	0	2	1	0	1	0	0	0	0	144	89	211	91	148	0	3	0
hsa-miR-628-3p	hsa-miR-628-3p	3	15	5	7.66667	1227	42	29	432.667	140	31	14	61.6667	1	5	7	4.33333	1	1	0	0.666667	0	0	0	0	0	5	1	2	1	1	0	0.666667	1	0	0	0.333333	0	0	0	0	82	31	123	52	78.6667	0	3	0
hsa-miR-628-5p	hsa-miR-628-5p	2	7	4	4.33333	269	10	14	97.6667	188	38	15	80.3333	0	0	4	1.33333	0	0	0	0	0	0	0	0	1	4	0	1.66667	0	0	0	0	0	0	0	0	0	0	0	0	97	62	179	81	112.667	1	1	0
hsa-miR-629-3p	hsa-miR-629-3p	11	30	14	18.3333	1631	51	35	572.333	605	125	79	269.667	0	3	11	4.66667	0	3	0	1	0	0	0	0	2	1	0	1	3	0	3	2	0	0	0	0	0	0	0	0	790	543	627	219	653.333	0	2	1
hsa-miR-629-5p	hsa-miR-629-5p	9	35	14	19.3333	1326	51	41	472.667	202	39	16	85.6667	0	3	12	5	0	3	0	1	0	0	1	0.333333	2	1	0	1	3	0	2	1.66667	2	0	0	0.666667	0	0	0	0	77	53	131	46	87	0	3	0
hsa-miR-630	hsa-miR-630	17	81	47	48.3333	830	70	32	310.667	1021	171	70	420.667	0	13	6	6.33333	0	1	0	0.333333	0	0	0	0	0	7	1	2.66667	1	1	1	1	1	0	1	0.666667	0	0	0	0	126	92	194	54	137.333	1	1	1
hsa-miR-631	hsa-miR-631	11	33	10	18	649	65	43	252.333	469	70	43	194	1	60	58	39.6667	7	2	0	3	0	0	0	0	0	21	0	7	0	3	6	3	2	1	0	1	0	0	0	0	199	112	344	120	218.333	0	4	1
hsa-miR-632	hsa-miR-632	3	18	3	8	721	45	12	259.333	936	124	47	369	0	1	6	2.33333	0	3	0	1	0	0	0	0	0	13	0	4.33333	0	0	1	0.333333	0	1	0	0.333333	0	0	0	0	62	38	103	45	67.6667	0	2	0
hsa-miR-633	hsa-miR-633	3	4	3	3.33333	393	24	24	147	129	20	20	56.3333	0	2	4	2	0	0	1	0.333333	1	0	0	0.333333	0	0	0	0	1	1	0	0.666667	0	0	0	0	0	0	0	0	1161	574	1368	433	1034.33	0	0	1
hsa-miR-634	hsa-miR-634	6	35	4	15	1003	28	17	349.333	903	130	102	378.333	0	4	3	2.33333	0	1	0	0.333333	1	0	0	0.333333	0	24	1	8.33333	1	1	3	1.66667	19	5	0	8	0	0	0	0	286	210	519	183	338.333	0	13	4
hsa-miR-635	hsa-miR-635	7	31	7	15	422	92	50	188	193	35	16	81.3333	0	39	38	25.6667	3	0	0	1	0	0	0	0	2	4	0	2	1	1	2	1.33333	0	0	1	0.333333	0	0	0	0	81	65	111	37	85.6667	0	0	0
hsa-miR-636	hsa-miR-636	398	468	235	367	1563	207	69	613	3575	708	424	1569	0	24	21	15	1	4	1	2	0	1	0	0.333333	0	23	2	8.33333	2	2	1	1.66667	34	4	0	12.6667	0	0	0	0	1057	632	1460	505	1049.67	1	28	2
hsa-miR-637	hsa-miR-637	12	57	9	26	1098	96	43	412.333	2198	436	299	977.667	0	6	10	5.33333	18	34	0	17.3333	0	2	1	1	1	15	1	5.66667	2	0	0	0.666667	5	3	0	2.66667	0	1	0	0.333333	1332	930	1669	537	1310.33	1	4	0
hsa-miR-638	hsa-miR-638	355	428	211	331.333	1676	211	61	649.333	1675	237	143	685	1	236	158	131.667	15	9	0	8	0	0	0	0	4	39	5	16	9	7	10	8.66667	15	6	0	7	0	0	0	0	178	110	310	107	199.333	3	21	2
hsa-miR-639	hsa-miR-639	12	33	6	17	1135	105	80	440	10682	2619	1269	4856.67	2	32	26	20	2	3	0	1.66667	0	0	0	0	0	12	1	4.33333	1	1	5	2.33333	3	1	0	1.33333	0	0	0	0	1933	1100	1893	601	1642	1	3	1
hsa-miR-640	hsa-miR-640	32385	37675	27273	32444.3	44184	14336	2848	20456	1072	279	152	501	9	737	441	395.667	55	10	2	22.3333	0	0	0	0	4	5	10	6.33333	23	23	21	22.3333	0	0	0	0	0	0	0	0	60	41	125	40	75.3333	0	3	0
hsa-miR-641	hsa-miR-641	3	27	10	13.3333	698	22	17	245.667	468	79	29	192	0	1	8	3	0	0	0	0	0	0	0	0	0	2	1	1	1	1	0	0.666667	3	2	0	1.66667	0	0	0	0	405	250	533	183	396	1	3	0
hsa-miR-642a-3p	hsa-miR-642a-3p	150	385	215	250	1163	378	206	582.333	597	186	125	302.667	0	1	9	3.33333	0	0	0	0	0	0	0	0	0	4	0	1.33333	1	0	0	0.333333	0	0	0	0	0	0	0	0	114	86	162	73	120.667	1	4	1
hsa-miR-642a-5p	hsa-miR-642a-5p	4	9	18	10.3333	821	38	26	295	479	85	30	198	0	1	10	3.66667	0	0	0	0	0	0	0	0	0	4	0	1.33333	2	0	0	0.666667	2	0	0	0.666667	0	0	0	0	120	87	180	79	129	1	3	1
hsa-miR-642b-3p	hsa-miR-642b-3p	12	32	25	23	868	53	33	318	484	91	34	203	0	1	10	3.66667	0	0	0	0	0	0	0	0	0	4	0	1.33333	1	0	0	0.333333	3	0	0	1	0	0	0	0	109	84	169	73	120.667	1	3	1
hsa-miR-642b-5p	hsa-miR-642b-5p	150	385	215	250	1163	378	206	582.333	598	186	125	303	0	1	9	3.33333	0	0	0	0	0	0	0	0	0	4	0	1.33333	1	0	0	0.333333	0	0	0	0	0	0	0	0	114	86	162	73	120.667	1	4	1
hsa-miR-643	hsa-miR-643	4	8	2	4.66667	436	12	15	154.333	563	91	47	233.667	0	0	7	2.33333	0	0	0	0	0	0	0	0	0	5	0	1.66667	0	0	0	0	0	0	0	0	0	0	0	0	182	115	286	106	194.333	0	5	1
hsa-miR-644a	hsa-miR-644a	2	10	6	6	388	44	36	156	94	11	8	37.6667	0	1	3	1.33333	0	1	0	0.333333	0	0	0	0	0	2	0	0.666667	2	0	0	0.666667	0	0	0	0	0	0	0	0	79	34	125	43	79.3333	0	3	0
hsa-miR-645	hsa-miR-645	2	14	5	7	649	32	17	232.667	202	29	9	80	0	0	12	4	2	3	0	1.66667	0	0	0	0	0	4	0	1.33333	1	0	0	0.333333	0	0	0	0	0	0	0	0	902	446	1188	543	845.333	0	2	0
hsa-miR-646	hsa-miR-646	3	16	5	8	517	21	25	187.667	346	67	37	150	0	0	5	1.66667	0	0	1	0.333333	0	0	0	0	0	3	0	1	0	0	0	0	1	0	0	0.333333	0	0	0	0	127	71	151	55	116.333	0	1	0
hsa-miR-647	hsa-miR-647	7	33	14	18	1507	42	23	524	711	200	61	324	0	556	325	293.667	30	14	1	15	0	0	0	0	0	1	0	0.333333	0	0	1	0.333333	0	0	0	0	0	0	0	0	257	142	245	72	214.667	0	2	0
hsa-miR-648	hsa-miR-648	6	31	8	15	659	68	50	259	419	61	37	172.333	0	3	4	2.33333	0	0	0	0	0	1	0	0.333333	0	7	0	2.33333	0	0	1	0.333333	0	0	0	0	0	0	0	0	19	14	28	11	20.3333	0	3	1
hsa-miR-649	hsa-miR-649	5	15	6	8.66667	417	34	21	157.333	558	59	42	219.667	1	2	12	5	1	0	0	0.333333	0	0	0	0	3	3	2	2.66667	1	1	0	0.666667	0	1	0	0.333333	0	0	0	0	461	177	910	294	516	1	3	0
hsa-miR-6499-3p	hsa-miR-6499-3p	4	23	5	10.6667	714	59	43	272	1345	276	190	603.667	0	0	0	0	1	0	0	0.333333	0	0	0	0	1	2	0	1	0	0	0	0	1	1	0	0.666667	0	0	0	0	1185	869	820	232	958	1	1	0
hsa-miR-6499-5p	hsa-miR-6499-5p	5	26	7	12.6667	784	50	26	286.667	390	71	30	163.667	0	10	24	11.3333	25	21	2	16	3	4	4	3.66667	0	5	1	2	1	2	0	1	9	7	0	5.33333	0	0	0	0	131	70	228	78	143	1	13	2
hsa-miR-650	hsa-miR-650	10	25	7	14	618	29	21	222.667	356	42	25	141	0	10	14	8	1	1	0	0.666667	0	0	0	0	2	6	1	3	2	0	5	2.33333	14	0	0	4.66667	0	0	0	0	420	237	623	175	426.667	1	10	3
hsa-miR-6500-3p	hsa-miR-6500-3p	5	25	6	12	607	57	47	237	267	38	20	108.333	0	5	9	4.66667	0	1	0	0.333333	0	0	0	0	0	9	0	3	2	0	1	1	1	2	0	1	0	0	0	0	376	218	500	175	364.667	0	4	0
hsa-miR-6500-5p	hsa-miR-6500-5p	13	41	13	22.3333	545	51	26	207.333	3762	1066	565	1797.67	0	41	29	23.3333	2	4	0	2	0	0	0	0	0	5	3	2.66667	0	1	3	1.33333	1	0	0	0.333333	0	0	0	0	1611	921	1579	532	1370.33	0	3	0
hsa-miR-6501-3p	hsa-miR-6501-3p	5	33	3	13.6667	538	60	41	213	233	29	12	91.3333	0	1	7	2.66667	2	0	0	0.666667	0	0	0	0	2	13	0	5	0	1	0	0.333333	3	0	0	1	0	0	0	0	85	55	122	50	87.3333	0	4	0
hsa-miR-6501-5p	hsa-miR-6501-5p	8	15	6	9.66667	505	31	17	184.333	688	95	73	285.333	0	0	1	0.333333	3	1	0	1.33333	0	0	0	0	3	4	0	2.33333	2	0	1	1	3	1	0	1.33333	0	0	0	0	70	41	155	56	88.6667	0	10	0
hsa-miR-6502-3p	hsa-miR-6502-3p	3	13	6	7.33333	350	32	32	138	121	9	8	46	0	17	22	13	0	11	0	3.66667	0	3	1	1.33333	0	3	0	1	0	1	2	1	1	0	0	0.333333	0	0	0	0	108	59	184	72	117	0	3	0
hsa-miR-6502-5p	hsa-miR-6502-5p	4	19	7	10	332	36	35	134.333	111	14	6	43.6667	0	1	0	0.333333	0	10	0	3.33333	0	0	0	0	0	1	1	0.666667	0	0	2	0.666667	1	0	0	0.333333	0	0	1	0.333333	176	83	221	75	160	0	1	0
hsa-miR-6503-3p	hsa-miR-6503-3p	8	24	7	13	3261	73	37	1123.67	356	77	22	151.667	0	1	13	4.66667	2	0	0	0.666667	0	0	0	0	0	10	0	3.33333	3	0	1	1.33333	0	0	0	0	0	0	0	0	672	318	912	495	634	0	2	0
hsa-miR-6503-5p	hsa-miR-6503-5p	4	24	6	11.3333	489	31	14	178	792	145	71	336	0	2	9	3.66667	2	1	0	1	0	1	0	0.333333	0	0	0	0	1	0	0	0.333333	1	0	0	0.333333	0	0	0	0	411	250	681	200	447.333	0	2	0
hsa-miR-6504-3p	hsa-miR-6504-3p	5	12	1	6	568	79	42	229.667	762	123	48	311	0	2	14	5.33333	0	0	0	0	0	0	1	0.333333	0	0	0	0	1	0	3	1.33333	42	8	2	17.3333	0	0	0	0	163	84	241	68	162.667	3	23	9
hsa-miR-6504-5p	hsa-miR-6504-5p	9	15	3	9	377	29	21	142.333	858	138	41	345.667	0	2	14	5.33333	1	2	0	1	0	0	0	0	0	2	0	0.666667	1	0	3	1.33333	40	8	1	16.3333	0	0	0	0	136	74	165	70	125	3	22	9
hsa-miR-6505-3p	hsa-miR-6505-3p	17	22	20	19.6667	1247	52	29	442.667	361	66	41	156	0	4	4	2.66667	0	0	0	0	0	0	0	0	0	6	0	2	0	0	0	0	0	0	1	0.333333	0	0	0	0	129	69	202	69	133.333	0	2	0
hsa-miR-6505-5p	hsa-miR-6505-5p	15	85	21	40.3333	714	118	44	292	339	73	58	156.667	0	3	2	1.66667	1	1	0	0.666667	0	0	1	0.333333	0	4	0	1.33333	0	0	0	0	0	1	0	0.333333	0	0	0	0	60	34	99	27	64.3333	0	3	1
hsa-miR-6506-3p	hsa-miR-6506-3p	9	84	24	39	527	117	46	230	1576	377	202	718.333	0	0	4	1.33333	0	8	1	3	1	0	2	1	0	2	0	0.666667	0	0	2	0.666667	0	1	0	0.333333	0	1	0	0.333333	13059	9487	12944	4040	11830	2	5	0
hsa-miR-6506-5p	hsa-miR-6506-5p	2	17	3	7.33333	733	50	26	269.667	548	82	40	223.333	0	15	23	12.6667	4	1	2	2.33333	0	1	1	0.666667	1	2	0	1	1	1	0	0.666667	0	1	0	0.333333	0	0	0	0	84	52	129	60	88.3333	0	2	0
hsa-miR-6507-3p	hsa-miR-6507-3p	17	74	35	42	798	111	76	328.333	795	241	77	371	0	22	31	17.6667	4	1	1	2	0	0	2	0.666667	0	25	0	8.33333	2	0	0	0.666667	0	0	0	0	0	0	0	0	117	66	240	84	141	0	2	0
hsa-miR-6507-5p	hsa-miR-6507-5p	10	25	17	17.3333	1028	79	57	388	376	61	28	155	0	27	36	21	0	3	0	1	0	0	0	0	0	21	1	7.33333	0	0	2	0.666667	1	0	0	0.333333	0	0	0	0	92	50	174	57	105.333	0	3	0
hsa-miR-6508-3p	hsa-miR-6508-3p	5	22	10	12.3333	361	62	55	159.333	179	29	19	75.6667	0	1	10	3.66667	3	0	2	1.66667	0	0	0	0	0	15	0	5	2	1	1	1.33333	0	0	0	0	0	0	0	0	253	111	502	143	288.667	0	7	0
hsa-miR-6508-5p	hsa-miR-6508-5p	3	16	5	8	241	13	19	91	678	84	21	261	0	1	4	1.66667	2	0	1	1	0	0	0	0	0	4	0	1.33333	1	0	2	1	1	0	0	0.333333	0	0	0	0	107	41	95	50	81	1	8	0
hsa-miR-6509-3p	hsa-miR-6509-3p	5	11	5	7	4148	64	39	1417	267	61	27	118.333	0	7	10	5.66667	0	3	0	1	0	0	0	0	2	10	1	4.33333	1	0	2	1	0	1	0	0.333333	0	0	0	0	69	36	103	38	69.3333	0	8	0
hsa-miR-6509-5p	hsa-miR-6509-5p	148	368	195	237	4447	403	214	1688	495	174	121	263.333	0	7	10	5.66667	0	4	1	1.66667	0	0	0	0	2	10	1	4.33333	1	0	2	1	0	1	0	0.333333	0	0	0	0	55	26	100	33	60.3333	0	8	0
hsa-miR-651	hsa-miR-651	4	9	1	4.66667	368	15	14	132.333	390	86	38	171.333	0	0	9	3	0	0	0	0	0	0	1	0.333333	0	2	0	0.666667	2	0	0	0.666667	0	0	0	0	0	0	0	0	142	83	249	77	158	2	3	2
hsa-miR-6510-3p	hsa-miR-6510-3p	4	50	8	20.6667	1216	87	46	449.667	388	102	45	178.333	0	1	5	2	0	1	1	0.666667	0	0	0	0	0	0	1	0.333333	0	3	0	1	61	12	0	24.3333	0	0	0	0	305	171	429	123	301.667	0	10	1
hsa-miR-6510-5p	hsa-miR-6510-5p	7	25	37	23	1907	58	35	666.667	918	140	76	378	0	1	6	2.33333	0	0	0	0	0	0	0	0	1	5	1	2.33333	2	2	2	2	8	2	0	3.33333	0	0	0	0	33	29	45	28	35.6667	4	27	5
hsa-miR-6511a-3p	hsa-miR-6511a-3p	11	38	16	21.6667	1651	55	26	577.333	333	40	18	130.333	0	9	8	5.66667	1	0	0	0.333333	0	0	0	0	0	7	0	2.33333	2	0	0	0.666667	2	1	0	1	0	0	0	0	354	226	748	377	442.667	0	1	1
hsa-miR-6511a-5p	hsa-miR-6511a-5p	6	31	2	13	1147	38	18	401	1074	170	90	444.667	0	0	13	4.33333	1	0	0	0.333333	0	0	0	0	0	26	2	9.33333	2	1	2	1.66667	0	0	0	0	0	0	0	0	205	124	270	87	199.667	0	6	1
hsa-miR-6511b-3p	hsa-miR-6511b-3p	12	49	14	25	4737	79	42	1619.33	511	63	29	201	1	44	12	19	2	0	1	1	0	0	0	0	0	5	0	1.66667	1	2	1	1.33333	4	1	0	1.66667	1	0	0	0.333333	80	58	108	29	82	0	2	0
hsa-miR-6511b-5p	hsa-miR-6511b-5p	5	36	5	15.3333	1165	46	28	413	1007	164	73	414.667	1	6	10	5.66667	7	8	0	5	0	0	0	0	0	31	2	11	2	1	1	1.33333	0	0	0	0	0	0	0	0	215	131	284	88	210	4	7	2
hsa-miR-6512-3p	hsa-miR-6512-3p	4	10	2	5.33333	2368	52	15	811.667	296	43	23	120.667	0	4	4	2.66667	4	0	0	1.33333	0	0	0	0	0	7	1	2.66667	1	0	0	0.333333	0	0	0	0	0	0	0	0	2225	882	3552	1041	2219.67	0	2	0
hsa-miR-6512-5p	hsa-miR-6512-5p	6	20	3	9.66667	792	35	16	281	291	58	32	127	0	0	16	5.33333	3	0	1	1.33333	0	0	0	0	0	8	0	2.66667	1	1	2	1.33333	0	0	0	0	0	0	0	0	340	187	476	152	334.333	0	3	1
hsa-miR-6513-3p	hsa-miR-6513-3p	11	27	19	19	702	72	39	271	180	21	16	72.3333	0	5	12	5.66667	5	1	1	2.33333	0	0	0	0	1	1	0	0.666667	1	1	0	0.666667	0	0	0	0	0	0	0	0	83	43	110	42	78.6667	1	1	0
hsa-miR-6513-5p	hsa-miR-6513-5p	7	28	9	14.6667	570	56	25	217	361	72	25	152.667	0	3	13	5.33333	5	4	0	3	1	0	0	0.333333	0	5	0	1.66667	4	1	0	1.66667	0	0	0	0	0	0	0	0	393	270	517	177	393.333	0	2	0
hsa-miR-6514-3p	hsa-miR-6514-3p	10	39	8	19	503	35	12	183.333	316	49	44	136.333	0	1	2	1	1	3	1	1.66667	0	0	0	0	1	2	0	1	0	1	1	0.666667	0	0	0	0	0	0	0	0	92	60	173	47	108.333	0	5	0
hsa-miR-6514-5p	hsa-miR-6514-5p	23	44	18	28.3333	1115	58	47	406.667	401	77	28	168.667	0	17	21	12.6667	4	10	0	4.66667	2	1	0	1	2	11	1	4.66667	3	2	4	3	1	1	0	0.666667	0	0	0	0	195	96	261	98	184	0	1	0
hsa-miR-6515-3p	hsa-miR-6515-3p	8	25	6	13	875	26	17	306	827	137	98	354	1	0	27	9.33333	1	1	0	0.666667	0	0	0	0	1	8	1	3.33333	2	0	0	0.666667	1	0	0	0.333333	0	0	0	0	612	361	799	234	590.667	0	1	0
hsa-miR-6515-5p	hsa-miR-6515-5p	23	55	19	32.3333	1390	47	13	483.333	234	27	18	93	0	119	40	53	4	7	1	4	0	0	1	0.333333	1	10	1	4	3	2	3	2.66667	10	0	0	3.33333	0	0	0	0	78	53	158	67	96.3333	0	6	1
hsa-miR-652-3p	hsa-miR-652-3p	5	19	8	10.6667	1571	50	29	550	2008	181	72	753.667	0	4	1	1.66667	1	0	0	0.333333	0	1	0	0.333333	0	3	0	1	0	1	0	0.333333	1	0	0	0.333333	0	0	0	0	214	139	274	139	209	0	3	0
hsa-miR-652-5p	hsa-miR-652-5p	8	57	26	30.3333	2376	117	79	857.333	2371	257	108	912	0	4	11	5	0	3	0	1	0	0	0	0	1	4	0	1.66667	1	0	0	0.333333	0	1	0	0.333333	0	0	0	0	6957	4642	4624	1581	5407.67	0	5	0
hsa-miR-653	hsa-miR-653	8	4	8	6.66667	217	26	22	88.3333	141	17	14	57.3333	0	0	1	0.333333	1	4	0	1.66667	0	0	0	0	0	1	1	0.666667	0	1	0	0.333333	0	0	0	0	0	0	0	0	97	60	250	73	135.667	0	1	0
hsa-miR-654-3p	hsa-miR-654-3p	6	23	4	11	1029	43	14	362	238	30	16	94.6667	0	27	10	12.3333	3	4	3	3.33333	1	1	0	0.666667	5	12	2	6.33333	2	6	4	4	5	0	0	1.66667	0	0	0	0	256	138	1101	358	498.333	0	6	0
hsa-miR-654-5p	hsa-miR-654-5p	11	64	20	31.6667	867	101	72	346.667	832	111	29	324	0	0	4	1.33333	0	1	0	0.333333	0	0	0	0	1	2	0	1	2	0	0	0.666667	2	1	0	1	0	0	0	0	56	50	102	40	69.3333	0	6	0
hsa-miR-655	hsa-miR-655	2	13	7	7.33333	1084	236	156	492	192	32	21	81.6667	0	0	3	1	1	0	1	0.666667	0	0	0	0	0	1	0	0.333333	0	0	0	0	0	0	0	0	0	0	0	0	125	74	200	88	133	0	2	0
hsa-miR-656	hsa-miR-656	16	62	18	32	413	80	36	176.333	2347	298	91	912	0	0	21	7	4	10	5	6.33333	0	6	6	4	1	0	1	0.666667	4	2	1	2.33333	0	0	0	0	0	0	0	0	78	58	157	58	97.6667	0	2	0
hsa-miR-657	hsa-miR-657	11	21	18	16.6667	1790	52	36	626	725	99	60	294.667	0	0	13	4.33333	1	1	1	1	0	0	0	0	1	3	1	1.66667	0	0	0	0	2	0	0	0.666667	0	0	0	0	393	260	816	420	489.667	0	10	1
hsa-miR-658	hsa-miR-658	27	84	33	48	6974	141	74	2396.33	591	88	43	240.667	2	148	91	80.3333	19	29	1	16.3333	0	8	6	4.66667	3	25	2	10	1	5	4	3.33333	15	5	0	6.66667	0	0	0	0	256	134	492	156	294	1	11	0
hsa-miR-659-3p	hsa-miR-659-3p	18	47	25	30	1392	68	31	497	794	130	65	329.667	0	1	42	14.3333	1	1	0	0.666667	0	0	0	0	0	7	1	2.66667	0	0	2	0.666667	1	0	0	0.333333	0	0	0	0	71	42	119	74	77.3333	0	6	0
hsa-miR-659-5p	hsa-miR-659-5p	62	186	109	119	1113	119	55	429	1236	315	116	555.667	9	1213	650	624	90	21	2	37.6667	0	0	0	0	4	3	11	6	22	22	20	21.3333	1	0	1	0.666667	0	0	0	0	541	290	1602	486	811	1	1	0
hsa-miR-660-3p	hsa-miR-660-3p	5	17	5	9	1254	34	13	433.667	331	48	39	139.333	0	1	23	8	0	0	1	0.333333	0	0	0	0	1	5	0	2	2	0	1	1	0	0	0	0	0	0	0	0	107	62	139	54	102.667	0	5	0
hsa-miR-660-5p	hsa-miR-660-5p	18	48	13	26.3333	491	105	39	211.667	1763	432	211	802	0	4	3	2.33333	0	0	0	0	0	0	0	0	0	2	0	0.666667	0	0	0	0	0	0	0	0	0	0	0	0	588	440	623	273	550.333	0	5	1
hsa-miR-661	hsa-miR-661	5	34	9	16	591	48	39	226	745	123	71	313	0	9	22	10.3333	16	22	0	12.6667	0	1	2	1	0	7	0	2.33333	2	2	1	1.66667	2	0	0	0.666667	0	0	0	0	213	125	186	76	174.667	0	6	0
hsa-miR-662	hsa-miR-662	206	376	192	258	1126	168	81	458.333	1862	394	277	844.333	0	51	27	26	1	3	4	2.66667	0	0	0	0	5	16	3	8	5	10	15	10	0	0	0	0	0	0	0	0	2284	1598	2066	691	1982.67	0	7	0
hsa-miR-663a	hsa-miR-663a	57	196	68	107	1352	120	71	514.333	2640	484	346	1156.67	0	2	13	5	0	6	1	2.33333	0	0	0	0	0	10	0	3.33333	5	6	3	4.66667	11	3	0	4.66667	0	0	0	0	18	16	48	18	27.3333	1	72	3
hsa-miR-663b	hsa-miR-663b	10	121	16	49	1037	66	31	378	807	141	66	338	1	7	6	4.66667	0	1	0	0.333333	0	0	0	0	3	22	4	9.66667	3	4	4	3.66667	5	5	0	3.33333	0	0	0	0	147	80	148	64	125	1	20	1
hsa-miR-664a-3p	hsa-miR-664a-3p	1	14	3	6	625	26	11	220.667	636	103	48	262.333	0	1	1	0.666667	0	0	0	0	0	0	0	0	0	3	0	1	0	0	0	0	2	0	0	0.666667	0	0	0	0	153	85	271	81	169.667	0	3	0
hsa-miR-664a-5p	hsa-miR-664a-5p	135	183	131	149.667	773	136	48	319	324	58	33	138.333	0	9	6	5	1	3	2	2	0	0	0	0	0	21	2	7.66667	0	1	2	1	1	0	0	0.333333	0	0	0	0	191	105	222	92	172.667	0	6	1
hsa-miR-664b-3p	hsa-miR-664b-3p	4	17	7	9.33333	971	58	37	355.333	356	53	34	147.667	0	1	2	1	0	0	0	0	0	0	0	0	0	1	0	0.333333	0	0	1	0.333333	2	1	0	1	0	0	0	0	382	218	401	110	333.667	0	4	0
hsa-miR-664b-5p	hsa-miR-664b-5p	4	12	8	8	1291	42	13	448.667	352	70	54	158.667	0	2	12	4.66667	0	3	1	1.33333	0	0	0	0	2	6	0	2.66667	2	2	3	2.33333	1	0	0	0.333333	0	0	0	0	786	530	1142	321	819.333	0	2	1
hsa-miR-665	hsa-miR-665	5	40	11	18.6667	1869	260	164	764.333	323	46	28	132.333	0	4	13	5.66667	1	1	0	0.666667	0	0	0	0	0	9	0	3	2	0	2	1.33333	2	0	0	0.666667	0	0	0	0	26	12	27	8	21.6667	2	1	1
hsa-miR-668	hsa-miR-668	11	62	14	29	1135	67	27	409.667	1650	309	169	709.333	0	19	7	8.66667	2	2	3	2.33333	0	0	0	0	1	17	2	6.66667	0	1	4	1.66667	4	1	0	1.66667	0	0	0	0	166	106	333	111	201.667	0	29	0
hsa-miR-670	hsa-miR-670	9	23	22	18	289	43	39	123.667	669	98	53	273.333	1	22	28	17	1	0	7	2.66667	0	1	0	0.333333	17	18	4	13	9	8	12	9.66667	1	0	0	0.333333	0	0	0	0	80	52	103	31	78.3333	0	0	0
hsa-miR-671-3p	hsa-miR-671-3p	10	37	9	18.6667	1123	49	31	401	898	192	94	394.667	0	6	7	4.33333	1	2	0	1	1	0	0	0.333333	1	14	1	5.33333	2	1	1	1.33333	0	0	0	0	0	0	0	0	285	166	196	67	215.667	0	5	0
hsa-miR-6715a-3p	hsa-miR-6715a-3p	7	57	11	25	511	81	43	211.667	559	81	52	230.667	1	2	27	10	3	9	1	4.33333	0	0	1	0.333333	0	26	2	9.33333	1	0	3	1.33333	0	0	0	0	0	0	0	0	573	473	1696	754	914	0	4	0
hsa-miR-6715b-3p	hsa-miR-6715b-3p	4	62	11	25.6667	793	68	35	298.667	969	194	97	420	1	5	7	4.33333	4	0	2	2	0	0	0	0	0	23	0	7.66667	1	1	1	1	4	2	0	2	0	0	0	0	275	134	537	165	315.333	1	10	1
hsa-miR-6715b-5p	hsa-miR-6715b-5p	9	54	12	25	543	78	42	221	488	73	45	202	1	2	28	10.3333	3	9	1	4.33333	0	0	1	0.333333	0	32	2	11.3333	1	0	3	1.33333	1	0	0	0.333333	0	0	0	0	630	511	1810	800	983.667	0	5	1
hsa-miR-671-5p	hsa-miR-671-5p	5	38	11	18	2341	62	24	809	1204	206	127	512.333	0	120	34	51.3333	2	1	1	1.33333	3	0	0	1	0	6	1	2.33333	6	1	1	2.66667	9	8	0	5.66667	0	0	0	0	2256	1137	2872	919	2088.33	1	10	0
hsa-miR-6716-3p	hsa-miR-6716-3p	29	127	53	69.6667	1245	186	68	499.667	908	194	114	405.333	0	566	334	300	43	32	1	25.3333	1	1	1	1	0	4	0	1.33333	1	1	1	1	1	1	0	0.666667	0	0	0	0	496	260	954	282	570	0	5	0
hsa-miR-6716-5p	hsa-miR-6716-5p	45	170	85	100	1787	183	53	674.333	435	99	79	204.333	1	122	95	72.6667	4	3	2	3	0	0	0	0	3	8	4	5	9	6	5	6.66667	0	0	0	0	0	0	0	0	287	134	967	355	462.667	0	3	0
hsa-miR-6717-5p	hsa-miR-6717-5p	13	64	13	30	1110	94	56	420	1882	320	152	784.667	1	18	26	15	19	20	1	13.3333	0	2	5	2.33333	0	4	3	2.33333	3	0	0	1	7	8	0	5	0	0	0	0	3414	2031	6401	1877	3948.67	3	9	0
hsa-miR-6718-5p	hsa-miR-6718-5p	3	12	8	7.66667	827	39	30	298.667	346	62	30	146	0	0	3	1	0	1	1	0.666667	1	0	0	0.333333	0	3	0	1	1	0	1	0.666667	0	0	0	0	0	0	0	0	618	236	1673	452	842.333	0	6	0
hsa-miR-6719-3p	hsa-miR-6719-3p	1	9	2	4	1279	27	19	441.667	303	50	21	124.667	0	11	16	9	24	27	2	17.6667	1	4	4	3	0	3	0	1	0	0	0	0	1	1	0	0.666667	0	0	0	0	210	108	448	132	255.333	0	6	0
hsa-miR-6720-3p	hsa-miR-6720-3p	162	417	207	262	1020	389	213	540.667	6547	1895	1247	3229.67	3	116	47	55.3333	6	2	6	4.66667	0	0	0	0	4	18	5	9	4	0	5	3	0	0	1	0.333333	0	0	0	0	2811	1479	2810	917	2366.67	0	6	1
hsa-miR-6721-5p	hsa-miR-6721-5p	2	14	8	8	797	47	33	292.333	915	156	82	384.333	0	1	14	5	2	0	0	0.666667	0	3	0	1	0	2	0	0.666667	0	0	0	0	5	1	0	2	0	0	0	0	621	328	977	357	642	0	1	0
hsa-miR-6722-3p	hsa-miR-6722-3p	16	58	25	33	1415	69	39	507.667	2448	377	138	987.667	0	45	22	22.3333	1	2	1	1.33333	0	0	0	0	0	9	1	3.33333	2	0	2	1.33333	28	6	0	11.3333	0	0	0	0	517	428	1394	650	779.667	1	16	1
hsa-miR-6722-5p	hsa-miR-6722-5p	13	57	14	28	1101	53	37	397	473	73	31	192.333	0	3	68	23.6667	1	2	1	1.33333	0	0	0	0	0	9	0	3	1	2	1	1.33333	5	2	0	2.33333	0	0	0	0	116	85	175	69	125.333	0	5	2
hsa-miR-6723-5p	hsa-miR-6723-5p	639	1146	431	738.667	2406	1985	704	1698.33	3145	1339	667	1717	4	712	637	451	33	30	10	24.3333	0	1	0	0.333333	29	39	21	29.6667	83	112	126	107	6	2	0	2.66667	0	0	0	0	1369	794	3174	1051	1779	3	4	0
hsa-miR-6724-5p	hsa-miR-6724-5p	45	166	49	86.6667	1207	103	52	454	9875	1602	944	4140.33	1	88	77	55.3333	5	4	1	3.33333	0	0	0	0	1	29	1	10.3333	6	6	7	6.33333	46	10	0	18.6667	0	0	0	0	1072	584	1240	397	965.333	3	55	2
hsa-miR-675-3p	hsa-miR-675-3p	8	40	6	18	1223	37	20	426.667	865	153	48	355.333	0	4	10	4.66667	1	1	0	0.666667	0	1	0	0.333333	0	2	0	0.666667	0	0	1	0.333333	0	0	0	0	0	0	0	0	26	30	22	18	26	1	4	0
hsa-miR-675-5p	hsa-miR-675-5p	16	111	41	56	1510	107	64	560.333	1274	220	80	524.667	0	3	54	19	0	0	0	0	0	1	0	0.333333	1	3	1	1.66667	3	0	1	1.33333	7	0	0	2.33333	0	0	0	0	106	49	218	111	124.333	1	7	0
hsa-miR-676-3p	hsa-miR-676-3p	11	34	20	21.6667	313	44	30	129	2033	213	83	776.333	0	2	10	4	0	0	0	0	0	0	0	0	1	4	0	1.66667	1	0	0	0.333333	1	2	0	1	0	0	0	0	306	154	723	196	394.333	0	2	0
hsa-miR-676-5p	hsa-miR-676-5p	9	26	9	14.6667	502	31	22	185	9481	2326	1485	4430.67	0	11	19	10	6	2	3	3.66667	0	2	0	0.666667	1	8	0	3	4	1	1	2	1	0	0	0.333333	0	0	0	0	4241	2371	5836	2147	4149.33	1	2	0
hsa-miR-708-3p	hsa-miR-708-3p	9	23	8	13.3333	367	52	20	146.333	323	55	31	136.333	0	1	14	5	4	4	0	2.66667	0	0	2	0.666667	0	5	0	1.66667	1	0	2	1	4	0	0	1.33333	0	0	0	0	228	141	261	105	210	0	4	2
hsa-miR-708-5p	hsa-miR-708-5p	7	13	6	8.66667	722	42	25	263	812	228	78	372.667	0	7	6	4.33333	1	1	0	0.666667	0	0	1	0.333333	1	4	1	2	1	0	0	0.333333	0	0	0	0	0	0	0	0	1149	587	1545	686	1093.67	0	4	0
hsa-miR-711	hsa-miR-711	17	44	30	30.3333	1196	71	41	436	511	92	58	220.333	1	32	19	17.3333	5	5	0	3.33333	0	0	0	0	5	18	6	9.66667	8	7	10	8.33333	1	0	0	0.333333	0	0	0	0	84	40	85	43	69.6667	0	5	0
hsa-miR-7-1-3p	hsa-miR-7-1-3p	25	70	21	38.6667	683	135	54	290.667	290	99	50	146.333	0	0	2	0.666667	3	10	0	4.33333	0	5	3	2.66667	1	12	1	4.66667	4	2	3	3	0	0	0	0	0	0	0	0	263	177	322	148	254	1	5	2
hsa-miR-718	hsa-miR-718	16	124	24	54.6667	1892	96	51	679.667	1956	434	326	905.333	2	1	28	10.3333	4	3	9	5.33333	2	0	0	0.666667	3	40	3	15.3333	8	11	7	8.66667	76	21	0	32.3333	0	0	0	0	2262	1420	2392	733	2024.67	1	107	0
hsa-miR-7-2-3p	hsa-miR-7-2-3p	6	25	10	13.6667	723	66	32	273.667	939	171	89	399.667	1	3	164	56	2	9	0	3.66667	1	1	2	1.33333	0	2	0	0.666667	0	1	4	1.66667	3	0	0	1	0	0	0	0	920	633	1255	346	936	1	2	0
hsa-miR-744-3p	hsa-miR-744-3p	5	15	6	8.66667	1235	36	16	429	1808	167	62	679	0	8	5	4.33333	1	0	3	1.33333	0	0	0	0	2	6	0	2.66667	0	0	0	0	0	0	0	0	0	0	0	0	122	101	156	63	126.333	0	1	0
hsa-miR-744-5p	hsa-miR-744-5p	3	27	3	11	677	34	15	242	322	47	43	137.333	0	0	1	0.333333	0	1	0	0.333333	0	0	0	0	0	8	0	2.66667	1	0	2	1	1	0	0	0.333333	0	0	0	0	70	37	117	36	74.6667	0	4	2
hsa-miR-758-3p	hsa-miR-758-3p	17	38	9	21.3333	369	31	16	138.667	333	55	32	140	0	152	103	85	10	1	1	4	0	1	0	0.333333	2	8	0	3.33333	2	0	0	0.666667	1	0	0	0.333333	0	0	0	0	88	45	116	43	83	0	3	0
hsa-miR-758-5p	hsa-miR-758-5p	5	11	11	9	528	22	17	189	1804	144	55	667.667	0	4	8	4	0	0	0	0	0	0	0	0	1	3	0	1.33333	2	0	0	0.666667	1	1	0	0.666667	0	0	0	0	85	44	132	57	87	0	3	0
hsa-miR-759	hsa-miR-759	3	11	3	5.66667	379	36	35	150	161	19	10	63.3333	0	0	3	1	0	5	1	2	0	1	1	0.666667	0	0	0	0	0	1	0	0.333333	0	0	0	0	0	0	0	0	160	92	202	91	151.333	0	6	0
hsa-miR-7-5p	hsa-miR-7-5p	7	17	4	9.33333	426	29	15	156.667	99	21	11	43.6667	0	3	49	17.3333	1	5	1	2.33333	0	0	0	0	0	1	0	0.333333	1	0	0	0.333333	3	0	0	1	0	0	0	0	438	246	640	177	441.333	0	0	0
hsa-miR-760	hsa-miR-760	13	57	19	29.6667	626	64	38	242.667	1243	226	87	518.667	1	15	21	12.3333	34	37	0	23.6667	1	4	1	2	1	8	0	3	2	0	0	0.666667	1	1	0	0.666667	0	0	0	0	56	36	106	50	66	1	5	1
hsa-miR-761	hsa-miR-761	7	23	5	11.6667	1156	37	19	404	1211	275	221	569	0	4	24	9.33333	2	3	1	2	0	0	0	0	1	2	3	2	0	1	1	0.666667	0	0	0	0	0	0	0	0	1973	1364	1687	515	1674.67	0	1	0
hsa-miR-762	hsa-miR-762	10	114	24	49.3333	1365	73	31	489.667	1213	213	112	512.667	0	4	10	4.66667	0	1	1	0.666667	0	0	0	0	0	10	1	3.66667	3	0	2	1.66667	21	3	0	8	0	0	0	0	421	236	382	126	346.333	2	15	0
hsa-miR-764	hsa-miR-764	7	44	8	19.6667	667	27	22	238.667	325	31	17	124.333	0	0	1	0.333333	0	1	1	0.666667	0	0	0	0	0	7	1	2.66667	0	0	1	0.333333	0	0	0	0	0	0	0	0	47	19	80	34	48.6667	0	5	1
hsa-miR-765	hsa-miR-765	37031	44963	34504	38832.7	50673	16569	3338	23526.7	1158	321	106	528.333	4817	21060	11840	12572.3	1143	360	3833	1778.67	2	0	6	2.66667	13178	12979	12081	12746	34227	34519	46380	38375.3	5	4	1	3.33333	0	0	0	0	141	97	190	70	142.667	1	15	4
hsa-miR-766-3p	hsa-miR-766-3p	3	48	4	18.3333	1212	85	35	444	888	137	45	356.667	1	6	11	6	13	70	1	28	0	6	14	6.66667	0	6	0	2	0	0	1	0.333333	17	11	2	10	0	0	0	0	131	87	184	83	134	22	19	8
hsa-miR-766-5p	hsa-miR-766-5p	13	122	23	52.6667	820	117	38	325	479	89	101	223	2	49	21	24	3	5	3	3.66667	1	0	1	0.666667	4	6	2	4	5	1	1	2.33333	2	1	0	1	0	0	0	0	208	142	244	93	198	1	3	0
hsa-miR-767-3p	hsa-miR-767-3p	7	11	3	7	774	46	17	279	645	125	89	286.333	0	58	30	29.3333	1	1	0	0.666667	0	0	0	0	0	5	1	2	0	0	1	0.333333	0	0	0	0	0	0	0	0	693	477	861	241	677	0	2	0
hsa-miR-767-5p	hsa-miR-767-5p	12	52	18	27.3333	666	31	31	242.667	1889	169	82	713.333	3	29	43	25	3	3	4	3.33333	0	0	0	0	3	10	5	6	2	6	6	4.66667	19	6	0	8.33333	0	0	0	0	3733	1792	11597	3500	5707.33	2	117	2
hsa-miR-769-3p	hsa-miR-769-3p	8	49	15	24	692	70	31	264.333	1300	245	99	548	0	167	92	86.3333	13	14	0	9	0	0	0	0	0	12	1	4.33333	5	0	0	1.66667	3	0	0	1	0	0	0	0	249	179	286	142	238	0	7	0
hsa-miR-769-5p	hsa-miR-769-5p	6	25	8	13	740	30	24	264.667	498	80	41	206.333	0	2	11	4.33333	0	3	1	1.33333	0	1	1	0.666667	1	8	0	3	1	0	2	1	2	0	0	0.666667	0	0	0	0	265	155	333	122	251	0	9	0
hsa-miR-770-5p	hsa-miR-770-5p	247	436	232	305	857	201	88	382	1734	382	181	765.667	9	309	204	174	18	6	10	11.3333	0	3	3	2	31	43	31	35	64	55	95	71.3333	2	2	0	1.33333	0	0	0	0	10752	6224	24286	8093	13754	1	2	1
hsa-miR-802	hsa-miR-802	2	16	6	8	1775	38	32	615	650	193	49	297.333	0	2	4	2	0	2	1	1	0	0	0	0	1	2	1	1.33333	3	0	0	1	0	1	0	0.333333	0	0	0	0	143	72	217	115	144	0	2	0
hsa-miR-873-3p	hsa-miR-873-3p	157	424	208	263	1338	400	194	644	1583	407	243	744.333	0	31	32	21	2	3	0	1.66667	0	0	1	0.333333	0	2	0	0.666667	1	2	2	1.66667	2	0	0	0.666667	0	0	0	0	111	75	135	47	107	1	2	0
hsa-miR-873-5p	hsa-miR-873-5p	32123	37403	27054	32193.3	44347	14238	2815	20466.7	865	240	130	411.667	21	120	52	64.3333	3	9	9	7	1	1	0	0.666667	8	16	14	12.6667	27	23	21	23.6667	1	1	0	0.666667	0	0	0	0	235	153	258	99	215.333	0	4	0
hsa-miR-874	hsa-miR-874	52	149	70	90.3333	1132	157	58	449	844	145	111	366.667	1	35	16	17.3333	83	72	1	52	0	5	3	2.66667	1	10	0	3.66667	2	1	4	2.33333	7	1	0	2.66667	0	0	0	0	132	77	142	92	117	0	17	0
hsa-miR-875-3p	hsa-miR-875-3p	8	33	13	18	849	82	59	330	1978	199	79	752	0	4	27	10.3333	0	3	0	1	0	0	2	0.666667	0	2	0	0.666667	1	0	3	1.33333	1	0	0	0.333333	0	0	0	0	181	126	278	111	195	1	1	0
hsa-miR-875-5p	hsa-miR-875-5p	7	23	1	10.3333	450	29	15	164.667	652	81	29	254	0	1	6	2.33333	0	1	1	0.666667	0	0	0	0	0	3	3	2	4	0	0	1.33333	0	0	0	0	0	0	0	0	375	249	647	199	423.667	0	2	0
hsa-miR-876-3p	hsa-miR-876-3p	2	11	1	4.66667	203	19	11	77.6667	66	14	8	29.3333	0	0	2	0.666667	1	1	0	0.666667	0	0	0	0	0	0	0	0	0	0	0	0	1	0	0	0.333333	0	0	0	0	57	34	99	26	63.3333	0	1	0
hsa-miR-876-5p	hsa-miR-876-5p	5	20	7	10.6667	196	18	7	73.6667	171	29	21	73.6667	0	3	3	2	3	6	0	3	2	0	0	0.666667	0	0	0	0	0	0	0	0	0	0	0	0	0	0	0	0	385	253	586	174	408	0	3	0
hsa-miR-877-3p	hsa-miR-877-3p	12	20	32	21.3333	2132	67	38	745.667	400	59	36	165	0	3	9	4	1	2	0	1	0	0	0	0	0	10	1	3.66667	2	0	0	0.666667	1	0	0	0.333333	0	0	0	0	19	6	36	14	20.3333	0	10	0
hsa-miR-877-5p	hsa-miR-877-5p	7	24	10	13.6667	966	63	58	362.333	629	91	58	259.333	0	1	8	3	0	2	0	0.666667	0	0	1	0.333333	0	0	0	0	1	0	1	0.666667	6	0	0	2	0	0	0	0	3259	2051	2331	804	2547	0	7	1
hsa-miR-885-3p	hsa-miR-885-3p	29	97	41	55.6667	763	71	33	289	726	144	78	316	60	799	543	467.333	79	42	5	42	1	3	5	3	10	15	282	102.333	537	735	740	670.667	10	2	1	4.33333	0	0	0	0	385	249	632	202	422	2	6	1
hsa-miR-885-5p	hsa-miR-885-5p	5	16	7	9.33333	1466	62	57	528.333	593	92	53	246	0	34	31	21.6667	4	1	0	1.66667	0	0	1	0.333333	1	3	0	1.33333	2	0	3	1.66667	21	3	0	8	0	0	0	0	1678	965	2621	815	1754.67	0	11	5
hsa-miR-887	hsa-miR-887	132	186	108	142	1461	144	96	567	710	109	84	301	0	189	199	129.333	14	8	1	7.66667	0	1	3	1.33333	1	13	2	5.33333	3	0	4	2.33333	13	4	0	5.66667	0	0	0	0	365	198	420	138	327.667	0	10	0
hsa-miR-888-3p	hsa-miR-888-3p	5	34	16	18.3333	762	56	23	280.333	353	53	39	148.333	0	23	11	11.3333	0	1	1	0.666667	1	0	0	0.333333	0	2	0	0.666667	1	0	0	0.333333	0	1	0	0.333333	0	0	0	0	216	126	387	116	243	0	2	0
[truncated: 48 more rows]
[truncated: 25 more columns]

## Sheet: summarised_mirna_counts.txt
Supplementary Table 1 – miRNA tag counts per sample for each method using the stringent parameters
Method		TRIzol	TRIzol	TRIzol	TRIzol LS+glycogen	TRIzol LS+glycogen	TRIzol LS+glycogen	TRIzol+MS2	TRIzol+MS2	TRIzol+MS2	TRIzol+yeast tRNA	TRIzol+yeast tRNA	TRIzol+yeast tRNA	miRVANA	miRVANA	miRVANA	miRNeasy	miRNeasy	miRNeasy	Exosome+TRIzol	Exosome+TRIzol	Exosome+TRIzol	TRIzol	TRIzol	TRIzol	TRIzol LS+glycogen	TRIzol LS+glycogen	TRIzol LS+glycogen	TRIzol+MS2	TRIzol+MS2	TRIzol+MS2	TRIzol+yeast tRNA	TRIzol+yeast tRNA	TRIzol+yeast tRNA	TRIzol+yeast tRNA	miRNeasy	miRNeasy	miRNeasy
Sample type		unpooled	unpooled	unpooled	unpooled	unpooled	unpooled	unpooled	unpooled	unpooled	unpooled	unpooled	unpooled	unpooled	unpooled	unpooled	unpooled	unpooled	unpooled	unpooled	unpooled	unpooled	pooled	pooled	pooled	pooled	pooled	pooled	pooled	pooled	pooled	pooled	pooled	pooled	pooled	pooled	pooled	pooled
correlation within method		0.99			0.99			0.966			0.945			0.908			0.878			0.99			0.9413			0.759			0.817			0.922				0.845
hsa-let-7a-2-3p	hsa-let-7a-2-3p	2	0	4	93	191	135	1273	378	241	1537	293	121	1	8	39	0	0	0	0	2	1	0	3	2	31	33	44	19	45	1	71	40	127	57	1	0	4
hsa-let-7a-3p	hsa-let-7a-3p	1	0	0	6	24	9	233	35	30	151	34	27	0	1	6	0	4	4	0	1	0	1	11	43	21	18	27	1	1	1	163	87	308	135	0	0	3
hsa-let-7a-5p	hsa-let-7a-5p	2	1	2	6	14	8	977	44	30	1948	181	81	1	1	11	1	0	1	2	3	3	2	25	49	74	72	38	15	48	2	1064	531	1311	580	8	2	18
hsa-let-7b-3p	hsa-let-7b-3p	0	1	0	12	56	37	889	55	28	1862	167	79	0	150	86	0	0	0	0	2	0	9	8	15	39	34	28	1	1	0	739	350	873	459	0	0	6
hsa-let-7b-5p	hsa-let-7b-5p	1	1	1	6	13	9	1035	59	26	1866	158	60	1	26	23	1	0	0	2	1	2	0	8	18	39	42	17	13	19	0	355	197	513	151	4	1	5
hsa-let-7c	hsa-let-7c	2	1	2	7	13	8	1003	42	28	1953	177	78	2	2	12	1	0	1	2	5	2	2	25	49	76	70	38	15	47	2	1109	553	1463	623	8	2	18
hsa-let-7d-3p	hsa-let-7d-3p	1	2	1	9	30	7	374	44	34	336	48	19	1	3	7	0	0	0	2	6	0	2	16	43	40	82	67	9	9	1	227	138	422	131	5	1	6
hsa-let-7d-5p	hsa-let-7d-5p	2	2	0	8	9	10	930	33	22	1942	176	65	0	0	86	0	0	0	1	8	1	0	3	5	40	47	42	1	4	1	1032	506	1294	572	2	1	7
hsa-let-7e-3p	hsa-let-7e-3p	1	0	0	94	201	136	554	161	107	1761	421	187	0	8	12	1	0	0	0	5	2	0	0	3	32	37	33	0	6	0	242	122	333	113	1	0	2
hsa-let-7e-5p	hsa-let-7e-5p	1	0	2	6	19	8	1673	61	37	2197	223	91	0	2	68	0	0	0	2	11	1	0	5	9	29	41	34	4	20	0	93	56	129	44	1	0	5
hsa-let-7f-1-3p	hsa-let-7f-1-3p	0	0	1	12	52	32	618	52	30	123	25	25	0	62	24	0	1	0	2	1	0	2	5	7	4	5	4	0	0	1	141	99	196	61	0	0	0
hsa-let-7f-2-3p	hsa-let-7f-2-3p	3	1	1	106	239	148	477	207	109	857	221	117	0	3	3	0	2	2	0	8	0	5	25	92	23	20	41	4	5	0	194	98	350	115	1	1	1
hsa-let-7f-5p	hsa-let-7f-5p	2	0	3	5	16	9	968	42	28	208	40	37	2	6	5	0	1	1	3	2	3	6	16	38	83	137	68	10	39	6	203	108	216	80	7	0	15
hsa-let-7g-3p	hsa-let-7g-3p	3	1	1	11	45	14	977	77	32	1457	259	91	0	167	131	0	2	0	3	2	1	1	9	34	25	49	37	1	4	0	31	14	40	17	3	3	2
hsa-let-7g-5p	hsa-let-7g-5p	1	1	3	4	16	4	972	48	23	728	116	25	0	8	20	0	1	2	1	2	1	3	10	24	28	42	21	6	14	3	352	180	698	239	3	1	11
hsa-let-7i-3p	hsa-let-7i-3p	0	1	0	4	11	12	841	45	32	249	36	20	0	0	34	0	0	0	0	2	0	2	10	31	28	41	38	0	2	0	73	49	96	37	1	0	2
hsa-let-7i-5p	hsa-let-7i-5p	1	0	1	6	13	3	1079	47	21	175	22	8	0	0	12	0	0	0	2	3	1	2	16	32	42	60	30	4	14	2	316	151	672	202	3	0	14
hsa-miR-1	hsa-miR-1	1	0	1	46	137	74	517	121	37	133	48	58	1	126	52	0	2	2	0	2	0	8	10	13	13	4	10	0	0	0	125	81	224	68	1	0	1
hsa-miR-100-3p	hsa-miR-100-3p	1	0	0	3	2	2	86	4	18	248	41	23	0	0	6	0	0	1	2	5	1	1	0	1	11	5	12	0	2	1	2502	1028	3805	1136	0	0	2
hsa-miR-100-5p	hsa-miR-100-5p	3	4	3	59	71	52	816	132	52	2559	496	217	1	6	20	0	1	2	2	5	4	5	12	21	32	29	23	12	12	9	17747	9104	40187	11795	1	4	23
hsa-miR-101-3p	hsa-miR-101-3p	0	1	4	7	20	4	172	17	16	716	130	34	0	9	11	0	0	0	1	8	1	1	4	11	16	30	15	5	13	0	524	284	1182	384	0	0	4
hsa-miR-101-5p	hsa-miR-101-5p	0	0	2	4	19	1	596	29	14	446	75	52	0	11	3	0	0	0	1	1	0	1	0	5	23	22	19	1	8	0	272	150	724	213	0	0	3
hsa-miR-103a-2-5p	hsa-miR-103a-2-5p	0	0	0	8	17	6	1269	240	152	734	113	38	0	1	9	0	2	1	1	1	1	1	0	2	5	7	10	3	0	0	50	42	133	66	1	0	1
hsa-miR-103a-3p	hsa-miR-103a-3p	3	1	0	6	18	5	532	44	45	1208	184	81	0	13	9	0	0	2	4	12	0	3	8	36	141	188	62	6	11	1	195	133	409	158	6	3	7
hsa-miR-103b	hsa-miR-103b	3	1	0	6	18	5	531	44	45	1209	184	80	0	13	9	0	0	2	4	12	0	3	8	36	141	188	62	6	11	1	195	133	409	158	6	3	7
hsa-miR-105-3p	hsa-miR-105-3p	0	0	0	2	25	7	437	34	21	518	58	22	0	2	7	0	0	1	0	4	1	0	0	5	7	24	19	3	11	0	2328	1464	1556	487	1	0	4
hsa-miR-105-5p	hsa-miR-105-5p	1	0	0	6	28	7	661	46	19	380	64	40	0	5	5	0	1	2	0	4	0	0	4	4	16	23	13	4	8	1	284	212	864	320	2	0	4
hsa-miR-106a-3p	hsa-miR-106a-3p	1	0	1	5	5	1	717	16	14	80	6	6	0	6	3	0	0	0	0	0	0	0	0	5	10	18	12	1	3	0	102	44	124	39	0	0	0
hsa-miR-106a-5p	hsa-miR-106a-5p	0	0	1	8	16	1	870	56	29	762	116	28	0	7	6	0	0	1	0	3	0	0	0	3	8	19	12	1	1	0	50	25	83	22	0	0	0
hsa-miR-106b-3p	hsa-miR-106b-3p	35	32	40	75	194	138	640	122	63	2799	442	94	11	733	405	2	5	3	12	7	15	206	268	360	466	107	64	4	6	1	445	264	653	217	10	2	6
hsa-miR-106b-5p	hsa-miR-106b-5p	1	0	0	7	18	4	837	49	32	185	30	12	0	6	9	0	0	1	1	3	0	1	6	15	14	6	6	3	3	0	86	44	89	43	0	0	0
hsa-miR-107	hsa-miR-107	2	0	0	6	19	3	529	47	49	1193	178	78	0	14	10	0	0	2	4	5	0	3	8	34	141	191	61	7	15	1	228	150	498	189	6	3	7
hsa-miR-10a-3p	hsa-miR-10a-3p	0	1	0	11	85	28	891	120	51	427	79	68	0	1	3	0	0	0	0	0	0	0	0	1	4	8	10	6	27	1	340	181	450	139	0	0	0
hsa-miR-10a-5p	hsa-miR-10a-5p	2	2	2	25	61	15	907	119	55	3606	681	281	0	6	7	1	1	1	0	5	0	1	10	10	55	105	42	9	79	7	481	276	889	289	2	2	39
hsa-miR-10b-3p	hsa-miR-10b-3p	1	1	1	13	99	28	858	122	36	3784	550	229	1	7	11	0	1	1	2	11	3	9	14	41	41	32	24	7	12	1	10170	6100	15150	4827	6	7	24
hsa-miR-10b-5p	hsa-miR-10b-5p	4	1	2	6	34	11	1025	72	41	3445	615	237	5	19	13	1	2	0	1	17	3	10	8	9	110	317	131	14	132	4	520	311	884	297	19	5	195
hsa-miR-1178-3p	hsa-miR-1178-3p	0	1	1	8	47	14	968	60	25	217	24	25	0	4	10	0	0	1	1	6	0	2	2	0	11	9	12	4	2	0	60	40	108	41	1	0	2
hsa-miR-1178-5p	hsa-miR-1178-5p	1	0	0	4	15	4	1031	20	20	391	52	33	0	0	7	0	0	0	0	0	0	2	0	5	12	16	9	0	1	0	16	13	12	7	1	0	0
hsa-miR-1179	hsa-miR-1179	1	0	1	7	15	11	170	11	7	1728	146	57	0	0	1	0	0	0	1	1	0	0	1	6	5	18	3	1	2	0	642	398	1075	374	2	0	2
hsa-miR-1180	hsa-miR-1180	5	2	3	19	59	11	1556	95	66	2281	356	203	0	6	13	0	0	0	1	13	1	1	5	10	15	26	24	5	12	2	1123	774	1316	414	0	1	11
hsa-miR-1181	hsa-miR-1181	1	2	2	18	121	22	1713	70	32	4613	757	467	0	38	44	0	0	0	1	22	2	1	5	8	13	55	36	1	1	1	141	86	265	94	3	0	2
hsa-miR-1182	hsa-miR-1182	2	1	0	35	71	51	1722	73	20	405	73	41	0	9	8	0	0	0	0	0	1	4	3	12	5	15	9	1	3	0	127	88	238	89	1	0	2
hsa-miR-1183	hsa-miR-1183	0	1	2	9	36	9	1295	93	53	3777	656	199	0	38	10	0	0	1	2	6	1	3	2	6	45	41	56	4	13	1	3646	2270	3215	1195	1	0	9
hsa-miR-1184	hsa-miR-1184	2	3	3	9	31	9	1529	67	46	291	41	18	0	7	17	0	0	1	0	9	1	0	1	6	28	32	30	1	13	2	101	54	148	52	2	1	2
hsa-miR-1185-1-3p	hsa-miR-1185-1-3p	0	0	1	6	20	9	2915	275	166	1689	255	121	0	0	12	1	0	0	0	1	0	1	1	4	5	10	6	0	4	0	97	56	119	81	0	1	2
hsa-miR-1185-2-3p	hsa-miR-1185-2-3p	0	0	0	4	18	10	2247	59	25	1857	291	160	0	0	12	1	0	0	0	1	0	1	0	5	11	13	15	0	5	0	109	69	127	74	0	1	3
hsa-miR-1185-5p	hsa-miR-1185-5p	0	0	0	5	8	3	1607	37	31	225	41	23	0	1	1	0	0	0	0	5	0	0	0	2	3	5	4	1	2	0	230	139	403	133	0	1	4
hsa-miR-1193	hsa-miR-1193	1	1	2	179	261	113	1159	136	54	806	227	101	2	7	12	0	0	0	1	19	0	2	3	9	17	18	17	0	7	0	358	212	607	205	4	0	3
hsa-miR-1197	hsa-miR-1197	3	3	8	2	14	12	575	20	14	350	78	31	1	20	21	0	0	0	2	2	2	3	7	11	4	10	8	2	4	0	37	31	97	45	0	0	0
hsa-miR-1200	hsa-miR-1200	0	0	0	10	31	11	1169	103	50	364	71	35	0	0	12	0	0	0	0	5	0	0	4	10	53	105	101	5	10	0	182	114	234	88	6	0	7
hsa-miR-1202	hsa-miR-1202	1	0	2	5	38	11	1470	56	39	18541	5062	2442	0	1	6	0	0	0	0	2	0	1	0	5	21	26	19	4	6	0	3113	1736	3088	1072	0	5	17
hsa-miR-1203	hsa-miR-1203	2	1	0	12	36	9	2402	62	50	977	185	61	1	2	3	0	0	0	1	12	1	2	1	2	26	37	26	1	9	0	175	121	257	144	3	1	8
hsa-miR-1204	hsa-miR-1204	1	1	0	4	17	4	689	40	17	240	30	16	0	0	1	0	0	0	2	0	1	0	2	3	2	9	2	2	4	0	70	34	97	30	0	1	2
hsa-miR-1205	hsa-miR-1205	0	0	0	2	15	7	1144	43	30	598	88	50	0	0	3	0	0	0	0	2	1	0	1	1	2	10	4	0	1	0	306	179	515	154	0	0	2
hsa-miR-1206	hsa-miR-1206	2	0	1	4	5	5	282	23	14	76	9	14	0	1	3	0	0	1	0	1	0	0	0	9	2	3	1	1	1	0	276	167	390	144	0	0	1
hsa-miR-1207-3p	hsa-miR-1207-3p	0	1	0	10	26	12	945	34	17	448	80	53	0	37	39	0	0	0	0	0	0	0	2	1	29	45	30	3	13	1	11	4	8	1	2	2	0
hsa-miR-1207-5p	hsa-miR-1207-5p	0	1	1	8	32	15	1989	68	19	640	81	69	0	5	18	0	0	0	0	3	1	4	0	2	19	8	14	1	3	0	337	198	342	104	0	0	3
hsa-miR-1208	hsa-miR-1208	8	2	6	16	54	17	842	63	38	870	184	111	2	16	13	0	2	1	4	20	1	9	10	17	39	27	36	8	16	2	2085	1524	2059	622	3	1	12
hsa-miR-122-3p	hsa-miR-122-3p	0	0	0	0	4	4	471	87	51	179	21	11	0	3	10	1	0	0	0	0	1	1	0	1	4	9	10	1	1	0	135	73	170	61	0	0	1
hsa-miR-1224-3p	hsa-miR-1224-3p	0	0	0	25	60	37	1893	53	37	1121	168	64	0	86	63	1	0	0	1	1	1	0	0	1	35	82	45	1	3	1	41	27	48	22	2	0	3
hsa-miR-1224-5p	hsa-miR-1224-5p	5	2	4	38	89	34	2238	79	36	567	98	40	0	10	10	0	1	0	0	14	1	4	4	5	7	10	8	3	13	1	1751	1100	3855	1812	2	1	8
hsa-miR-1225-3p	hsa-miR-1225-3p	1	1	3	6	67	8	1624	51	26	1297	191	128	0	7	27	0	0	1	1	8	2	0	1	3	7	14	18	1	1	0	228	129	256	117	4	1	5
hsa-miR-1225-5p	hsa-miR-1225-5p	2	0	0	10	63	12	904	71	37	3927	591	159	0	5	10	0	2	0	1	15	1	0	2	7	3	17	7	2	13	3	207	115	359	113	1	2	5
hsa-miR-122-5p	hsa-miR-122-5p	0	0	0	35	50	37	673	205	167	222	23	7	0	23	31	0	0	0	0	6	0	0	0	5	10	9	15	3	12	0	105	76	139	69	1	2	1
hsa-miR-1226-3p	hsa-miR-1226-3p	4	3	9	163	403	207	1219	385	201	1405	287	241	0	14	16	0	0	0	5	17	5	6	5	15	27	24	8	0	3	0	312	218	545	168	0	1	4
hsa-miR-1226-5p	hsa-miR-1226-5p	2	1	1	9	39	11	1081	58	24	643	88	61	0	32	35	0	0	0	0	3	0	2	4	11	9	18	6	3	8	1	1193	778	1265	389	0	1	6
hsa-miR-1227-3p	hsa-miR-1227-3p	549	757	768	70	140	86	1701	87	38	1285	302	228	62	1008	443	0	0	1	18	17	287	15	23	46	33	14	12	1	3	0	1184	864	827	225	17	0	5
hsa-miR-1227-5p	hsa-miR-1227-5p	3	2	1	7	58	11	834	51	16	786	101	35	0	2	9	0	0	0	0	13	0	1	1	5	4	5	7	1	1	0	89	52	176	54	1	0	3
hsa-miR-1228-3p	hsa-miR-1228-3p	1	1	0	5	53	7	689	46	50	492	65	43	0	49	27	0	0	0	0	14	1	0	1	3	4	10	9	5	2	0	136	91	122	53	0	0	1
hsa-miR-1228-5p	hsa-miR-1228-5p	0	0	0	10	62	11	780	44	30	1139	130	52	0	5	11	0	0	0	1	7	0	1	1	4	13	39	29	2	6	0	440	285	375	133	0	0	3
hsa-miR-1229-3p	hsa-miR-1229-3p	33	39	52	26	59	47	1594	94	49	985	120	51	3	297	190	0	1	1	11	8	15	8	14	34	25	11	13	0	0	0	71	49	186	50	3	0	2
hsa-miR-1229-5p	hsa-miR-1229-5p	1	0	0	8	28	18	2383	61	31	998	109	35	0	2	6	0	1	0	0	5	0	0	2	0	4	9	14	1	5	0	49	27	54	24	0	2	0
hsa-miR-1231	hsa-miR-1231	2	2	2	26	72	34	745	91	45	1369	358	281	0	6	13	0	1	1	3	18	4	11	22	32	35	26	17	4	22	3	1282	922	977	267	4	0	18
hsa-miR-1233-1-5p	hsa-miR-1233-1-5p	2	2	7	7	53	11	1103	76	48	1309	183	99	0	5	1	0	2	1	0	9	0	0	0	1	6	6	5	2	7	0	61	45	140	48	0	0	1
hsa-miR-1233-3p	hsa-miR-1233-3p	2	1	0	15	49	21	1522	89	43	685	90	66	0	81	57	0	0	0	1	20	0	1	4	6	31	31	35	0	4	0	116	67	128	29	1	1	3
hsa-miR-1234-3p	hsa-miR-1234-3p	3	0	2	19	81	20	841	66	18	1436	165	46	0	7	12	0	1	3	4	2	1	0	1	5	11	13	15	5	8	0	33	27	34	10	4	0	1
hsa-miR-1234-5p	hsa-miR-1234-5p	0	0	0	2	117	21	1743	54	63	993	168	117	0	0	11	0	0	0	7	0	0	0	0	1	12	12	34	1	1	0	0	1	1	0	1	0	2
hsa-miR-1236-3p	hsa-miR-1236-3p	0	0	3	20	33	44	3395	95	62	994	136	63	0	0	3	0	0	0	1	2	2	0	4	11	11	16	22	3	9	2	1611	840	4195	1156	0	1	8
hsa-miR-1236-5p	hsa-miR-1236-5p	0	4	0	11	41	14	1024	39	22	1613	240	157	0	115	71	0	0	0	0	1	2	1	4	6	9	5	4	0	4	0	2055	1084	4777	1343	0	1	5
hsa-miR-1237-3p	hsa-miR-1237-3p	2	1	1	13	61	25	1251	79	28	1375	328	111	0	66	75	1	0	0	2	11	0	1	1	5	23	27	27	0	11	2	196	125	399	195	1	0	6
hsa-miR-1237-5p	hsa-miR-1237-5p	7	2	3	14	82	22	978	64	35	2332	427	184	0	5	10	0	0	0	0	19	1	1	0	0	17	29	29	4	6	0	129	84	110	49	1	0	7
hsa-miR-1238-3p	hsa-miR-1238-3p	0	0	0	5	43	5	931	53	32	915	124	55	0	0	15	0	2	3	0	14	3	1	5	7	6	16	14	1	4	0	250	195	505	154	1	1	7
hsa-miR-1238-5p	hsa-miR-1238-5p	2	0	1	10	37	10	1455	100	69	5982	909	313	0	4	5	1	1	1	0	1	0	0	6	8	37	67	51	4	10	1	1251	752	2059	623	2	6	12
hsa-miR-1243	hsa-miR-1243	0	0	0	4	15	6	300	34	20	510	91	38	0	154	113	0	0	0	0	0	0	0	1	2	3	18	7	1	8	0	339	199	628	257	2	0	2
hsa-miR-124-3p	hsa-miR-124-3p	34672	35127	46981	5117	7811	7408	6448	2652	725	431	100	60	4836	21725	12187	3	0	6	13151	12953	12315	6193	6707	8983	10772	2327	471	35	22	2	116	58	115	40	490	26	113
hsa-miR-1244	hsa-miR-1244	0	1	1	2	12	7	440	25	14	674	114	96	0	3	6	0	0	0	1	10	0	0	4	5	10	20	22	1	1	0	4521	2795	3655	1230	1	3	10
hsa-miR-1245a	hsa-miR-1245a	2	0	0	4	11	8	303	33	18	179	32	12	2	63	52	3	12	14	1	5	0	1	6	11	18	12	7	1	1	1	69	45	97	34	22	4	3
hsa-miR-1245b-3p	hsa-miR-1245b-3p	3	0	0	2	14	7	467	38	21	100	23	13	2	62	54	3	11	15	1	1	1	1	7	25	20	21	13	3	0	1	155	99	298	99	22	4	5
hsa-miR-1245b-5p	hsa-miR-1245b-5p	1	0	0	4	11	7	210	23	9	86	21	6	2	63	53	3	11	14	1	1	0	1	5	10	16	11	4	0	1	1	93	49	123	44	22	4	2
hsa-miR-124-5p	hsa-miR-124-5p	2	0	1	33	62	24	664	67	44	388	69	35	0	107	65	0	0	1	0	5	1	0	10	11	19	16	21	5	7	2	107	55	187	53	4	0	3
hsa-miR-1246	hsa-miR-1246	0	0	0	9	24	13	343	54	22	146	19	17	0	1	6	0	0	0	0	3	0	2	4	5	18	40	34	3	12	1	180	108	362	103	0	0	2
hsa-miR-1247-3p	hsa-miR-1247-3p	34622	34965	46861	45975	59673	43282	62960	23770	6590	6352	1710	1501	4822	26849	15253	2	1	13	13332	13162	12206	7509	8916	11282	12687	2687	568	39	22	1	848	517	1805	611	618	34	126
hsa-miR-1247-5p	hsa-miR-1247-5p	11	9	8	88	129	100	1869	177	69	9735	1612	848	2	88	36	0	0	1	4	17	5	5	16	17	86	98	71	12	20	1	1574	1032	3704	1321	6	3	16
hsa-miR-1248	hsa-miR-1248	1	0	0	1	13	1	698	37	25	844	225	197	0	0	2	0	0	0	1	4	0	2	0	3	11	11	8	1	1	0	1775	1159	1562	497	0	0	4
hsa-miR-1249	hsa-miR-1249	1	2	4	11	83	35	5413	103	50	554	95	55	0	190	124	0	0	0	0	5	2	4	3	9	25	34	49	0	8	0	149	110	220	86	2	0	3
hsa-miR-1250	hsa-miR-1250	3	2	3	20	51	21	1232	52	22	309	38	26	0	4	19	0	0	0	2	7	0	0	8	7	14	16	21	1	3	0	64	55	109	62	0	0	2
hsa-miR-1251	hsa-miR-1251	0	2	0	7	12	5	292	22	11	224	36	21	0	1	10	0	0	0	0	2	1	0	5	5	1	12	10	1	7	0	67	34	117	43	2	0	2
hsa-miR-1252	hsa-miR-1252	2	0	1	121	155	112	524	109	37	572	188	47	1	11	6	0	0	0	0	1	0	0	1	0	4	3	3	5	12	0	285	141	373	108	0	0	2
hsa-miR-1253	hsa-miR-1253	0	1	1	5	20	6	518	40	33	235	28	20	1	10	13	0	0	1	0	10	2	0	1	4	5	18	8	14	18	0	138	66	124	62	2	1	2
hsa-miR-1254	hsa-miR-1254	4	3	7	27	65	24	1391	80	32	917	184	146	0	26	14	0	0	2	0	13	2	2	3	5	16	20	21	2	12	0	853	644	1044	360	2	1	9
hsa-miR-1255a	hsa-miR-1255a	1	0	0	5	23	8	1758	29	30	296	53	62	0	7	4	0	0	0	1	3	0	0	0	2	4	12	6	0	1	1	99	60	164	71	0	0	2
hsa-miR-1255b-2-3p	hsa-miR-1255b-2-3p	37	47	66	249	382	244	561	147	37	324	60	64	6	239	164	0	0	1	33	43	20	19	22	53	22	13	14	0	1	1	107	73	145	55	1	1	1
hsa-miR-1255b-5p	hsa-miR-1255b-5p	38	47	66	248	383	244	584	147	38	352	60	66	6	238	162	0	0	1	33	43	20	19	22	53	22	13	14	0	1	1	118	78	153	60	1	1	1
hsa-miR-1256	hsa-miR-1256	2	0	1	7	13	4	707	16	10	196	30	23	0	5	8	0	1	0	0	4	0	1	0	1	7	10	12	2	0	0	136	55	187	72	1	0	2
hsa-miR-1257	hsa-miR-1257	1	2	0	2	8	5	748	37	18	354	55	19	0	15	17	0	0	0	0	4	0	0	3	3	14	18	23	0	4	0	221	119	296	108	1	1	1
hsa-miR-1258	hsa-miR-1258	11	6	10	26	53	19	413	46	23	404	95	37	0	4	29	0	0	0	4	7	6	2	5	10	16	87	24	0	3	0	214	129	352	117	2	1	3
hsa-miR-125a-3p	hsa-miR-125a-3p	1	1	0	11	38	11	1630	51	26	611	108	61	0	1	1	0	0	1	0	0	4	0	3	2	25	49	32	5	6	1	166	100	168	80	0	0	3
hsa-miR-125a-5p	hsa-miR-125a-5p	0	2	0	5	13	4	1609	40	15	635	78	61	0	10	14	0	0	0	2	1	0	2	8	6	12	11	6	5	5	0	112	60	184	69	2	0	4
hsa-miR-125b-1-3p	hsa-miR-125b-1-3p	3	0	2	15	26	19	1789	273	159	468	97	44	0	2	15	0	0	0	0	4	0	1	2	2	6	13	6	1	4	0	507	337	464	154	0	1	3
hsa-miR-125b-2-3p	hsa-miR-125b-2-3p	0	4	3	4	21	11	1578	282	167	1566	264	97	1	11	23	0	3	4	0	8	2	5	5	11	30	25	28	5	6	5	10457	5964	23708	7813	3	3	11
hsa-miR-125b-5p	hsa-miR-125b-5p	2	1	2	3	10	5	873	24	15	507	73	43	0	0	4	0	0	0	1	7	1	1	10	10	8	9	7	3	8	1	249	130	283	112	1	0	2
hsa-miR-1260a	hsa-miR-1260a	0	1	0	4	44	5	768	27	22	950	148	58	1	56	27	0	0	0	0	5	0	0	1	1	4	9	10	0	1	0	89	53	149	32	0	0	1
hsa-miR-1260b	hsa-miR-1260b	10	1	4	6	30	4	690	26	11	862	115	46	1	32	21	0	0	0	6	3	0	0	6	8	7	2	3	0	1	0	46	28	66	23	1	1	1
hsa-miR-1261	hsa-miR-1261	0	0	2	2	8	4	347	23	11	303	70	34	0	1	1	0	0	0	0	4	1	2	2	4	9	20	10	1	7	0	122	52	232	93	0	1	5
hsa-miR-1262	hsa-miR-1262	1	4	0	4	15	4	746	29	14	705	205	68	0	0	7	0	0	0	1	2	0	1	10	7	7	7	4	1	3	1	406	220	611	236	1	0	1
hsa-miR-1263	hsa-miR-1263	1	2	0	9	18	3	888	41	42	533	76	48	0	33	33	2	0	0	0	4	0	1	2	2	19	24	24	14	48	2	417	250	501	158	0	0	4
hsa-miR-126-3p	hsa-miR-126-3p	4	0	0	121	168	59	332	109	40	262	30	13	1	16	30	2	19	10	1	1	0	1	2	11	16	30	15	1	1	0	306	156	523	189	9	5	1
hsa-miR-1264	hsa-miR-1264	1	0	2	2	37	4	498	25	12	249	27	21	0	0	2	0	0	0	1	0	0	0	1	2	4	17	6	0	0	0	193	109	232	103	0	1	2
hsa-miR-1265	hsa-miR-1265	0	1	0	35	44	27	2282	80	68	259	43	16	0	5	14	0	0	0	1	2	2	3	2	3	16	17	20	0	2	0	1530	818	4160	1268	2	0	4
hsa-miR-126-5p	hsa-miR-126-5p	4	0	0	312	283	174	483	131	43	115	18	8	1	1	0	0	0	0	0	0	1	1	3	13	25	155	33	3	24	2	300	169	580	203	2	1	14
hsa-miR-1266	hsa-miR-1266	17	7	13	23	60	16	883	85	42	2854	464	170	10	40	56	6	15	15	7	9	1	26	114	251	210	67	34	33	30	7	325	223	540	204	8	3	31
hsa-miR-1267	hsa-miR-1267	1	0	1	5	18	7	819	53	40	265	30	32	0	0	3	0	1	1	1	3	0	0	1	4	9	12	9	1	0	0	180	118	287	109	2	1	3
hsa-miR-1268a	hsa-miR-1268a	72	75	104	100	176	91	714	75	48	1715	271	183	16	222	77	0	0	0	43	50	32	40	55	71	66	56	28	3	4	0	55	43	87	41	2	0	1
hsa-miR-1268b	hsa-miR-1268b	72	75	104	102	183	92	903	82	49	1825	276	185	16	222	77	0	0	0	43	52	32	40	55	71	69	57	32	3	4	0	63	48	101	44	2	0	2
hsa-miR-1269a	hsa-miR-1269a	1	0	0	7	36	11	875	66	27	274	43	24	0	14	17	0	0	0	2	17	0	1	0	1	16	22	30	2	6	0	54	32	89	28	0	0	1
hsa-miR-1269b	hsa-miR-1269b	1	1	1	5	29	11	690	46	20	274	52	27	1	4	8	0	0	0	0	2	0	2	0	4	5	14	18	2	1	1	56	36	76	22	3	0	4
hsa-miR-1270	hsa-miR-1270	0	1	0	4	30	7	960	50	20	255	44	29	0	2	9	0	0	1	1	4	0	0	5	10	7	22	11	1	3	0	135	96	203	97	1	0	1
hsa-miR-1271-3p	hsa-miR-1271-3p	0	1	0	6	55	12	429	61	43	323	37	15	0	3	10	0	0	0	0	0	0	0	1	1	9	8	9	0	1	0	47	31	56	22	0	0	2
hsa-miR-1271-5p	hsa-miR-1271-5p	2	0	1	5	53	5	563	30	18	324	59	30	0	6	11	0	0	0	0	4	0	0	2	2	8	12	4	0	9	0	149	89	145	57	0	0	1
hsa-miR-1272	hsa-miR-1272	2	1	3	6	18	10	503	44	39	250	42	24	0	2	6	0	0	0	1	4	1	2	7	20	33	20	9	4	9	2	340	196	443	129	0	0	4
hsa-miR-1273a	hsa-miR-1273a	3	0	1	7	26	8	1924	281	171	174	25	17	0	2	7	0	0	0	1	2	0	3	2	9	13	23	17	2	1	1	294	229	851	301	1	0	2
hsa-miR-1273c	hsa-miR-1273c	7	2	4	8	27	4	1781	62	36	685	95	61	0	1	4	0	0	0	0	39	0	4	0	7	16	45	47	1	2	0	96	69	203	76	4	4	12
hsa-miR-1273d	hsa-miR-1273d	1	0	0	4	23	9	979	46	21	2104	221	118	0	3	12	0	0	0	0	2	0	0	2	1	19	30	20	0	1	0	194	116	272	113	4	0	3
hsa-miR-1273e	hsa-miR-1273e	2	0	2	21	36	22	1512	46	20	1096	191	79	1	18	19	0	0	2	2	10	1	1	4	2	14	18	8	1	5	1	541	332	660	249	1	0	9
hsa-miR-1273f	hsa-miR-1273f	2	0	2	7	20	11	1856	50	20	1790	155	53	0	116	121	0	0	0	0	3	0	2	1	5	47	51	77	1	7	0	82	45	142	60	2	1	3
hsa-miR-1273g-3p	hsa-miR-1273g-3p	2	0	1	5	24	6	955	45	12	585	103	56	1	42	27	0	6	11	0	3	1	85	547	807	1168	431	154	218	118	94	220	146	377	130	2	0	82
hsa-miR-1273g-5p	hsa-miR-1273g-5p	2	1	3	5	22	10	629	42	23	1746	150	57	0	2	36	0	0	0	0	0	0	0	3	4	26	29	42	1	4	0	47	33	87	41	2	0	1
hsa-miR-127-3p	hsa-miR-127-3p	11	6	21	60	116	34	1053	112	79	589	96	52	2	35	25	4	11	15	11	49	5	22	73	180	165	94	41	27	129	13	1182	764	1134	369	10	2	47
hsa-miR-1275	hsa-miR-1275	2	0	0	3	28	19	2795	542	339	963	141	50	0	0	3	0	1	0	1	5	0	0	1	2	6	2	11	18	45	3	14	5	20	13	0	0	0
hsa-miR-127-5p	hsa-miR-127-5p	0	0	1	6	28	10	1061	39	29	270	52	37	0	2	0	0	0	0	1	5	0	1	2	4	15	14	9	0	2	1	87	32	94	38	2	0	2
hsa-miR-1276	hsa-miR-1276	2	0	0	4	25	6	1092	37	30	712	105	67	0	2	6	0	0	0	0	10	0	0	5	15	6	15	12	2	12	0	292	191	727	229	2	0	4
hsa-miR-1277-3p	hsa-miR-1277-3p	0	0	0	6	4	4	135	10	12	68	16	19	0	0	1	0	0	0	0	3	0	0	7	16	2	8	19	4	2	0	149	107	208	82	0	0	1
hsa-miR-1277-5p	hsa-miR-1277-5p	0	0	0	13	8	6	70	22	19	23	2	11	0	0	1	0	0	0	0	0	0	0	12	34	5	9	53	11	0	1	84	66	158	79	0	0	0
hsa-miR-1278	hsa-miR-1278	0	0	0	4	11	0	139	18	25	104	13	14	0	0	5	0	0	0	0	0	0	1	2	6	4	2	3	2	7	0	161	75	318	96	0	1	1
hsa-miR-1279	hsa-miR-1279	0	0	0	3	9	5	119	18	14	91	9	11	0	0	0	0	0	0	0	0	0	1	0	0	3	5	5	0	2	0	72	43	130	35	0	0	1
[truncated: 1,898 more rows]
