# Supplementary material for: Identification of extracellular miRNA in archived serum samples by next-generation sequencing from RNA extracted using multiple methods
Source: Mol Biol Rep. 2016 Aug 10;43(10):1165–78. doi: 10.1007/s11033-016-4043-6 (PMC5025515; doi:10.1007/s11033-016-4043-6)
Supplement: Supplementary file 2 — Supplementary material 2 (XLSX 81 kb) [file 11033_2016_4043_MOESM2_ESM.xlsx]

## Sheet: Supplemental Table 2
Supplemental Table 2 Expression profile of miRNA familes across different methods in pooled samples
MIRNA_ACC	MIRNA_ID	MIRNA_FAMILY	TRIzol	TRIzol+glycogen	TRIzol+MS2	TRIzol+ytRNA	miRNeasy
MI0000778	hsa-mir-370	miR-370	14.13	15.8587	12.0033	10.228	12.0982
MI0003559	hsa-mir-554	miR-554	13.916	5.58078	7.82347	13.8449	9.12357
MI0016767	hsa-mir-4428	miR-4428	13.7728	15.523	12.2668	12.8924	14.5509
MI0015824	hsa-mir-4297	miR-4297	13.6122	6.14002	8.60461	13.5749	10.3453
MI0005116	hsa-mir-765	miR-765	13.3329	15.6751	12.3886	6.81244	14.5329
MI0014199	hsa-mir-3168	miR-3168	13.2753	16.9095	16.6441	8.41733	16.8967
MI0017304	hsa-mir-4673	miR-4673	12.8091	8.95106	9.87775	13.5196	10.216
MI0006345	hsa-mir-548j	miR-548j	12.7975	6.14002	6.98935	12.6343	8.53922
MI0019310	hsa-mir-5703	miR-5703	12.7922	8.66653	9.36744	12.745	9.46434
MI0015891	hsa-mir-4285	miR-4285	12.7788	7.66089	8.98529	13.5161	9.67572
MI0019280	hsa-mir-5680	miR-5680	12.6832	7.53834	9.79206	12.5263	8.38742
MI0016758	hsa-mir-4421	miR-4421	12.5108	5.64158	8.63773	12.2151	9.60864
MI0006359	hsa-mir-1299	miR-1299	12.4941	6.6933	7.5023	12.6332	8.21775
MI0006370	hsa-mir-1303	miR-1303	12.1624	7.35078	9.76233	12.8133	9.73981
MI0014141	hsa-mir-548s	miR-548s	12.0759	5.5173	7.18132	12.2888	9.86004
MI0016878	hsa-mir-4512	miR-4512	11.8318	6.0077	8.4265	12.1742	9.86004
MI0006420	hsa-mir-548p	miR-548p	11.802	5.30816	6.76786	12.1175	9.80118
MI0015827	hsa-mir-4294	miR-4294	11.7108	5.14974	5.51362	11.4438	9.02412
MI0008329	hsa-mir-1908	miR-1908	11.7066	7.78737	11.1712	12.4089	9.73981
MI0016864	hsa-mir-4501	miR-4501	11.6374	6.14002	7.08852	11.6415	7.54107
MI0014245	hsa-mir-3197	miR-3197	11.6202	6.37303	8.22327	11.1566	8.67656
MI0016051	hsa-mir-3651	miR-3651	11.5896	7.27604	9.22212	12.2467	9.02412
MI0006276	hsa-mir-1183	miR-1183	11.3123	7.56997	9.38706	11.0325	8.53922
MI0003620	hsa-mir-607	miR-607	11.3087	5.30816	9.26516	11.609	8.21775
MI0014232	hsa-mir-3188	miR-3188	11.2078	6.66429	8.17895	11.0392	8.53922
MI0016822	hsa-mir-4471	miR-4471	11.1449	13.0369	9.62039	7.23498	11.7392
MI0006334	hsa-mir-1202	miR-1202	11.0828	6.74963	8.03717	10.8524	9.67572
MI0016880	hsa-mir-4514	miR-4514	11.0048	5.58078	6.76786	11.392	6.80656
MI0016602	hsa-mir-3945	miR-3945	10.9631	6.95522	8.5004	10.464	6.22466
MI0017932	hsa-mir-5047	miR-5047	10.9056	6.85608	7.93427	10.7243	8.91731
MI0006657	hsa-mir-1324	miR-1324	10.8861	6.0077	7.87994	11.7413	8.80195
MI0016425	hsa-mir-3919	miR-3919	10.762	7.15614	7.82347	11.9263	8.02544
MI0016903	hsa-mir-4535	miR-4535	10.7161	5.5173	7.82347	10.7781	8.02544
MI0019291	hsa-mir-5687	miR-5687	10.6951	12.4342	9.73197	8.30026	8.21775
MI0003670	hsa-mir-662	miR-662	10.6451	7.81403	8.79284	10.4155	8.53922
MI0020347	hsa-mir-6070	miR-6070	10.6319	7.68997	8.95932	10.8556	9.02412
MI0012489	hsa-mir-718	miR-718	10.6249	7.73252	10.4059	10.4771	9.67572
MI0015875	hsa-mir-4269	miR-4269	10.5895	6.63468	8.34861	10.2549	9.2166
MI0016438	hsa-mir-3928	miR-3928	10.5698	12.3867	9.76233	7.34478	9.60864
MI0016754	hsa-mir-4418	miR-4418	10.5472	8.22499	9.32739	10.7981	9.12357
MI0014159	hsa-mir-544b	miR-544b	10.5296	5.80997	6.76786	10.3639	8.38742
MI0006341	hsa-mir-1208	miR-1208	10.5173	7.42184	9.132	10.3649	9.2166
MI0019287	hsa-mir-5685	miR-5685	10.491	7.80076	8.82195	10.2467	9.02412
MI0001641	hsa-mir-429	miR-429	10.4671	8.16412	8.73278	10.901	9.80118
MI0014237	hsa-mir-3192	miR-3192	10.442	12.2554	9.22212	6.50902	8.38742
MI0003941	hsa-mir-761	miR-761	10.4341	7.7602	9.51736	10.1272	8.67656
MI0003570	hsa-mir-564	miR-564	10.4246	12.2639	9.36744	5.9377	8.38742
MI0003654	hsa-mir-639	miR-639	10.3988	6.33671	7.87994	10.1385	9.12357
MI0013006	hsa-mir-2861	miR-2861	10.3596	5.5173	7.7647	10.3608	8.80195
MI0006349	hsa-mir-1287	miR-1287	10.3534	7.52226	8.46392	10.761	9.60864
MI0002471	hsa-mir-487a	miR-487a	10.3388	4.76866	8.67012	11.04	8.38742
MI0003573	hsa-mir-567	miR-567	10.3255	6.22195	7.82347	10.4283	8.21775
MI0016591	hsa-mir-3935	miR-3935	10.3153	6.29946	9.2862	11.0094	8.21775
MI0001723	hsa-mir-433	miR-433	10.3026	6.47679	10.828	10.0568	9.12357
MI0016883	hsa-mir-4517	miR-4517	10.2842	8.33032	9.62039	10.0106	8.67656
MI0006383	hsa-mir-1248	miR-1248	10.2737	5.69992	6.50608	9.97916	7.22006
MI0014183	hsa-mir-3155a	miR-3155a	10.2225	10.0121	10.0961	9.8756	10.216
MI0017264	hsa-mir-4637	miR-4637	10.203	6.90651	7.93427	10.0124	9.30399
MI0016839	hsa-mir-3155b	miR-3155b	10.1996	10.0092	10.0352	9.8479	10.216
MI0014160	hsa-mir-3137	miR-3137	10.1962	5.69992	5.99475	9.67555	7.54107
MI0003617	hsa-mir-604	miR-604	10.1633	6.0077	8.17895	10.0071	8.21775
MI0016870	hsa-mir-2392	miR-2392	10.1278	7.07028	8.22327	10.0581	9.67572
MI0016062	hsa-mir-3661	miR-3661	10.1215	10.3964	10.7694	10.3622	10.7394
MI0015839	hsa-mir-4308	miR-4308	10.1043	6.47679	7.18132	9.8415	8.67656
MI0017429	hsa-mir-4784	miR-4784	10.0775	6.60445	8.17895	10.8619	7.80349
MI0015881	hsa-mir-4273	miR-4273	10.071	4.87377	10.9049	10.5322	6.22466
MI0016413	hsa-mir-3909	miR-3909	10.0663	7.56997	8.34861	9.80151	8.91731
MI0000481	hsa-mir-184	miR-184	10.0635	6.47679	8.086	10.3044	9.3864
MI0006401	hsa-mir-1265	miR-1265	10.0626	6.22195	7.63946	10.9356	7.80349
MI0015835	hsa-mir-4305	miR-4305	10.0616	6.05317	7.4285	9.80607	8.80195
MI0015868	hsa-mir-4261	miR-4261	10.0579	5.5173	5.51362	10.8436	8.21775
MI0017288	hsa-mir-4660	miR-4660	10.0446	7.29509	8.73278	9.62832	8.02544
MI0019313	hsa-mir-5705	miR-5705	9.99331	5.96075	7.70344	10.204	8.21775
MI0019294	hsa-mir-5689	miR-5689	9.94724	11.0161	10.9385	10.9427	10.7077
MI0003608	hsa-mir-596	miR-596	9.94622	7.80076	8.82195	11.2098	8.53922
MI0016897	hsa-mir-4530	miR-4530	9.91117	7.48956	8.87848	10.2109	10.6082
MI0003652	hsa-mir-637	miR-637	9.86667	6.93107	8.4265	9.94194	8.80195
MI0017322	hsa-mir-4689	miR-4689	9.86236	7.23717	7.93427	9.79542	8.38742
MI0003633	hsa-mir-619	miR-619	9.86236	5.96075	7.08852	9.53995	7.80349
MI0006321	hsa-mir-1231	miR-1231	9.83951	7.58553	8.70179	9.40836	9.67572
MI0016847	hsa-mir-4486	miR-4486	9.82851	4.65528	7.18132	9.59655	8.02544
MI0016049	hsa-mir-3649	miR-3649	9.76064	8.14325	10.1079	9.98408	9.97102
MI0014172	hsa-mir-3146	miR-3146	9.75716	6.95522	8.26627	10.041	8.21775
MI0017300	hsa-mir-4669	miR-4669	9.71475	8.96897	9.51736	10.2321	8.53922
MI0016134	hsa-mir-3713	miR-3713	9.67965	5.30816	8.34861	10.0682	8.21775
MI0003648	hsa-mir-633	miR-633	9.65992	4.08389	4.78665	9.54117	5.23382
MI0015866	hsa-mir-4326	miR-4326	9.65868	6.97898	8.73278	9.15904	8.53922
MI0000064	hsa-let-7c	let-7c	9.62853	8.65183	9.84975	9.69314	10.0235
MI0016072	hsa-mir-3671	miR-3671	9.62853	5.80997	7.35072	10.3539	8.67656
MI0005538	hsa-mir-892b	miR-892b	9.62853	5.69992	7.87994	10.1309	7.22006
MI0015846	hsa-mir-4314	miR-4314	9.62472	4.65528	6.35492	9.27235	5.23382
MI0006273	hsa-mir-1180	miR-1180	9.61962	6.72174	8.60461	9.61742	8.80195
MI0017977	hsa-mir-5088	miR-5088	9.60808	6.66429	7.82347	9.70022	6.80656
MI0015901	hsa-mir-4329	miR-4329	9.60808	5.756	7.57251	9.9225	7.54107
MI0019306	hsa-mir-5699	miR-5699	9.6055	6.77699	8.03717	9.83854	7.22006
MI0017981	hsa-mir-5092	miR-5092	9.58603	5.23112	7.18132	9.39633	7.22006
MI0006432	hsa-mir-1288	miR-1288	9.55965	5.64158	7.35072	9.39162	7.22006
MI0003651	hsa-mir-636	miR-636	9.53819	7.35078	9.0108	9.67	8.53922
MI0016908	hsa-mir-4537	miR-4537	9.504	7.77385	8.53598	9.25247	6.22466
MI0014224	hsa-mir-3182	miR-3182	9.4229	5.91222	6.18604	9.43801	8.02544
MI0016852	hsa-mir-4490	miR-4490	9.40226	6.63468	8.03717	9.68272	8.53922
MI0016871	hsa-mir-4507	miR-4507	9.39183	8.77228	9.70096	9.47724	10.3035
MI0014180	hsa-mir-3153	miR-3153	9.38433	6.44302	8.30803	10.383	5.23382
MI0017435	hsa-mir-4788	miR-4788	9.37226	7.29509	8.82195	9.55866	9.2166
MI0016905	hsa-mir-1587	miR-1587	9.36008	6.05317	7.70344	9.43605	7.80349
MI0016900	hsa-mir-4533	miR-4533	9.34779	10.8886	11.5691	9.01436	9.2166
MI0003134	hsa-mir-494	miR-494	9.34625	4.76866	5.19545	9.51297	6.22466
MI0006356	hsa-mir-1294	miR-1294	9.34316	5.58078	7.5023	9.43931	8.21775
MI0016783	hsa-mir-4440	miR-4440	9.31505	6.57358	8.4265	8.94814	7.80349
MI0016990	hsa-mir-3972	miR-3972	9.31347	9.77489	8.67012	9.35618	10.8305
MI0003660	hsa-mir-645	miR-645	9.30237	5.23112	5.51362	9.41566	6.80656
MI0016829	hsa-mir-4477a	miR-4477a	9.29119	5.38129	6.88285	9.30704	5.23382
MI0015880	hsa-mir-4272	miR-4272	9.28637	5.58078	5.99475	9.72715	6.22466
MI0003582	hsa-mir-575	miR-575	9.27992	12.3254	12.4103	7.98388	11.9021
MI0016770	hsa-mir-548ad	miR-548ad	9.27019	6.60445	8.03717	9.27674	7.80349
MI0014182	hsa-mir-3154	miR-3154	9.2604	6.80384	7.70344	9.38217	8.67656
MI0020365	hsa-mir-6088	miR-6088	9.25876	6.0077	8.53598	9.50116	8.38742
MI0014225	hsa-mir-3183	miR-3183	9.23561	8.0897	8.95932	9.51668	8.02544
MI0003597	hsa-mir-588	miR-588	9.21716	6.6933	7.57251	9.16457	8.91731
MI0020356	hsa-mir-6079	miR-6079	9.16036	7.11384	8.4265	9.22703	9.02412
MI0016061	hsa-mir-3660	miR-3660	9.1586	6.14002	7.63946	9.20881	7.80349
MI0016086	hsa-mir-3685	miR-3685	9.15684	6.0077	7.35072	9.8567	7.54107
MI0003613	hsa-mir-600	miR-600	9.15332	8.29291	9.32739	9.17007	9.2166
MI0005769	hsa-mir-944	miR-944	9.1302	4.76866	6.6429	9.52713	6.80656
MI0020349	hsa-mir-6072	miR-6072	9.12301	6.26123	7.18132	9.21415	6.80656
MI0016000	hsa-mir-3610	miR-3610	9.11759	12.3609	12.4575	7.06975	11.9838
MI0006357	hsa-mir-1295a	miR-1295a	9.11397	5.862	7.98664	8.93711	8.38742
MI0003636	hsa-mir-622	miR-622	9.10852	5.4509	7.57251	9.17556	8.02544
MI0021276	hsa-mir-6131	miR-6131	9.10122	7.23717	8.26627	8.87103	8.02544
MI0007258	hsa-mir-1537	miR-1537	9.09204	5.91222	8.03717	9.93503	6.80656
MI0019312	hsa-mir-5704	miR-5704	9.08096	6.95522	9.8067	9.57654	7.22006
MI0017309	hsa-mir-4678	miR-4678	9.07165	6.50978	6.6429	10.0724	7.22006
MI0016058	hsa-mir-3658	miR-3658	9.05664	6.14002	8.82195	9.07767	6.80656
MI0015830	hsa-mir-4298	miR-4298	9.04337	12.3144	12.4079	6.75497	11.8595
MI0016792	hsa-mir-4449	miR-4449	9.03765	6.37303	7.57251	8.84962	8.91731
MI0015896	hsa-mir-4288	miR-4288	9.03382	5.96075	6.35492	9.03434	6.80656
MI0018171	hsa-mir-5192	miR-5192	9.00673	6.14002	8.03717	9.59128	7.22006
MI0003618	hsa-mir-605	miR-605	9.00086	6.09725	8.22327	8.85744	7.54107
MI0015885	hsa-mir-4281	miR-4281	8.98707	5.756	7.7647	9.65325	7.22006
MI0016600	hsa-mir-3943	miR-3943	8.98111	6.18157	8.03717	8.95454	8.21775
MI0017979	hsa-mir-5090	miR-5090	8.96512	5.58078	7.57251	8.87103	8.02544
MI0017360	hsa-mir-451b	miR-451b	8.96311	6.37303	8.82195	8.84373	6.80656
MI0003631	hsa-mir-617	miR-617	8.94895	6.8302	7.93427	8.59977	7.54107
MI0016798	hsa-mir-4452	miR-4452	8.94895	5.756	7.57251	8.9861	7.54107
MI0016895	hsa-mir-4528	miR-4528	8.94284	4.08389	5.77415	9.20575	6.80656
MI0016771	hsa-mir-4431	miR-4431	8.93054	6.05317	7.5023	9.68437	8.02544
MI0020359	hsa-mir-6082	miR-6082	8.92435	6.33671	10.2752	9.03348	7.22006
MI0019299	hsa-mir-4666b	miR-4666b	8.88026	7.7602	8.26627	8.73859	8.53922
MI0016415	hsa-mir-3911	miR-3911	8.87598	8.39356	9.0108	9.1173	8.67656
MI0017285	hsa-mir-4657	miR-4657	8.86094	7.21734	8.086	9.34857	7.54107
MI0000780	hsa-mir-372	miR-372	8.85878	5.96075	6.50608	8.68575	6.80656
MI0000293	hsa-mir-217	miR-217	8.85444	7.11384	8.38808	8.69778	9.60864
MI0019283	hsa-mir-548aw	miR-548aw	8.85444	5.862	7.98664	8.68575	8.38742
MI0016807	hsa-mir-4461	miR-4461	8.84573	5.64158	7.57251	10.0133	-1.07004
MI0015863	hsa-mir-4255	miR-4255	8.82816	4.65528	6.76786	8.50335	7.22006
MI0021472	hsa-mir-6165	miR-6165	8.8126	7.04799	8.17895	8.80279	7.80349
MI0017400	hsa-mir-4759	miR-4759	8.81037	10.0092	10.5521	8.72262	9.46434
MI0006272	hsa-mir-1179	miR-1179	8.80813	5.91222	5.77415	9.17869	7.22006
MI0003627	hsa-mir-614	miR-614	8.78554	6.47679	8.17895	8.93434	8.38742
MI0005523	hsa-mir-298	miR-298	8.78098	6.47679	7.82347	8.8506	8.67656
MI0005758	hsa-mir-936	miR-936	8.75795	6.77699	8.63773	9.19421	7.54107
MI0015871	hsa-mir-4267	miR-4267	8.73456	5.06348	7.35072	8.49083	6.22466
MI0003685	hsa-mir-421	miR-421	8.68171	6.85608	8.79284	8.8249	7.54107
MI0003603	hsa-mir-591	miR-591	8.67681	5.23112	6.6429	9.05063	6.22466
MI0003579	hsa-mir-572	miR-572	8.66943	7.56997	8.67012	8.36753	7.54107
MI0014174	hsa-mir-548v	miR-548v	8.64705	5.14974	6.88285	9.98185	6.80656
MI0016860	hsa-mir-4498	miR-4498	8.62432	10.8585	8.67012	6.11129	8.02544
MI0005714	hsa-mir-922	miR-922	8.61922	8.0566	9.03587	8.78034	7.80349
MI0005524	hsa-mir-891a	miR-891a	8.6141	6.93107	8.70179	8.74176	6.80656
MI0014209	hsa-mir-3175	miR-3175	8.60639	10.7121	9.90521	6.96504	11.9705
MI0014238	hsa-mir-3193	miR-3193	8.60639	5.756	7.08852	8.55477	7.54107
MI0018167	hsa-mir-5188	miR-5188	8.60122	7.11384	7.63946	8.74598	8.02544
MI0019296	hsa-mir-5691	miR-5691	8.59863	5.4509	7.93427	8.72796	7.80349
MI0016423	hsa-mir-3917	miR-3917	8.583	10.9258	10.8843	8.31169	11.193
MI0016059	hsa-mir-1273e	miR-1273e	8.57248	6.14002	7.08852	8.60558	8.53922
MI0003786	hsa-mir-1323	miR-1323	8.56454	7.23717	8.22327	8.6513	9.02412
MI0005540	hsa-mir-889	miR-889	8.54046	7.04799	8.60461	8.85549	6.22466
MI0016008	hsa-mir-3618	miR-3618	8.53776	4.53222	5.77415	8.5727	-1.07004
MI0016067	hsa-mir-3666	miR-3666	8.52963	6.90651	7.93427	9.72341	6.22466
MI0017366	hsa-mir-4729	miR-4729	8.5269	6.60445	9.10856	8.57389	7.54107
MI0003142	hsa-mir-498	miR-498	8.50771	4.87377	7.63946	8.41601	7.22006
MI0016753	hsa-mir-4417	miR-4417	8.50218	5.5173	7.35072	9.51791	7.22006
MI0016598	hsa-mir-3941	miR-3941	8.46854	7.21734	8.30803	8.63546	7.54107
MI0017305	hsa-mir-4674	miR-4674	8.44855	5.91222	10.6768	9.19653	9.80118
MI0017449	hsa-mir-4801	miR-4801	8.44279	6.0077	7.98664	8.91667	5.23382
MI0003139	hsa-mir-181d	miR-181d	8.4341	7.56997	8.63773	8.83781	8.53922
MI0017353	hsa-mir-4718	miR-4718	8.42828	5.80997	8.086	8.46162	7.54107
MI0005713	hsa-mir-921	miR-921	8.38085	6.80384	8.5004	8.25508	8.38742
MI0016867	hsa-mir-4504	miR-4504	8.38085	5.4509	7.5023	8.45777	7.54107
MI0006653	hsa-mir-1322	miR-1322	8.37783	4.87377	7.2685	8.24169	6.22466
MI0017318	hsa-mir-4686	miR-4686	8.37481	7.95245	8.30803	8.45261	6.80656
MI0016799	hsa-mir-4453	miR-4453	8.37178	8.55241	9.26516	8.52193	8.91731
MI0017329	hsa-mir-4696	miR-4696	8.3657	6.95522	9.15506	8.66696	7.80349
MI0000783	hsa-mir-375	miR-375	8.36265	7.36888	9.48132	8.49335	8.80195
MI0016005	hsa-mir-3615	miR-3615	8.36265	6.85608	8.086	8.34962	7.54107
MI0006353	hsa-mir-1291	miR-1291	8.35653	9.76125	9.93217	8.14114	10.5378
MI0006403	hsa-mir-1266	miR-1266	8.34112	10.0878	9.87775	8.24617	10.6082
MI0016012	hsa-mir-3621	miR-3621	8.34112	8.20499	8.5707	9.50863	7.80349
MI0001729	hsa-mir-451a	miR-451a	8.33491	8.79253	9.32739	8.47567	9.30399
MI0003664	hsa-mir-649	miR-649	8.32868	5.756	6.35492	8.75961	7.22006
MI0008334	hsa-mir-1913	miR-1913	8.32242	8.12207	9.51736	8.41733	8.02544
MI0016825	hsa-mir-4473	miR-4473	8.32242	6.18157	7.98664	8.78854	10.7077
MI0014194	hsa-mir-3164	miR-3164	8.29709	5.23112	5.77415	8.26099	6.80656
MI0018170	hsa-mir-5191	miR-5191	8.27779	7.86591	9.03587	8.30884	6.22466
MI0003576	hsa-mir-569	miR-569	8.27779	5.38129	5.99475	9.16378	6.80656
MI0016853	hsa-mir-4491	miR-4491	8.25824	7.35078	7.87994	8.72476	8.91731
MI0017390	hsa-mir-4751	miR-4751	8.25824	6.47679	8.76312	8.71941	7.54107
MI0017356	hsa-mir-4721	miR-4721	8.25495	6.63468	7.82347	8.90634	8.02544
MI0003624	hsa-mir-611	miR-611	8.24174	7.58553	8.60461	8.61715	6.80656
MI0003580	hsa-mir-573	miR-573	8.24174	5.756	7.63946	8.62519	-1.07004
MI0016902	hsa-mir-378i	miR-378i	8.23842	7.43907	8.60461	9.5448	8.38742
MI0016594	hsa-mir-3938	miR-3938	8.23509	5.64158	6.6429	8.47185	-1.07004
MI0018004	hsa-mir-5096	miR-5096	8.22505	6.8302	6.98935	8.17909	7.80349
MI0019316	hsa-mir-5708	miR-5708	8.22169	7.78737	8.46392	8.94631	9.80118
MI0016750	hsa-mir-378e	miR-378e	8.21832	5.91222	8.22327	9.38758	7.54107
MI0015855	hsa-mir-4256	miR-4256	8.21494	7.7602	8.63773	8.10217	8.02544
MI0003892	hsa-mir-762	miR-762	8.21156	6.22195	7.93427	7.86863	8.53922
MI0003610	hsa-mir-598	miR-598	8.20816	7.43907	9.20011	8.68245	9.2166
MI0003665	hsa-mir-650	miR-650	8.20816	5.80997	8.03717	8.34406	7.22006
MI0015894	hsa-mir-4286	miR-4286	8.19794	4.65528	6.50608	9.43605	7.22006
MI0006398	hsa-mir-1263	miR-1263	8.19451	6.54203	9.63687	8.15708	7.22006
MI0000822	hsa-mir-133b	miR-133b	8.19108	5.69992	8.30803	8.55717	7.80349
MI0021260	hsa-mir-6126	miR-6126	8.18763	6.18157	8.53598	8.32303	7.22006
MI0016994	hsa-mir-3976	miR-3976	8.18763	5.06348	7.98664	8.30026	7.80349
MI0006397	hsa-mir-1262	miR-1262	8.18418	5.4509	6.35492	8.38793	6.22466
MI0014138	hsa-mir-3122	miR-3122	8.17726	9.86051	9.93217	8.26981	9.02412
MI0015878	hsa-mir-4270	miR-4270	8.17379	8.8708	10.4717	9.36443	10.5734
MI0016838	hsa-mir-4479	miR-4479	8.16331	5.38129	7.93427	8.19152	8.38742
MI0016882	hsa-mir-4516	miR-4516	8.15276	7.07028	9.2862	9.39364	8.91731
MI0003656	hsa-mir-641	miR-641	8.15276	6.05317	7.2685	8.24468	7.80349
MI0016821	hsa-mir-4470	miR-4470	8.14922	7.45609	7.5023	7.89737	6.80656
MI0019309	hsa-mir-5702	miR-5702	8.13857	6.29946	8.13322	8.52316	6.22466
MI0003143	hsa-mir-520e	miR-520e	8.13857	4.65528	6.18604	8.35239	6.22466
MI0015858	hsa-mir-4259	miR-4259	8.135	5.91222	7.2685	9.07264	7.80349
MI0019315	hsa-mir-5707	miR-5707	8.12063	6.29946	6.88285	8.24468	7.22006
MI0016410	hsa-mir-3907	miR-3907	8.11702	7.04799	8.38808	8.18065	9.30399
MI0017286	hsa-mir-4658	miR-4658	8.10976	8.41983	9.0108	8.40804	8.80195
MI0006372	hsa-mir-1305	miR-1305	8.10976	6.88152	6.88285	8.90822	6.80656
MI0003681	hsa-mir-657	miR-657	8.10612	5.756	8.79284	8.87489	8.38742
MI0005544	hsa-mir-147b	miR-147b	8.10612	5.4509	5.99475	8.55357	5.23382
MI0019303	hsa-mir-5696	miR-5696	8.08408	6.09725	7.93427	8.46419	7.22006
MI0011282	hsa-mir-2276	miR-2276	8.04657	6.0077	7.87994	8.6956	8.02544
MI0017263	hsa-mir-4636	miR-4636	8.04657	5.91222	7.98664	8.45261	7.22006
MI0016884	hsa-mir-4518	miR-4518	8.04277	5.80997	7.63946	8.49083	7.80349
MI0013083	hsa-mir-2909	miR-2909	8.03895	7.7043	9.86381	7.9422	7.54107
MI0016881	hsa-mir-4515	miR-4515	8.03513	7.3139	8.90593	8.57626	7.22006
MI0005562	hsa-mir-887	miR-887	8.01585	7.21734	9.53505	7.89167	8.21775
MI0016995	hsa-mir-3977	miR-3977	8.01196	7.15614	9.08473	8.42129	7.54107
MI0016596	hsa-mir-3939	miR-3939	8.01196	5.69992	7.70344	8.27711	8.38742
MI0014205	hsa-mir-1193	miR-1193	7.98446	6.50978	7.7647	8.32867	8.02544
MI0016910	hsa-mir-4539	miR-4539	7.98446	6.09725	7.2685	8.36204	7.54107
MI0003782	hsa-mir-1468	miR-1468	7.98049	5.38129	8.30803	8.15072	6.22466
MI0016859	hsa-mir-4497	miR-4497	7.9765	6.74963	8.22327	9.17321	8.38742
MI0020357	hsa-mir-6080	miR-6080	7.96449	7.07028	8.85049	8.0451	7.80349
MI0003572	hsa-mir-566	miR-566	7.94015	4.97174	6.35492	8.8249	7.54107
MI0016819	hsa-mir-4468	miR-4468	7.92782	7.29509	9.03587	7.90494	9.86004
MI0006408	hsa-mir-1272	miR-1272	7.92782	7.23717	7.7647	7.91434	7.22006
MI0017315	hsa-mir-4683	miR-4683	7.91955	8.20499	8.73278	8.11365	7.54107
MI0016412	hsa-mir-3908	miR-3908	7.91955	5.14974	6.88285	8.39197	5.23382
MI0016757	hsa-mir-4420	miR-4420	7.91955	4.53222	6.6429	8.64679	5.23382
MI0000097	hsa-mir-95	miR-95	7.90705	6.0077	6.98935	8.27711	6.80656
MI0017374	hsa-mir-4737	miR-4737	7.90286	6.47679	10.072	7.82342	7.80349
MI0016055	hsa-mir-3655	miR-3655	7.89021	5.58078	7.70344	7.91059	7.54107
MI0006373	hsa-mir-1243	miR-1243	7.89021	5.58078	7.18132	8.4107	7.22006
MI0016851	hsa-mir-548al	miR-548al	7.87745	7.98801	7.70344	8.31737	8.80195
MI0017394	hsa-mir-4754	miR-4754	7.87745	7.7043	9.46295	8.17753	9.46434
MI0000824	hsa-mir-325	miR-325	7.87317	7.81403	9.08473	7.92741	8.21775
MI0019292	hsa-mir-5688	miR-5688	7.86888	5.69992	7.18132	8.49585	7.80349
MI0014162	hsa-mir-3139	miR-3139	7.86026	5.23112	7.08852	7.95865	7.22006
MI0016894	hsa-mir-4527	miR-4527	7.85593	5.06348	8.22327	8.10382	6.80656
MI0017269	hsa-mir-4642	miR-4642	7.83408	6.66429	8.26627	7.61313	8.53922
MI0017314	hsa-mir-4682	miR-4682	7.81189	7.35078	7.57251	7.66531	7.22006
MI0016837	hsa-mir-3689f	miR-3689f	7.80742	6.05317	8.30803	8.12179	5.23382
MI0016911	hsa-mir-4540	miR-4540	7.79842	9.0271	8.70179	7.67641	8.53922
MI0014151	hsa-mir-3131	miR-3131	7.79842	7.98801	8.79284	8.45519	8.02544
MI0014195	hsa-mir-3165	miR-3165	7.78482	7.43907	7.87994	8.0655	9.9166
MI0015826	hsa-mir-4293	miR-4293	7.78482	4.2493	7.70344	8.16498	7.22006
MI0000474	hsa-mir-134	miR-134	7.78025	6.33671	7.70344	8.03651	7.54107
MI0010629	hsa-mir-2110	miR-2110	7.77108	7.19722	8.67012	7.7092	7.80349
MI0019302	hsa-mir-5695	miR-5695	7.76186	4.76866	6.98935	7.97672	8.38742
MI0017418	hsa-mir-4775	miR-4775	7.74322	4.87377	6.76786	8.00868	7.54107
MI0006338	hsa-mir-1205	miR-1205	7.74322	4.76866	5.51362	8.05703	6.22466
MI0014198	hsa-mir-3167	miR-3167	7.73381	3.68229	6.6429	8.17597	-1.07004
MI0017261	hsa-mir-4634	miR-4634	7.72909	7.04799	7.7647	7.67641	8.21775
MI0015902	hsa-mir-4330	miR-4330	7.72434	7.02535	8.73278	7.95683	5.23382
MI0016865	hsa-mir-4502	miR-4502	7.71481	7.98801	8.82195	7.92369	8.80195
MI0017306	hsa-mir-4675	miR-4675	7.71481	6.26123	7.82347	7.14837	7.22006
MI0009986	hsa-mir-1976	miR-1976	7.71481	5.14974	7.4285	7.41537	7.22006
MI0000826	hsa-mir-346	miR-346	7.71002	5.30816	7.63946	7.68082	6.80656
MI0017391	hsa-mir-4752	miR-4752	7.71002	5.06348	7.35072	8.50086	7.22006
MI0006409	hsa-mir-1273a	miR-1273a	7.70521	6.54203	7.57251	8.75961	6.80656
MI0016085	hsa-mir-3684	miR-3684	7.70039	7.33246	7.70344	8.03133	8.53922
MI0006416	hsa-mir-1276	miR-1276	7.69555	6.22195	7.87994	8.49209	7.80349
MI0007259	hsa-mir-1538	miR-1538	7.68094	6.33671	7.5023	7.38593	6.22466
MI0016808	hsa-mir-378h	miR-378h	7.67604	8.31174	8.17895	7.81742	8.02544
MI0015887	hsa-mir-4279	miR-4279	7.67604	5.5173	7.2685	7.98745	7.22006
MI0015893	hsa-mir-4284	miR-4284	7.67604	5.5173	6.88285	8.04338	5.23382
MI0006358	hsa-mir-1297	miR-1297	7.67604	4.97174	6.50608	7.56139	5.23382
MI0001444	hsa-mir-422a	miR-422a	7.67112	6.90651	8.34861	9.05063	9.30399
MI0014227	hsa-mir-3185	miR-3185	7.65625	10.3539	10.9385	7.0253	10.3035
MI0016010	hsa-mir-23c	miR-23c	7.65625	6.37303	8.17895	7.89737	7.22006
MI0003649	hsa-mir-634	miR-634	7.65126	6.09725	7.93427	8.16182	7.22006
MI0019116	hsa-mir-5100	miR-5100	7.65126	5.91222	8.03717	7.84915	5.23382
MI0006434	hsa-mir-1252	miR-1252	7.64123	3.89702	7.5023	7.61082	6.22466
MI0003640	hsa-mir-626	miR-626	7.63113	4.76866	6.18604	7.7349	6.80656
MI0019300	hsa-mir-5693	miR-5693	7.62606	8.23489	9.38706	8.17284	7.22006
MI0016766	hsa-mir-4427	miR-4427	7.62096	10.4356	10.499	7.58279	10.7394
MI0017441	hsa-mir-4794	miR-4794	7.62096	6.6933	12.2046	8.52684	8.02544
MI0016075	hsa-mir-3674	miR-3674	7.62096	5.5173	6.6429	7.73278	7.22006
MI0018165	hsa-mir-5186	miR-5186	7.62096	5.30816	6.50608	7.8725	7.22006
MI0003682	hsa-mir-658	miR-658	7.61585	9.35672	10.5864	7.94036	8.80195
MI0016795	hsa-mir-4450	miR-4450	7.61072	8.11136	8.98529	7.86863	7.54107
MI0003563	hsa-mir-557	miR-557	7.6004	6.90651	8.17895	7.86863	7.54107
MI0019311	hsa-mir-5692b	miR-5692b	7.6004	4.76866	7.35072	7.79926	-1.07004
MI0003530	hsa-mir-487b	miR-487b	7.59522	6.14002	7.82347	7.86087	6.80656
MI0006339	hsa-mir-1206	miR-1206	7.59001	4.87377	4.78665	7.78292	5.23382
MI0005534	hsa-mir-891b	miR-891b	7.5637	5.58078	6.6429	8.53783	6.80656
MI0019284	hsa-mir-5683	miR-5683	7.54768	5.91222	7.98664	7.63378	6.22466
MI0016855	hsa-mir-4493	miR-4493	7.5369	6.66429	7.5023	7.29669	7.54107
MI0003131	hsa-mir-492	miR-492	7.5369	6.05317	7.57251	7.3053	7.80349
MI0017379	hsa-mir-4741	miR-4741	7.53148	8.52846	10.072	7.54454	9.46434
MI0005565	hsa-mir-543	miR-543	7.52604	5.862	7.5023	7.80332	6.22466
MI0019286	hsa-mir-548ax	miR-548ax	7.52604	4.08389	5.51362	7.75807	6.22466
MI0021277	hsa-mir-6132	miR-6132	7.5151	6.77699	7.63946	7.53968	7.22006
MI0017371	hsa-mir-4734	miR-4734	7.5096	6.54203	8.67012	7.79519	7.54107
MI0003938	hsa-mir-1298	miR-1298	7.5096	5.58078	9.38706	7.92927	5.23382
MI0016052	hsa-mir-3652	miR-3652	7.5096	4.65528	7.7647	7.59687	5.23382
MI0016069	hsa-mir-3668	miR-3668	7.50407	7.98801	10.0841	8.2191	7.54107
MI0000486	hsa-mir-190a	miR-190a	7.50407	4.08389	5.51362	8.05363	-1.07004
MI0003662	hsa-mir-647	miR-647	7.49853	5.91222	8.086	7.17365	9.3864
MI0017325	hsa-mir-4692	miR-4692	7.49296	6.14002	7.57251	8.01744	8.38742
MI0000291	hsa-mir-215	miR-215	7.47613	7.38675	8.5004	7.54937	6.80656
MI0005757	hsa-mir-935	miR-935	7.47613	6.40845	7.93427	7.64512	8.38742
MI0008195	hsa-mir-1827	miR-1827	7.46481	5.06348	5.99475	7.33921	6.80656
MI0016856	hsa-mir-4494	miR-4494	7.45911	8.44564	8.79284	7.80938	9.9166
MI0016816	hsa-mir-4465	miR-4465	7.45911	7.00235	8.4265	7.68742	8.38742
MI0014212	hsa-mir-3178	miR-3178	7.45911	6.77699	8.60461	8.23119	8.02544
MI0019307	hsa-mir-5700	miR-5700	7.45911	3.89702	6.18604	7.8294	5.23382
MI0018173	hsa-mir-5194	miR-5194	7.44764	7.7043	7.4285	7.18302	9.3864
MI0016866	hsa-mir-4503	miR-4503	7.44188	5.06348	6.6429	7.74969	6.22466
MI0016827	hsa-mir-4475	miR-4475	7.43609	5.756	7.87994	7.56618	6.22466
MI0020364	hsa-mir-6087	miR-6087	7.43609	5.69992	7.93427	7.39939	7.22006
MI0016992	hsa-mir-3974	miR-3974	7.43609	5.5173	7.57251	7.56856	7.22006
MI0015861	hsa-mir-4251	miR-4251	7.43609	5.4509	6.76786	6.78809	-1.07004
MI0018001	hsa-mir-5095	miR-5095	7.41858	5.58078	7.7647	7.49274	7.22006
MI0017423	hsa-mir-4779	miR-4779	7.41269	4.76866	4.21408	7.66308	6.22466
MI0000791	hsa-mir-383	miR-383	7.40085	7.04799	8.5004	7.57569	8.21775
MI0005568	hsa-mir-301b	miR-301b	7.40085	4.97174	6.88285	7.34756	6.80656
MI0005570	hsa-mir-208b	miR-208b	7.39489	6.18157	7.98664	7.82542	7.54107
MI0000114	hsa-mir-107	miR-107	7.38291	9.5594	9.5698	8.03823	9.2166
MI0016781	hsa-mir-4438	miR-4438	7.38291	6.95522	8.63773	7.44682	7.80349
MI0015838	hsa-mir-4307	miR-4307	7.37082	6.44302	7.63946	8.04852	6.22466
MI0015854	hsa-mir-4324	miR-4324	7.36474	5.14974	6.88285	7.33641	6.22466
MI0003194	hsa-mir-507	miR-507	7.35863	5.58078	7.35072	7.74337	7.54107
MI0016782	hsa-mir-4439	miR-4439	7.34014	6.29946	8.03717	8.25951	5.23382
MI0003561	hsa-mir-555	miR-555	7.32769	6.50978	8.13322	7.41272	6.80656
MI0005760	hsa-mir-938	miR-938	7.32142	6.29946	7.87994	7.58514	7.80349
MI0016844	hsa-mir-4483	miR-4483	7.32142	5.58078	7.5023	7.93482	7.54107
MI0003595	hsa-mir-587	miR-587	7.30246	4.87377	7.08852	7.28224	7.54107
MI0016002	hsa-mir-3612	miR-3612	7.29608	5.06348	6.35492	7.84522	7.22006
MI0003556	hsa-mir-551a	miR-551a	7.28967	7.36888	6.6429	7.43118	7.80349
MI0006391	hsa-mir-1257	miR-1257	7.28967	6.18157	7.93427	7.36138	6.80656
MI0016832	hsa-mir-3689c	miR-3689c	7.28967	4.53222	8.22327	7.14517	5.23382
MI0016430	hsa-mir-3923	miR-3923	7.28323	7.52226	8.5004	7.72852	8.21775
MI0016063	hsa-mir-3662	miR-3662	7.27677	7.27604	9.08473	7.64963	5.23382
MI0015850	hsa-mir-4317	miR-4317	7.27677	6.80384	8.5707	7.46485	8.38742
MI0006392	hsa-mir-1258	miR-1258	7.27028	7.86591	7.93427	7.55419	7.80349
MI0003622	hsa-mir-609	miR-609	7.27028	6.0077	8.22327	8.15232	6.22466
MI0014139	hsa-mir-3123	miR-3123	7.27028	4.97174	7.08852	7.40473	5.23382
MI0015822	hsa-mir-4295	miR-4295	7.26375	5.80997	7.4285	7.48519	6.80656
MI0016817	hsa-mir-4466	miR-4466	7.2572	7.02535	8.82195	6.82844	6.80656
MI0015856	hsa-mir-4257	miR-4257	7.24401	4.87377	6.35492	7.62464	5.23382
MI0005545	hsa-mir-190b	miR-190b	7.23737	8.02271	8.79284	7.44162	8.02544
MI0014208	hsa-mir-3174	miR-3174	7.23737	4.97174	6.88285	7.26175	7.80349
MI0016820	hsa-mir-4469	miR-4469	7.22399	6.18157	7.7647	7.4233	8.21775
MI0003669	hsa-mir-661	miR-661	7.22399	5.80997	7.63946	6.92837	8.21775
MI0000454	hsa-mir-137	miR-137	7.22399	4.76866	5.99475	7.71351	7.80349
MI0014142	hsa-mir-3125	miR-3125	7.21725	6.6933	7.93427	7.48013	6.22466
MI0014153	hsa-mir-3133	miR-3133	7.21725	4.87377	7.08852	7.4776	7.22006
MI0016420	hsa-mir-3915	miR-3915	7.18999	6.44302	7.93427	7.03912	6.22466
MI0016830	hsa-mir-4477b	miR-4477b	7.18999	5.58078	7.18132	7.49776	5.23382
MI0003619	hsa-mir-606	miR-606	7.18999	4.65528	6.98935	7.43118	-1.07004
MI0017983	hsa-mir-5094	miR-5094	7.18309	4.87377	7.7647	7.29669	5.23382
MI0006354	hsa-mir-548k	miR-548k	7.17616	6.63468	9.34756	7.14837	8.38742
MI0017451	hsa-mir-4803	miR-4803	7.1692	4.87377	4.21408	7.41272	6.80656
MI0017320	hsa-mir-1343	miR-1343	7.1622	6.0077	8.46392	7.52502	8.80195
MI0020360	hsa-mir-6083	miR-6083	7.15517	5.91222	9.0108	8.15708	8.21775
MI0003645	hsa-mir-631	miR-631	7.13387	7.02535	9.0108	7.50026	8.21775
MI0003609	hsa-mir-597	miR-597	7.1267	7.09222	8.34861	7.59453	9.02412
MI0015895	hsa-mir-4287	miR-4287	7.1267	5.69992	7.98664	7.27349	7.22006
MI0010486	hsa-mir-2052	miR-2052	7.1267	3.89702	5.77415	7.94036	5.23382
MI0017339	hsa-mir-4706	miR-4706	7.11225	7.55424	8.30803	7.0253	7.22006
MI0017293	hsa-mir-4662b	miR-4662b	7.11225	6.44302	8.63773	7.27057	6.22466
MI0016084	hsa-mir-3683	miR-3683	7.11225	6.09725	7.18132	7.39402	6.80656
MI0019295	hsa-mir-5690	miR-5690	7.09765	7.23717	7.57251	7.07647	6.22466
MI0014254	hsa-mir-1273d	miR-1273d	7.09765	6.6933	7.57251	7.29957	8.02544
MI0003632	hsa-mir-618	miR-618	7.09765	6.18157	7.35072	7.09643	7.22006
MI0014191	hsa-mir-3161	miR-3161	7.09765	5.06348	7.18132	6.95414	5.23382
MI0016809	hsa-mir-3135b	miR-3135b	7.0903	6.40845	7.82347	7.56379	7.80349
MI0016422	hsa-mir-3916	miR-3916	7.08291	7.19722	8.5707	7.05961	8.80195
MI0003587	hsa-mir-580	miR-580	7.08291	6.05317	8.5707	6.91719	5.23382
MI0015842	hsa-mir-4312	miR-4312	7.08291	6.0077	7.5023	7.559	7.22006
MI0003758	hsa-mir-1264	miR-1264	7.08291	5.58078	5.77415	7.12588	6.80656
MI0014145	hsa-mir-3128	miR-3128	7.08291	5.4509	7.4285	7.13234	6.22466
MI0001648	hsa-mir-449a	miR-449a	7.08291	5.30816	6.6429	7.00432	6.22466
MI0003653	hsa-mir-638	miR-638	7.06801	7.38675	9.15506	7.37234	8.53922
MI0015837	hsa-mir-4309	miR-4309	7.0605	6.33671	6.76786	7.11613	7.54107
MI0014166	hsa-mir-3142	miR-3142	7.05296	5.23112	7.2685	7.90683	7.22006
MI0017275	hsa-mir-4648	miR-4648	7.04537	10.3148	10.3269	5.90032	10.216
MI0016810	hsa-mir-4462	miR-4462	7.04537	7.80076	9.2438	7.54211	9.73981
MI0015825	hsa-mir-378c	miR-378c	7.04537	7.27604	9.2438	7.45972	8.53922
MI0005755	hsa-mir-933	miR-933	7.04537	5.23112	6.88285	6.8677	6.80656
MI0014202	hsa-mir-3171	miR-3171	7.03774	5.06348	8.30803	7.35587	5.23382
MI0005756	hsa-mir-934	miR-934	7.03008	6.77699	7.7647	7.07311	8.21775
MI0020345	hsa-mir-6068	miR-6068	7.03008	6.44302	9.26516	7.48013	7.80349
MI0006332	hsa-mir-1200	miR-1200	7.02237	8.43709	10.0352	7.09973	8.91731
MI0006381	hsa-mir-1246	miR-1246	7.02237	7.02535	8.82195	7.49274	6.22466
MI0005768	hsa-mir-943	miR-943	7.02237	6.40845	8.26627	7.48519	8.53922
MI0016427	hsa-mir-3920	miR-3920	7.02237	4.87377	5.77415	7.02877	5.23382
MI0003658	hsa-mir-643	miR-643	7.00683	5.91222	7.4285	7.31669	5.23382
MI0014156	hsa-mir-3135a	miR-3135a	6.999	10.1202	10.4439	5.8851	9.73981
MI0014188	hsa-mir-3159	miR-3159	6.999	6.09725	7.5023	7.37779	6.22466
MI0017982	hsa-mir-5093	miR-5093	6.99112	6.22195	7.98664	7.98031	5.23382
MI0017367	hsa-mir-4730	miR-4730	6.9832	7.07028	7.5023	7.14517	6.22466
MI0006404	hsa-mir-1267	miR-1267	6.9832	5.69992	6.50608	7.33641	7.80349
MI0015874	hsa-mir-4268	miR-4268	6.97524	6.90651	9.32739	6.85213	6.22466
MI0014127	hsa-mir-3115	miR-3115	6.97524	5.64158	6.6429	7.01834	7.54107
MI0002465	hsa-mir-410	miR-410	6.96723	6.66429	8.086	6.86382	8.02544
MI0006335	hsa-mir-1203	miR-1203	6.95918	7.07028	8.34861	7.35863	8.80195
MI0003578	hsa-mir-571	miR-571	6.95109	6.57358	7.4285	6.95048	6.22466
MI0017262	hsa-mir-4635	miR-4635	6.95109	5.58078	7.57251	7.12263	7.54107
MI0006352	hsa-mir-1290	miR-1290	6.95109	3.42993	6.98935	7.46229	-1.07004
MI0000490	hsa-mir-206	miR-206	6.94294	8.40237	9.73197	6.65529	9.9166
MI0017438	hsa-mir-4791	miR-4791	6.94294	5.30816	6.76786	7.22595	7.54107
MI0021273	hsa-mir-378j	miR-378j	6.94294	4.2493	7.87994	7.45972	5.23382
MI0016887	hsa-mir-4521	miR-4521	6.93476	8.92072	9.4255	7.27933	8.21775
MI0014200	hsa-mir-3169	miR-3169	6.93476	8.29291	8.5707	6.71678	9.12357
MI0015847	hsa-mir-4318	miR-4318	6.93476	6.09725	5.77415	6.80437	6.22466
MI0006361	hsa-mir-548l	miR-548l	6.93476	6.0077	5.99475	7.25585	6.80656
MI0015889	hsa-mir-4280	miR-4280	6.93476	5.756	7.08852	6.95414	7.22006
MI0020367	hsa-mir-6090	miR-6090	6.91824	8.1327	8.82195	6.45849	9.5383
MI0010487	hsa-mir-2053	miR-2053	6.91824	4.65528	7.2685	6.95048	5.23382
MI0017354	hsa-mir-4719	miR-4719	6.91824	3.12385	5.51362	7.36687	5.23382
MI0017408	hsa-mir-4767	miR-4767	6.90991	7.56997	8.87848	7.35034	8.02544
MI0003611	hsa-mir-599	miR-599	6.90153	5.38129	7.4285	7.18923	6.22466
MI0003588	hsa-mir-581	miR-581	6.90153	4.08389	6.6429	7.21989	5.23382
MI0016840	hsa-mir-548ak	miR-548ak	6.8931	5.64158	5.19545	7.08981	-1.07004
MI0015904	hsa-mir-4328	miR-4328	6.8931	5.06348	6.6429	6.64629	-1.07004
MI0017382	hsa-mir-4744	miR-4744	6.88462	9.42316	10.6608	6.83638	8.67656
MI0007260	hsa-mir-1539	miR-1539	6.88462	8.26419	9.34756	7.19541	9.46434
MI0003761	hsa-mir-668	miR-668	6.88462	5.80997	8.26627	7.4338	7.22006
MI0020361	hsa-mir-6084	miR-6084	6.8761	8.68831	9.70096	7.07311	9.3864
MI0002464	hsa-mir-412	miR-412	6.8761	7.74643	8.67012	6.76332	7.54107
MI0017980	hsa-mir-5091	miR-5091	6.85889	6.66429	10.337	8.42129	7.80349
MI0014167	hsa-mir-3143	miR-3143	6.85889	4.65528	6.50608	7.02877	7.22006
MI0015840	hsa-mir-4310	miR-4310	6.85021	6.50978	8.26627	7.35863	7.54107
MI0016800	hsa-mir-4454	miR-4454	6.85021	5.30816	7.35072	7.18923	8.53922
MI0015898	hsa-mir-4289	miR-4289	6.85021	4.97174	6.88285	7.35587	5.23382
MI0016909	hsa-mir-4538	miR-4538	6.84147	6.44302	7.93427	7.00784	8.02544
MI0014155	hsa-mir-3134	miR-3134	6.84147	5.64158	7.87994	7.23798	7.22006
MI0006425	hsa-mir-1278	miR-1278	6.84147	4.65528	6.76786	7.2647	6.22466
MI0016836	hsa-mir-3689e	miR-3689e	6.83269	7.17683	8.13322	7.59219	7.80349
MI0019282	hsa-mir-5682	miR-5682	6.82385	7.77385	8.70179	6.74235	7.22006
MI0004065	hsa-mir-759	miR-759	6.82385	4.87377	5.51362	6.92093	6.22466
MI0019304	hsa-mir-5697	miR-5697	6.81495	4.76866	6.18604	6.82446	-1.07004
MI0003679	hsa-mir-549a	miR-549	6.806	8.06772	10.3865	7.50275	8.02544
MI0017377	hsa-mir-4739	miR-4739	6.806	7.55424	8.38808	6.97586	9.86004
MI0003615	hsa-mir-602	miR-602	6.806	5.756	9.2438	6.71678	8.21775
MI0016416	hsa-mir-3912	miR-3912	6.806	4.65528	8.73278	7.26764	5.23382
MI0003772	hsa-mir-151b	miR-151b	6.79699	6.09725	6.88285	6.72108	7.54107
MI0015848	hsa-mir-4319	miR-4319	6.79699	5.23112	7.70344	7.33641	6.22466
MI0016748	hsa-mir-1268b	miR-1268b	6.78793	8.66653	8.46392	5.9303	7.22006
MI0016858	hsa-mir-4496	miR-4496	6.78793	6.85608	8.87848	7.32235	6.80656
MI0006431	hsa-mir-1284	miR-1284	6.78793	6.66429	8.086	7.44422	7.22006
MI0015828	hsa-mir-4301	miR-4301	6.77881	6.77699	6.88285	7.08315	9.30399
MI0006384	hsa-mir-1249	miR-1249	6.76963	7.13514	9.0108	7.03223	7.54107
MI0016785	hsa-mir-4442	miR-4442	6.76039	9.78503	9.89154	6.96504	8.21775
MI0002468	hsa-mir-484	miR-484	6.76039	7.35078	9.08473	7.32799	9.02412
MI0021272	hsa-mir-6128	miR-6128	6.76039	5.38129	6.88285	7.27933	7.54107
MI0016053	hsa-mir-3653	miR-3653	6.7511	6.44302	7.35072	6.90592	5.23382
MI0016763	hsa-mir-4424	miR-4424	6.7511	5.06348	8.38808	6.99726	5.23382
MI0017424	hsa-mir-4780	miR-4780	6.74174	6.72174	9.10856	7.37507	8.53922
MI0014157	hsa-mir-466	miR-466	6.74174	6.18157	8.30803	7.29093	6.22466
MI0005716	hsa-mir-924	miR-924	6.73232	6.44302	7.4285	7.60386	5.23382
MI0016850	hsa-mir-4489	miR-4489	6.73232	6.05317	7.87994	6.72108	5.23382
MI0016964	hsa-mir-3960	miR-3960	6.72284	8.20499	9.03587	7.52748	8.91731
MI0003614	hsa-mir-601	miR-601	6.72284	7.73252	8.22327	7.32235	8.38742
MI0017430	hsa-mir-4785	miR-4785	6.72284	7.17683	8.67012	7.10959	8.02544
MI0006405	hsa-mir-1268a	miR-1268a	6.7133	8.63697	8.30803	5.75714	6.80656
MI0000286	hsa-mir-210	miR-210	6.7133	7.7043	8.30803	6.99726	9.2166
MI0006336	hsa-mir-663b	miR-663b	6.70369	6.93107	9.03587	6.52384	9.2166
MI0003666	hsa-mir-651	miR-651	6.70369	5.5173	7.57251	7.00784	7.22006
MI0007076	hsa-mir-1471	miR-1471	6.69402	7.11384	8.26627	6.63723	8.80195
MI0016889	hsa-mir-4522	miR-4522	6.68429	7.60092	7.57251	7.17365	8.38742
MI0006274	hsa-mir-1181	miR-1181	6.68429	7.29509	8.46392	7.12911	7.54107
MI0003906	hsa-mir-802	miR-802	6.68429	7.02535	8.85049	6.99016	8.67656
MI0003641	hsa-mir-627	miR-627	6.68429	5.64158	7.4285	6.94315	6.22466
MI0017292	hsa-mir-4663	miR-4663	6.66462	7.61615	8.5707	6.78809	7.54107
MI0000462	hsa-mir-152	miR-152	6.66462	7.33246	8.17895	6.46874	6.80656
MI0017406	hsa-mir-4765	miR-4765	6.66462	6.22195	8.70179	6.99371	6.80656
MI0000283	hsa-mir-203a	miR-203a	6.65468	8.2834	8.4265	6.75915	8.21775
MI0017344	hsa-mir-4710	miR-4710	6.65468	7.95245	8.5707	5.86971	7.80349
MI0015852	hsa-mir-4321	miR-4321	6.65468	7.42184	8.17895	7.02183	7.80349
MI0019301	hsa-mir-5694	miR-5694	6.64467	8.25449	9.90521	6.99371	10.7394
MI0016812	hsa-mir-4464	miR-4464	6.64467	5.80997	5.99475	6.85994	6.22466
MI0016803	hsa-mir-4457	miR-4457	6.64467	5.69992	7.35072	6.80437	8.02544
MI0003594	hsa-mir-586	miR-586	6.64467	4.87377	6.35492	6.81244	-1.07004
MI0006344	hsa-mir-548e	miR-548e	6.6346	7.55424	10.072	6.87157	7.80349
MI0006400	hsa-mir-548m	miR-548m	6.6346	3.89702	6.35492	7.22896	6.80656
MI0016046	hsa-mir-3646	miR-3646	6.62445	5.756	7.18132	7.07647	6.80656
MI0003623	hsa-mir-610	miR-610	6.62445	5.23112	7.63946	6.67313	8.80195
MI0006407	hsa-mir-1270	miR-1270	6.61423	6.33671	7.08852	6.96141	6.22466
MI0003569	hsa-mir-563	miR-563	6.60394	6.26123	7.18132	6.8677	6.80656
MI0006387	hsa-mir-1253	miR-1253	6.60394	5.80997	8.5004	6.31248	7.54107
MI0016877	hsa-mir-4511	miR-4511	6.60394	5.14974	7.35072	6.76748	5.23382
MI0003586	hsa-mir-579	miR-579	6.59357	7.23717	6.88285	6.66424	7.22006
MI0005532	hsa-mir-874	miR-874	6.59357	6.72174	8.22327	6.61433	8.38742
MI0021279	hsa-mir-6134	miR-6134	6.59357	6.18157	6.6429	6.96865	7.22006
MI0000804	hsa-mir-328	miR-328	6.58313	6.14002	7.87994	6.95414	8.21775
MI0006390	hsa-mir-1256	miR-1256	6.58313	5.23112	6.98935	6.62812	6.80656
MI0014222	hsa-mir-548w	miR-548w	6.57262	5.756	5.51362	6.72963	5.23382
MI0016057	hsa-mir-3657	miR-3657	6.57262	5.14974	7.2685	6.74235	5.23382
MI0010636	hsa-mir-2117	miR-2117	6.56202	5.4509	6.35492	6.63723	6.22466
MI0016424	hsa-mir-3918	miR-3918	6.55135	7.92825	8.5707	6.57692	8.02544
MI0006275	hsa-mir-1182	miR-1182	6.55135	6.05317	6.88285	7.02877	6.80656
MI0020350	hsa-mir-6073	miR-6073	6.52977	7.3139	7.5023	7.27641	-1.07004
MI0021258	hsa-mir-6124	miR-6124	6.51885	7.48956	7.57251	5.90032	9.30399
MI0003604	hsa-mir-592	miR-592	6.51885	7.13514	8.38808	6.74235	10.5013
MI0016688	hsa-mir-548z	miR-548z	6.51885	5.23112	5.99475	6.97586	6.22466
MI0017284	hsa-mir-4656	miR-4656	6.50786	5.30816	7.35072	7.52993	-1.07004
MI0003644	hsa-mir-630	miR-630	6.50786	5.06348	6.18604	6.74235	7.22006
MI0001637	hsa-mir-448	miR-448	6.49677	9.97716	11.2267	6.56741	8.53922
MI0003933	hsa-mir-670	miR-670	6.49677	8.29291	8.90593	5.87743	8.67656
MI0014176	hsa-mir-3149	miR-3149	6.49677	5.64158	6.50608	6.82046	6.22466
MI0015853	hsa-mir-4323	miR-4323	6.49677	4.87377	8.17895	6.87927	6.80656
MI0003197	hsa-mir-510	miR-510	6.48561	9.80842	10.5949	6.71678	7.80349
MI0016818	hsa-mir-4467	miR-4467	6.48561	6.0077	9.132	7.08315	6.22466
MI0016432	hsa-mir-3924	miR-3924	6.48561	5.4509	5.51362	7.13234	6.22466
MI0019285	hsa-mir-5684	miR-5684	6.47435	9.44465	9.2438	5.56989	8.21775
MI0003661	hsa-mir-646	miR-646	6.47435	4.87377	5.19545	6.44816	7.22006
MI0014223	hsa-mir-3181	miR-3181	6.46301	6.54203	7.35072	6.50405	8.53922
MI0006396	hsa-mir-1261	miR-1261	6.46301	6.09725	7.35072	6.89075	7.80349
MI0003626	hsa-mir-613	miR-613	6.46301	5.91222	7.08852	7.04256	8.67656
MI0003677	hsa-mir-655	miR-655	6.46301	4.76866	5.19545	6.83242	5.23382
MI0003637	hsa-mir-623	miR-623	6.45157	7.13514	7.70344	6.97945	7.54107
MI0017338	hsa-mir-4705	miR-4705	6.45157	5.91222	7.57251	6.43777	7.22006
MI0003584	hsa-mir-577	miR-577	6.45157	3.68229	5.99475	6.82844	-1.07004
MI0003621	hsa-mir-608	miR-608	6.44005	7.66089	7.98664	6.03057	9.5383
MI0003189	hsa-mir-504	miR-504	6.44005	7.25674	9.08473	6.31816	7.22006
MI0015862	hsa-mir-4254	miR-4254	6.44005	5.91222	8.03717	6.49905	7.80349
MI0016774	hsa-mir-4434	miR-4434	6.42843	9.44465	10.6608	6.77576	8.67656
MI0017274	hsa-mir-4647	miR-4647	6.42843	7.07028	8.30803	6.47891	7.80349
MI0016797	hsa-mir-4451	miR-4451	6.42843	4.87377	6.88285	6.61894	5.23382
MI0008331	hsa-mir-1910	miR-1910	6.39301	7.07028	8.34861	6.83242	5.23382
MI0003592	hsa-mir-585	miR-585	6.39301	3.68229	7.82347	7.09643	5.23382
MI0017279	hsa-mir-4651	miR-4651	6.381	6.72174	8.90593	7.09973	7.80349
MI0005528	hsa-mir-892a	miR-892a	6.3689	6.60445	7.35072	6.46874	7.22006
MI0014201	hsa-mir-3170	miR-3170	6.35669	6.26123	7.87994	6.63723	8.38742
MI0016066	hsa-mir-3665	miR-3665	6.35669	6.09725	7.82347	6.13723	5.23382
MI0003156	hsa-mir-518b	miR-518b	6.35669	5.58078	6.6429	6.69075	6.80656
MI0015883	hsa-mir-4275	miR-4275	6.33196	5.69992	6.50608	6.74657	5.23382
MI0016087	hsa-mir-3686	miR-3686	6.31944	4.87377	5.99475	6.60042	6.80656
MI0016876	hsa-mir-4510	miR-4510	6.3068	5.58078	7.08852	6.69075	6.80656
MI0016857	hsa-mir-4495	miR-4495	6.2812	6.29946	7.5023	6.34623	6.80656
MI0016993	hsa-mir-3975	miR-3975	6.2812	6.22195	6.98935	6.13079	8.91731
MI0016592	hsa-mir-3936	miR-3936	6.2812	5.30816	8.87848	6.74235	6.22466
MI0016802	hsa-mir-4456	miR-4456	6.26822	6.97898	8.17895	6.29531	6.22466
MI0005712	hsa-mir-920	miR-920	6.26822	6.40845	7.70344	6.11782	8.53922
MI0003558	hsa-mir-553	miR-553	6.26822	6.0077	9.44435	6.51398	7.22006
MI0000262	hsa-mir-147a	miR-147a	6.26822	4.97174	4.78665	7.15473	5.23382
MI0016879	hsa-mir-4513	miR-4513	6.25513	7.04799	8.73278	6.169	7.80349
MI0017270	hsa-mir-4643	miR-4643	6.25513	5.23112	5.77415	6.46362	6.22466
MI0005767	hsa-mir-942	miR-942	6.24191	5.30816	8.26627	6.94682	5.23382
MI0000251	hsa-mir-208a	miR-208a	6.22858	7.64613	8.60461	6.28375	6.22466
MI0016805	hsa-mir-4459	miR-4459	6.22858	6.77699	8.5707	6.75078	8.38742
MI0019281	hsa-mir-5681a	miR-5681a	6.22858	6.26123	7.63946	6.22449	6.22466
MI0003568	hsa-mir-562	miR-562	6.22858	6.0077	5.99475	6.85213	6.22466
MI0003635	hsa-mir-621	miR-621	6.22858	5.58078	6.35492	6.18152	7.54107
MI0003634	hsa-mir-620	miR-620	6.22858	5.23112	5.99475	6.51892	6.22466
MI0014250	hsa-mir-3201	miR-3201	6.21512	2.2006	3.25064	6.40078	5.23382
MI0015872	hsa-mir-4262	miR-4262	6.20153	6.74963	8.4265	6.71248	6.22466
MI0017271	hsa-mir-4644	miR-4644	6.20153	6.47679	7.82347	6.27209	5.23382
MI0016828	hsa-mir-4476	miR-4476	6.20153	6.05317	7.82347	6.32945	7.22006
MI0016868	hsa-mir-4505	miR-4505	6.20153	6.0077	7.2685	6.43777	6.80656
MI0015903	hsa-mir-500b	miR-500b	6.20153	4.65528	6.18604	6.43777	5.23382
MI0010488	hsa-mir-2054	miR-2054	6.20153	3.68229	5.77415	6.48902	6.22466
MI0003146	hsa-mir-520f	miR-520f	6.20153	3.42993	4.78665	6.49905	5.23382
MI0003815	hsa-mir-1301	miR-1301	6.18781	5.14974	6.76786	6.48902	6.22466
MI0014240	hsa-mir-3195	miR-3195	6.18781	3.89702	6.50608	6.41675	6.80656
MI0015834	hsa-mir-4303	miR-4303	6.15998	6.37303	7.18132	6.51892	6.22466
MI0017282	hsa-mir-4654	miR-4654	6.14587	6.72174	8.85049	5.90032	6.22466
MI0016846	hsa-mir-4485	miR-4485	6.14587	6.66429	8.086	6.27793	7.22006
MI0016863	hsa-mir-4500	miR-4500	6.14587	6.09725	6.98935	5.86196	5.23382
MI0014171	hsa-mir-1273c	miR-1273c	6.13161	7.13514	8.82195	6.77576	9.5383
MI0006652	hsa-mir-1321	miR-1321	6.13161	5.30816	7.35072	6.36281	6.80656
MI0016776	hsa-mir-4436a	miR-4436a	6.13161	5.14974	6.18604	6.18152	6.22466
MI0014178	hsa-mir-3151	miR-3151	6.13161	5.06348	5.77415	6.14364	5.23382
MI0001145	hsa-mir-384	miR-384	6.13161	4.53222	7.63946	6.31816	-1.07004
MI0014161	hsa-mir-3138	miR-3138	6.11721	7.00235	9.32739	6.59575	7.22006
MI0016893	hsa-mir-4526	miR-4526	6.11721	6.74963	7.82347	6.42729	7.54107
MI0003557	hsa-mir-552	miR-552	6.11721	5.96075	7.93427	6.24253	6.80656
MI0017313	hsa-mir-4681	miR-4681	6.11721	5.756	7.57251	6.3792	6.22466
MI0014175	hsa-mir-3148	miR-3148	6.11721	5.64158	8.34861	6.17527	6.22466
MI0006389	hsa-mir-1255a	miR-1255a	6.11721	5.23112	6.18604	6.53851	6.22466
MI0009983	hsa-mir-1973	miR-1973	6.11721	4.53222	7.2685	6.20623	-1.07004
MI0003674	hsa-mir-653	miR-653	6.10266	3.89702	5.99475	6.91344	6.22466
MI0019293	hsa-mir-5681b	miR-5681b	6.08797	6.40845	7.98664	6.10473	5.23382
MI0016996	hsa-mir-3978	miR-3978	6.05812	6.80384	8.67012	6.30678	6.80656
MI0003127	hsa-mir-511	miR-511	6.05812	5.23112	7.4285	6.24849	5.23382
MI0012488	hsa-mir-711	miR-711	6.04297	5.96075	4.78665	5.73184	7.22006
MI0014168	hsa-mir-548u	miR-548u	6.04297	5.30816	6.50608	6.8677	6.80656
MI0003939	hsa-mir-2113	miR-2113	6.04297	4.39769	6.88285	6.09153	5.23382
MI0016762	hsa-mir-548ac	miR-548ac	6.02765	6.05317	7.5023	6.3792	5.23382
MI0021274	hsa-mir-6129	miR-6129	6.01216	5.5173	6.35492	6.46362	8.21775
MI0017976	hsa-mir-5087	miR-5087	5.99651	5.756	7.93427	6.169	7.54107
MI0017321	hsa-mir-4688	miR-4688	5.98069	7.52226	8.98529	6.26034	8.02544
MI0003655	hsa-mir-640	miR-640	5.98069	6.57358	6.6429	6.02363	7.80349
MI0006394	hsa-mir-1260a	miR-1260a	5.98069	4.87377	6.6429	6.20623	5.23382
MI0003678	hsa-mir-656	miR-656	5.9647	6.95522	7.5023	6.42729	6.22466
MI0015999	hsa-mir-3609	miR-3609	5.94852	7.07028	8.85049	5.90032	8.02544
MI0015879	hsa-mir-4271	miR-4271	5.94852	6.74963	8.13322	6.27793	7.54107
MI0006348	hsa-mir-1286	miR-1286	5.94852	6.66429	7.98664	6.00262	-1.07004
MI0021275	hsa-mir-6130	miR-6130	5.94852	5.756	5.19545	6.47891	6.80656
MI0020354	hsa-mir-6077	miR-6077	5.94852	5.5173	7.57251	5.59817	6.22466
MI0008333	hsa-mir-1912	miR-1912	5.93216	5.4509	6.18604	6.19393	7.80349
MI0016054	hsa-mir-3654	miR-3654	5.93216	4.76866	7.5023	6.50405	6.80656
MI0000808	hsa-mir-326	miR-326	5.91561	5.91222	6.98935	5.89273	6.22466
MI0015859	hsa-mir-4260	miR-4260	5.91561	4.53222	8.03717	5.79836	7.22006
MI0018002	hsa-mir-1273f	miR-1273f	5.89887	7.73252	9.58686	6.28375	7.80349
MI0015867	hsa-mir-4327	miR-4327	5.89887	5.756	7.08852	6.35178	6.22466
MI0000542	hsa-mir-320a	miR-320a	5.88193	7.8786	10.072	6.55304	7.54107
MI0016861	hsa-mir-4419b	miR-4419b	5.88193	6.72174	9.30694	5.7233	5.23382
MI0003650	hsa-mir-635	miR-635	5.88193	5.69992	7.18132	6.07149	7.22006
MI0014241	hsa-mir-3196	miR-3196	5.8648	6.37303	7.5023	5.78202	5.23382
MI0003179	hsa-mir-527	miR-527	5.8648	6.09725	6.76786	5.7233	7.54107
MI0018169	hsa-mir-5190	miR-5190	5.8648	6.05317	7.2685	6.31248	8.21775
MI0016060	hsa-mir-3659	miR-3659	5.8648	5.64158	7.08852	6.31816	-1.07004
MI0016050	hsa-mir-3650	miR-3650	5.8648	5.64158	6.18604	5.90032	-1.07004
MI0015831	hsa-mir-4300	miR-4300	5.84745	6.60445	7.87994	6.46874	6.22466
MI0019797	hsa-mir-5787	miR-5787	5.84745	6.57358	8.086	5.92286	8.67656
MI0000240	hsa-mir-198	miR-198	5.84745	5.756	6.76786	5.92286	-1.07004
MI0016813	hsa-mir-548ai	miR-548ai	5.8299	6.14002	7.35072	6.27793	5.23382
MI0016073	hsa-mir-3672	miR-3672	5.8299	5.4509	6.18604	5.75714	6.22466
MI0016841	hsa-mir-4480	miR-4480	5.8299	5.14974	6.50608	6.44298	7.22006
MI0003659	hsa-mir-644a	miR-644a	5.81213	4.76866	6.35492	5.99555	7.54107
MI0003590	hsa-mir-583	miR-583	5.79413	6.22195	8.98529	5.64412	6.80656
MI0017387	hsa-mir-4748	miR-4748	5.79413	6.0077	7.4285	5.73184	6.22466
MI0016869	hsa-mir-4506	miR-4506	5.79413	4.08389	7.7647	6.30678	6.22466
MI0019314	hsa-mir-5706	miR-5706	5.77591	6.54203	7.35072	6.01666	6.22466
MI0016907	hsa-mir-548an	miR-548an	5.77591	6.50978	7.7647	6.28375	7.80349
MI0005533	hsa-mir-890	miR-890	5.77591	4.53222	5.19545	6.18774	-1.07004
MI0003564	hsa-mir-558	miR-558	5.75746	5.58078	6.18604	6.05798	7.22006
MI0015829	hsa-mir-4299	miR-4299	5.75746	5.58078	5.99475	5.84632	-1.07004
MI0006380	hsa-mir-1245a	miR-1245a	5.73877	6.40845	6.50608	5.79836	10.0741
MI0020353	hsa-mir-6076	miR-6076	5.71983	6.77699	7.70344	5.8851	5.23382
MI0015849	hsa-mir-4320	miR-4320	5.71983	6.14002	8.13322	6.57692	9.30399
MI0016428	hsa-mir-3921	miR-3921	5.71983	5.756	7.4285	5.79836	6.22466
MI0015841	hsa-mir-4311	miR-4311	5.71983	5.756	7.2685	5.69739	7.54107
MI0017411	hsa-mir-4770	miR-4770	5.71983	5.58078	7.18132	5.89273	6.22466
MI0016764	hsa-mir-4425	miR-4425	5.71983	5.23112	6.98935	5.95238	-1.07004
MI0017331	hsa-mir-4698	miR-4698	5.70064	7.71848	8.46392	5.92286	6.22466
MI0003565	hsa-mir-559	miR-559	5.70064	4.08389	4.78665	6.43777	6.22466
MI0010637	hsa-mir-548q	miR-548q	5.6812	5.862	6.6429	5.61673	6.22466
MI0016849	hsa-mir-4488	miR-4488	5.6812	5.64158	8.4265	5.86971	6.80656
MI0006426	hsa-mir-1279	miR-1279	5.6812	4.08389	5.99475	6.03747	5.23382
MI0003124	hsa-mir-489	miR-489	5.66148	8.0897	8.87848	5.78202	7.54107
MI0006385	hsa-mir-1250	miR-1250	5.66148	6.26123	7.82347	6.15638	6.22466
MI0003136	hsa-mir-496	miR-496	5.66148	5.756	6.50608	5.69739	5.23382
MI0006386	hsa-mir-1251	miR-1251	5.66148	5.23112	7.35072	5.9377	7.22006
MI0006337	hsa-mir-1204	miR-1204	5.66148	4.87377	6.18604	5.671	6.80656
MI0006399	hsa-mir-548n	miR-548n	5.66148	4.76866	4.78665	5.81453	6.22466
MI0016991	hsa-mir-3973	miR-3973	5.6415	5.91222	8.22327	6.00262	5.23382
MI0003625	hsa-mir-612	miR-612	5.6415	5.58078	6.50608	5.90788	6.80656
MI0014196	hsa-mir-3166	miR-3166	5.62123	7.78737	8.46392	5.49163	9.80118
MI0018168	hsa-mir-5189	miR-5189	5.62123	6.74963	8.93287	5.83051	7.54107
MI0019305	hsa-mir-5698	miR-5698	5.62123	6.37303	7.08852	5.80647	6.22466
MI0017268	hsa-mir-4641	miR-4641	5.62123	5.58078	6.76786	5.86971	5.23382
MI0003155	hsa-mir-520b	miR-520b	5.62123	3.42993	5.51362	5.77377	5.23382
MI0016761	hsa-mir-378g	miR-378g	5.60067	6.93107	8.26627	5.81453	7.80349
MI0016135	hsa-mir-3714	miR-3714	5.60067	6.33671	7.35072	5.40889	5.23382
MI0015877	hsa-mir-4264	miR-4264	5.60067	5.58078	6.98935	5.75714	6.80656
MI0015890	hsa-mir-4282	miR-4282	5.60067	5.23112	5.99475	5.86196	6.22466
MI0016756	hsa-mir-378f	miR-378f	5.60067	5.06348	7.63946	6.29531	7.54107
MI0005567	hsa-mir-760	miR-760	5.57982	6.66429	7.18132	5.92286	8.38742
MI0014193	hsa-mir-3163	miR-3163	5.57982	5.64158	7.63946	5.99555	9.02412
MI0016765	hsa-mir-4426	miR-4426	5.55866	7.68997	9.08473	5.98131	7.54107
MI0006355	hsa-mir-1293	miR-1293	5.53719	7.11384	7.4285	5.92286	8.38742
MI0016806	hsa-mir-4460	miR-4460	5.53719	5.23112	5.51362	5.90788	5.23382
MI0014173	hsa-mir-3147	miR-3147	5.51539	6.80384	8.46392	5.65313	6.80656
MI0016890	hsa-mir-4523	miR-4523	5.51539	6.47679	8.34861	5.55072	7.54107
MI0014154	hsa-mir-378b	miR-378b	5.51539	5.4509	7.93427	6.11129	7.54107
MI0015882	hsa-mir-4276	miR-4276	5.49325	5.91222	7.70344	5.79836	7.22006
MI0003647	hsa-mir-632	miR-632	5.47078	5.58078	7.35072	5.87743	6.80656
MI0015845	hsa-mir-4316	miR-4316	5.44794	5.30816	7.08852	5.08834	6.80656
MI0018172	hsa-mir-5193	miR-5193	5.42474	8.31174	9.36744	5.60748	8.53922
MI0005762	hsa-mir-940	miR-940	5.42474	7.916	8.30803	3.92702	7.22006
MI0015857	hsa-mir-4258	miR-4258	5.42474	6.26123	7.2685	5.65313	8.02544
MI0020352	hsa-mir-6075	miR-6075	5.40116	7.4044	9.132	5.9303	8.91731
MI0021259	hsa-mir-6125	miR-6125	5.40116	7.17683	9.17776	5.61673	8.67656
MI0007075	hsa-mir-1470	miR-1470	5.37719	7.7043	9.2862	5.74876	8.21775
MI0016901	hsa-mir-4534	miR-4534	5.37719	6.09725	8.17895	5.38744	6.22466
MI0015900	hsa-mir-4291	miR-4291	5.37719	1.34284	6.18604	5.86971	6.22466
MI0016595	hsa-mir-548y	miR-548y	5.35281	6.29946	9.08473	5.49163	6.22466
MI0016888	hsa-mir-1269b	miR-1269b	5.35281	5.58078	7.63946	5.40889	8.02544
MI0006429	hsa-mir-1282	miR-1282	5.32802	5.96075	7.08852	5.58881	7.54107
MI0016778	hsa-mir-4437	miR-4437	5.32802	4.97174	7.35072	6.03057	5.23382
MI0016752	hsa-mir-548ab	miR-548ab	5.32802	4.76866	5.51362	5.36566	5.23382
MI0006417	hsa-mir-302e	miR-302e	5.32802	4.65528	5.77415	5.35465	5.23382
MI0016001	hsa-mir-3611	miR-3611	5.32802	4.39769	6.6429	5.38744	5.23382
MI0003780	hsa-mir-1296	miR-1296	5.30279	6.97898	8.76312	5.33237	8.91731
MI0006406	hsa-mir-1269a	miR-1269a	5.27711	6.33671	8.4265	5.56034	5.23382
MI0003607	hsa-mir-595	miR-595	5.27711	6.22195	6.76786	4.74471	8.21775
MI0016786	hsa-mir-4443	miR-4443	5.27711	5.06348	7.18132	5.37659	6.22466
MI0016593	hsa-mir-3937	miR-3937	5.25096	7.45609	9.2438	5.44047	9.5383
MI0020355	hsa-mir-6078	miR-6078	5.25096	7.25674	8.67012	5.14056	8.67656
MI0014152	hsa-mir-3132	miR-3132	5.25096	5.862	8.26627	5.3982	7.54107
MI0017303	hsa-mir-4672	miR-4672	5.25096	5.38129	6.88285	5.63505	6.80656
MI0016759	hsa-mir-4422	miR-4422	5.22434	6.57358	9.55253	5.07498	7.54107
MI0016885	hsa-mir-4519	miR-4519	5.22434	6.09725	6.98935	5.3211	6.80656
MI0016768	hsa-mir-4429	miR-4429	5.22434	5.58078	7.98664	5.53129	6.22466
MI0003515	hsa-mir-544a	miR-544a	5.19721	5.64158	5.51362	5.45085	6.80656
MI0014197	hsa-mir-1260b	miR-1260b	5.19721	5.14974	5.19545	5.21551	6.80656
MI0019412	hsa-mir-5739	miR-5739	5.16956	6.33671	8.63773	5.30974	-1.07004
MI0015876	hsa-mir-4263	miR-4263	5.16956	5.38129	6.50608	5.14056	-1.07004
MI0016848	hsa-mir-4487	miR-4487	5.16956	5.30816	7.87994	5.10157	5.23382
MI0014210	hsa-mir-3176	miR-3176	5.14137	10.4653	11.4389	5.0615	10.9971
MI0016831	hsa-mir-4478	miR-4478	5.14137	6.54203	7.93427	5.21551	6.80656
MI0016801	hsa-mir-4455	miR-4455	5.14137	3.68229	6.18604	5.3211	5.23382
MI0015897	hsa-mir-4292	miR-4292	5.11263	5.69992	9.30694	5.16598	7.54107
MI0015886	hsa-mir-4277	miR-4277	5.11263	5.23112	6.50608	5.63505	6.80656
MI0006648	hsa-mir-513b	miR-513b	5.11263	4.87377	5.77415	5.74876	9.12357
MI0003944	hsa-mir-764	miR-764	5.08329	6.77699	7.18132	5.3982	5.23382
MI0020363	hsa-mir-6086	miR-6086	5.08329	4.87377	6.88285	5.49163	-1.07004
MI0020358	hsa-mir-6081	miR-6081	5.05335	6.14002	8.4265	5.30974	7.80349
MI0006656	hsa-mir-1197	miR-1197	5.05335	5.69992	6.98935	5.77377	-1.07004
MI0016772	hsa-mir-4432	miR-4432	5.05335	4.65528	6.35492	4.96344	-1.07004
MI0016892	hsa-mir-4525	miR-4525	5.05335	4.08389	6.76786	4.96344	6.22466
MI0016769	hsa-mir-4430	miR-4430	5.02277	4.76866	6.6429	5.34355	6.80656
MI0003166	hsa-mir-520g	miR-520g	4.99153	6.57358	6.88285	5.25157	-1.07004
MI0016862	hsa-mir-4499	miR-4499	4.9596	6.95522	9.4255	5.12768	-1.07004
MI0016784	hsa-mir-4441	miR-4441	4.9596	5.756	6.98935	4.58428	6.22466
MI0020351	hsa-mir-6074	miR-6074	4.9596	5.5173	7.08852	5.671	7.22006
MI0020348	hsa-mir-6071	miR-6071	4.92695	5.756	8.5004	5.0615	7.54107
MI0003616	hsa-mir-603	miR-603	4.89354	6.8302	7.4285	5.38744	5.23382
MI0015860	hsa-mir-4253	miR-4253	4.89354	6.63468	7.5023	5.73184	7.22006
MI0007074	hsa-mir-1469	miR-1469	4.89354	6.50978	8.4265	5.20328	8.53922
MI0016056	hsa-mir-3656	miR-3656	4.89354	5.80997	7.93427	5.45085	7.54107
MI0005569	hsa-mir-216b	miR-216b	4.89354	5.4509	5.77415	5.11469	5.23382
MI0016811	hsa-mir-4463	miR-4463	4.89354	4.97174	6.18604	5.61673	6.80656
MI0015865	hsa-mir-4325	miR-4325	4.85934	5.80997	7.82347	4.79445	7.54107
MI0016899	hsa-mir-4532	miR-4532	4.82431	6.50978	7.5023	4.69319	7.22006
MI0015888	hsa-mir-4278	miR-4278	4.82431	5.23112	8.93287	5.27512	6.22466
MI0015870	hsa-mir-4266	miR-4266	4.82431	4.97174	7.35072	5.77377	7.54107
MI0006418	hsa-mir-302f	miR-302f	4.82431	4.08389	4.78665	5.33237	-1.07004
MI0003162	hsa-mir-519d	miR-519d	4.7884	6.85608	8.17895	4.69319	5.23382
MI0003175	hsa-mir-520h	miR-520h	4.7884	6.44302	6.88285	4.97786	-1.07004
MI0016791	hsa-mir-4448	miR-4448	4.7884	6.05317	8.26627	4.99214	7.80349
MI0021271	hsa-mir-6127	miR-6127	4.75158	7.15614	6.35492	5.2634	7.22006
MI0017373	hsa-mir-4736	miR-4736	4.7138	5.80997	6.18604	5.12768	6.22466
MI0016439	hsa-mir-3929	miR-3929	4.7138	4.76866	8.086	5.03416	6.22466
MI0003585	hsa-mir-578	miR-578	4.675	5.23112	6.6429	4.91928	7.54107
MI0011285	hsa-mir-2278	miR-2278	4.63512	6.05317	6.98935	5.12768	7.22006
MI0015899	hsa-mir-4290	miR-4290	4.59411	7.35078	8.38808	4.69319	6.80656
MI0019117	hsa-mir-5572	miR-5572	4.59411	5.862	7.63946	5.00628	-1.07004
MI0005775	hsa-mir-297	miR-297	4.59411	2.2006	5.77415	4.97786	-1.07004
MI0015832	hsa-mir-4304	miR-4304	4.55191	4.08389	5.77415	4.74471	6.22466
MI0021278	hsa-mir-6133	miR-6133	4.50843	7.67551	8.30803	4.62151	6.22466
MI0016804	hsa-mir-4458	miR-4458	4.50843	6.60445	7.82347	4.76148	7.80349
MI0008193	hsa-mir-1825	miR-1825	4.4636	7.43907	8.87848	4.76148	7.54107
MI0020362	hsa-mir-6085	miR-6085	4.41733	6.72174	7.7647	4.31565	7.54107
MI0003574	hsa-mir-568	miR-568	4.41733	2.73485	-1.07004	4.91928	-1.07004
MI0005525	hsa-mir-300	miR-300	4.36953	7.04799	8.17895	5.03416	7.54107
MI0020346	hsa-mir-6069	miR-6069	4.36953	4.76866	4.21408	4.33819	5.23382
MI0016755	hsa-mir-4419a	miR-4419a	4.32009	4.76866	6.50608	4.5653	5.23382
MI0015843	hsa-mir-4313	miR-4313	4.2689	5.06348	7.7647	4.40376	6.22466
MI0015836	hsa-mir-4306	miR-4306	4.2689	4.08389	5.19545	4.17251	-1.07004
MI0015851	hsa-mir-4322	miR-4322	4.21582	6.05317	5.99475	4.06852	7.54107
MI0015884	hsa-mir-4274	miR-4274	4.21582	5.69992	7.5023	3.51712	6.80656
MI0005563	hsa-mir-665	miR-665	4.21582	5.14974	6.50608	3.92702	5.23382
MI0016842	hsa-mir-4481	miR-4481	4.21582	4.87377	5.99475	3.89697	6.22466
MI0016898	hsa-mir-4531	miR-4531	4.21582	4.39769	7.35072	4.58428	7.22006
MI0015864	hsa-mir-4252	miR-4252	4.16071	6.50978	7.18132	4.65779	5.23382
MI0015833	hsa-mir-4302	miR-4302	4.16071	6.47679	7.57251	4.09523	6.80656
MI0015823	hsa-mir-4296	miR-4296	4.16071	4.76866	5.99475	3.80289	6.80656
MI0014165	hsa-mir-3141	miR-3141	4.10342	6.60445	8.95932	4.17251	6.22466
MI0016854	hsa-mir-4492	miR-4492	4.10342	6.14002	7.63946	3.1604	10.2604
MI0016872	hsa-mir-4508	miR-4508	4.10342	5.91222	7.70344	3.77011	9.12357
MI0016845	hsa-mir-4484	miR-4484	3.98152	6.14002	8.4265	4.1472	6.80656
MI0015869	hsa-mir-4265	miR-4265	3.84836	3.68229	4.21408	3.63102	5.23382
MI0003663	hsa-mir-648	miR-648	3.77687	3.89702	6.6429	4.09523	6.22466
MI0003672	hsa-mir-663a	miR-663a	3.70165	6.93107	8.086	4.71057	8.53922
MI0016790	hsa-mir-4447	miR-4447	3.70165	6.22195	7.57251	4.12145	8.91731
MI0014234	hsa-mir-320e	miR-320e	3.53831	4.97174	6.98935	4.77806	7.22006
MI0006428	hsa-mir-1281	miR-1281	3.44914	5.80997	8.46392	3.43586	7.22006
MI0006415	hsa-mir-1275	miR-1275	3.44914	4.39769	9.44435	3.63102	-1.07004
MI0017439	hsa-mir-4792	miR-4792	2.59627	5.58078	7.5023	3.21012	6.22466
